# Supplementary material for: GPU-accelerated multitiered iterative phasing algorithm for fluctuation X-ray scattering
Source: J Appl Crystallogr. 2021 Jul 30;54(Pt 4):1179–88. doi: 10.1107/S1600576721005744 (PMC8366419; doi:10.1107/S1600576721005744)
Supplement: Supplementary file 2 [file j-54-01179-sup2.zip]

Archive with 54 entries (50 files):
- berkeleylab-lbl_fxs_mtip-feca344fc5d9/
- berkeleylab-lbl_fxs_mtip-feca344fc5d9/.gitignore
- berkeleylab-lbl_fxs_mtip-feca344fc5d9/LICENSE
- berkeleylab-lbl_fxs_mtip-feca344fc5d9/MTIP_FXS_CUDA/
- berkeleylab-lbl_fxs_mtip-feca344fc5d9/MTIP_FXS_CUDA/AlignEngine.cpp
- berkeleylab-lbl_fxs_mtip-feca344fc5d9/MTIP_FXS_CUDA/AlignEngine.h
- berkeleylab-lbl_fxs_mtip-feca344fc5d9/MTIP_FXS_CUDA/Ifourier.cu
- berkeleylab-lbl_fxs_mtip-feca344fc5d9/MTIP_FXS_CUDA/Isphere.cu
- berkeleylab-lbl_fxs_mtip-feca344fc5d9/MTIP_FXS_CUDA/PBCVBldata.txt
- berkeleylab-lbl_fxs_mtip-feca344fc5d9/MTIP_FXS_CUDA/README.md
- berkeleylab-lbl_fxs_mtip-feca344fc5d9/MTIP_FXS_CUDA/SampleScriptCUDA.sh
- berkeleylab-lbl_fxs_mtip-feca344fc5d9/MTIP_FXS_CUDA/align.h
- berkeleylab-lbl_fxs_mtip-feca344fc5d9/MTIP_FXS_CUDA/aligninterppar.cpp
- berkeleylab-lbl_fxs_mtip-feca344fc5d9/MTIP_FXS_CUDA/fxsippar.cu
- berkeleylab-lbl_fxs_mtip-feca344fc5d9/MTIP_FXS_CUDA/matrix.cpp
- berkeleylab-lbl_fxs_mtip-feca344fc5d9/MTIP_FXS_CUDA/matrix.h
- berkeleylab-lbl_fxs_mtip-feca344fc5d9/MTIP_FXS_CUDA/pfourier.cu
- berkeleylab-lbl_fxs_mtip-feca344fc5d9/MTIP_FXS_CUDA/pft.h
- berkeleylab-lbl_fxs_mtip-feca344fc5d9/MTIP_FXS_CUDA/preal.cu
- berkeleylab-lbl_fxs_mtip-feca344fc5d9/MTIP_FXS_CUDA/prealint.cu
- berkeleylab-lbl_fxs_mtip-feca344fc5d9/MTIP_FXS_HIP/
- berkeleylab-lbl_fxs_mtip-feca344fc5d9/MTIP_FXS_HIP/AlignEngine.cpp
- berkeleylab-lbl_fxs_mtip-feca344fc5d9/MTIP_FXS_HIP/AlignEngine.h
- berkeleylab-lbl_fxs_mtip-feca344fc5d9/MTIP_FXS_HIP/Ifourier.cu
- berkeleylab-lbl_fxs_mtip-feca344fc5d9/MTIP_FXS_HIP/Isphere.cu
- berkeleylab-lbl_fxs_mtip-feca344fc5d9/MTIP_FXS_HIP/PBCVBldata.txt
- berkeleylab-lbl_fxs_mtip-feca344fc5d9/MTIP_FXS_HIP/README.md
- berkeleylab-lbl_fxs_mtip-feca344fc5d9/MTIP_FXS_HIP/SampleScriptHIP.sh
- berkeleylab-lbl_fxs_mtip-feca344fc5d9/MTIP_FXS_HIP/align.h
- berkeleylab-lbl_fxs_mtip-feca344fc5d9/MTIP_FXS_HIP/aligninterppar.cpp
- berkeleylab-lbl_fxs_mtip-feca344fc5d9/MTIP_FXS_HIP/fxsippar.cu
- berkeleylab-lbl_fxs_mtip-feca344fc5d9/MTIP_FXS_HIP/matrix.cpp
- berkeleylab-lbl_fxs_mtip-feca344fc5d9/MTIP_FXS_HIP/matrix.h
- berkeleylab-lbl_fxs_mtip-feca344fc5d9/MTIP_FXS_HIP/pfourier.cu
- berkeleylab-lbl_fxs_mtip-feca344fc5d9/MTIP_FXS_HIP/pft.h
- berkeleylab-lbl_fxs_mtip-feca344fc5d9/MTIP_FXS_HIP/preal.cu
- berkeleylab-lbl_fxs_mtip-feca344fc5d9/MTIP_FXS_HIP/prealint.cu
- berkeleylab-lbl_fxs_mtip-feca344fc5d9/MTIP_FXS_initGeneration/
- berkeleylab-lbl_fxs_mtip-feca344fc5d9/MTIP_FXS_initGeneration/AlignEngine.cpp
- berkeleylab-lbl_fxs_mtip-feca344fc5d9/MTIP_FXS_initGeneration/AlignEngine.h
- berkeleylab-lbl_fxs_mtip-feca344fc5d9/MTIP_FXS_initGeneration/Ifourier.cpp
- berkeleylab-lbl_fxs_mtip-feca344fc5d9/MTIP_FXS_initGeneration/Isphere.cpp
- berkeleylab-lbl_fxs_mtip-feca344fc5d9/MTIP_FXS_initGeneration/README.md
- berkeleylab-lbl_fxs_mtip-feca344fc5d9/MTIP_FXS_initGeneration/align.h
- berkeleylab-lbl_fxs_mtip-feca344fc5d9/MTIP_FXS_initGeneration/aligninterppar.cpp
- berkeleylab-lbl_fxs_mtip-feca344fc5d9/MTIP_FXS_initGeneration/fxsippar.cpp
- berkeleylab-lbl_fxs_mtip-feca344fc5d9/MTIP_FXS_initGeneration/matrix.cpp
- berkeleylab-lbl_fxs_mtip-feca344fc5d9/MTIP_FXS_initGeneration/matrix.h
- berkeleylab-lbl_fxs_mtip-feca344fc5d9/MTIP_FXS_initGeneration/pfourier.cpp
- berkeleylab-lbl_fxs_mtip-feca344fc5d9/MTIP_FXS_initGeneration/pft.h
- berkeleylab-lbl_fxs_mtip-feca344fc5d9/MTIP_FXS_initGeneration/pfteng.cpp
- berkeleylab-lbl_fxs_mtip-feca344fc5d9/MTIP_FXS_initGeneration/preal.cpp
- berkeleylab-lbl_fxs_mtip-feca344fc5d9/MTIP_FXS_initGeneration/prealint.cpp
- berkeleylab-lbl_fxs_mtip-feca344fc5d9/README
