# Supplementary material for: GPU-accelerated multitiered iterative phasing algorithm for fluctuation X-ray scattering
Source: J Appl Crystallogr. 2021 Jul 30;54(Pt 4):1179–88. doi: 10.1107/S1600576721005744 (PMC8366419; doi:10.1107/S1600576721005744)
Supplement: Supplementary file 2 [file j-54-01179-sup2.zip › berkeleylab-lbl_fxs_mtip-feca344fc5d9/MTIP_FXS_CUDA/AlignEngine.h]

#pragma once
#include <complex>
#include "fftw3.h"
#include "matrix.h"
#include "pft.h"


class AlignEngine
{
public:
	pftengine* eng;
	int N;
	int* Ln;
	int** Lsnm;
	int L;	
	int B;
	int Lmax;
	int Mmax;
	int lmax;
	int* Ml;
	int* indl;
	dcomplex** C;
	dcomplex* W;
	double* R;
	dcomplex* plm1;
	dcomplex* plm2;
	dcomplex* plmro;
	dcomplex** WD;
	double** Delta;
	fftw_plan IFFT3D_plan;

public:
	AlignEngine(pftengine& engin, int Bin, int Lmaxin);
	~AlignEngine();
	void FindRot(double& alpha, double& beta, double& gamma);
	double FindRotVal(double& alpha, double& beta, double& gamma);
	void MakeWD(dcomplex** WD, double alpha, double beta, double gamma);	
	void RotAlign(preal& p1, preal& p2);
	double RotAlignVal(preal& p1, preal& p2);
private:	
	void ComputeDelta();
	void ComputeC();
	void ComputeW();
	void SHT(preal& p, dcomplex* plm);
	void ISHT(dcomplex* plm, preal& p);
	void RotateSH(dcomplex *restrict plm, double alpha, double beta, double gamma);
	void ReorderSHin(dcomplex* restrict plm, dcomplex* restrict plmro);
	void ReorderSHout(dcomplex* restrict plmro, dcomplex* restrict plm);
	void Make3DFFT();
};
