# Supplementary material for: GPU-accelerated multitiered iterative phasing algorithm for fluctuation X-ray scattering
Source: J Appl Crystallogr. 2021 Jul 30;54(Pt 4):1179–88. doi: 10.1107/S1600576721005744 (PMC8366419; doi:10.1107/S1600576721005744)
Supplement: Supplementary file 2 [file j-54-01179-sup2.zip › berkeleylab-lbl_fxs_mtip-feca344fc5d9/MTIP_FXS_CUDA/PBCVBldata.txt]

80
20
0
0
0
0
0
0
0
0
0
0
0
0
0
0
0
0
0
0
0
0
0
0
0
0
0
0
0
0
0
0
0
0
0
0
0
0
0
0
0
0
0
0
0
0
0
0
0
0
0
0
0
0
0
0
0
0
0
0
0
0
0
0
0
0
0
0
0
0
0
0
0
0
0
0
0
0
0
0
0
0
0
0
0
0
0
0
0
0
0
0
0
0
0
0
0
0
0
0
0
0
0
0
0
0
0
0
0
0
0
0
0
0
0
0
0
0
0
0
0
0
0
0
0
0
0
0
0
0
0
0
0
0
0
0
0
0
0
0
0
0
0
0
0
0
0
0
0
0
0
0
0
0
0
0
0
0
0
0
0
0
0
0
0
0
0
0
0
0
0
0
0
0
0
0
0
0
0
0
0
0
0
0
0
0
0
0
0
0
0
0
0
0
0
0
0
0
0
0
0
0
0
0
0
0
0
0
0
0
0
0
0
0
0
0
0
0
0
0
0
0
0
0
0
0
0
0
0
0
0
0
0
0
0
0
0
0
0
0
0
0
0
0
0
0
0
0
0
0
0
0
0
0
0
0
0
0
0
0
0
0
0
0
0
0
0
0
0
0
0
0
0
0
0
0
0
0
0
0
0
0
0
0
0
0
0
0
0
0
0
0
0
0
0
0
0
0
0
0
0
0
0
0
0
0
0
0
0
0
0
0
0
0
0
0
0
0
0
0
0
0
0
0
0
0
0
0
0
0
0
0
0
0
0
0
0
0
0
0
0
0
0
0
0
0
0
0
0
0
0
0
0
0
0
0
0
0
0
0
0
0
0
0
0
0
0
0
0
0
0
0
0
0
0
0
0
0
0
0
0
0
0
0
0
0
0
0
0
0
0
0
0
0
0
0
0
0
0
0
0
0
0
0
0
0
0
0
0
0
0
0
0
0
0
0
0
0
0
0
0
0
0
0
0
0
0
0
0
0
0
0
0
0
0
0
0
0
0
0
0
0
0
0
0
0
0
0
0
0
0
0
0
0
0
0
0
0
0
0
0
0
0
0
0
0
0
0
0
0
0
0
0
0
0
0
0
0
0
0
0
0
0
0
0
0
0
0
0
0
0
0
0
0
0
0
0
0
0
0
0
0
0
0
0
0
0
0
0
0
0
0
0
0
0
0
0
0
0
0
0
0
0
0
0
0
0
0
0
0
0
0
0
0
0
0
0
0
0
0
0
0
0
0
0
0
0
0
0
0
0
0
0
0
0
0
0
0
0
0
0
0
0
0
0
0
0
0
0
0
0
0
0
0
0
0
0
0
0
0
0
0
0
0
0
0
0
0
0
0
0
0
0
0
0
0
0
0
0
0
0
0
0
0
0
0
0
0
0
0
0
0
0
0
0
0
0
0
0
0
0
0
0
0
0
0
0
0
0
0
0
0
0
0
0
0
0
0
0
0
0
0
0
0
0
0
0
0
0
0
0
0
0
0
0
0
0
0
0
0
0
0
0
0
0
0
0
0
0
0
0
0
0
0
0
0
0
0
0
0
0
0
0
0
0
0
0
0
0
0
0
0
0
0
0
0
0
0
0
0
0
0
0
0
0
0
0
0
0
0
0
0
0
0
0
0
0
0
0
0
0
0
0
0
0
0
0
0
0
0
0
0
0
0
0
0
0
0
0
0
0
0
0
0
0
0
0
0
0
0
0
0
0
0
0
0
0
0
0
0
0
0
0
0
0
0
0
0
0
0
0
0
0
0
0
0
0
0
0
0
0
0
0
0
0
0
0
0
0
0
0
0
0
0
0
0
0
0
0
0
0
0
0
0
0
0
0
0
0
0
0
0
0
0
0
0
0
0
0
0
0
0
0
0
0
0
0
0
0
0
0
0
0
0
0
0
0
0
0
0
0
0
0
0
0
0
0
0
0
0
0
0
0
0
0
0
0
0
0
0
0
0
0
0
0
0
0
0
0
0
0
0
0
0
0
0
0
0
0
0
0
0
0
0
0
0
0
0
0
0
0
0
0
0
0
0
0
0
0
0
0
0
0
0
0
0
0
0
0
0
0
0
0
0
0
0
0
0
0
0
0
0
0
0
0
0
0
0
0
0
0
0
0
0
0
0
0
0
0
0
0
0
0
0
0
0
0
0
0
0
0
0
0
0
0
0
0
0
0
0
0
0
0
0
0
0
0
0
0
0
0
0
0
0
0
0
0
0
0
0
0
0
0
0
0
0
0
0
0
0
0
0
0
0
0
0
0
0
0
0
0
0
0
0
0
0
0
0
0
0
0
0
0
0
0
0
0
0
0
0
0
0
0
0
0
0
0
0
0
0
0
0
0
0
0
0
0
0
0
0
0
0
0
0
0
0
0
0
0
0
0
0
0
0
0
0
0
0
0
0
0
0
0
0
0
0
0
0
0
0
0
0
0
0
0
0
0
0
0
0
0
0
0
0
0
0
0
0
0
0
0
0
0
0
0
0
0
0
0
0
0
0
0
0
0
0
0
0
0
0
0
0
0
0
0
0
0
0
0
0
0
0
0
0
0
0
0
0
0
0
0
0
0
0
0
0
0
0
0
0
0
0
0
0
0
0
0
0
0
0
0
0
0
0
0
0
0
0
0
0
0
0
0
0
0
0
0
0
0
0
0
0
0
0
0
0
0
0
0
0
0
0
0
0
0
0
0
0
0
0
0
0
0
0
0
0
0
0
0
0
0
0
0
0
0
0
0
0
0
0
0
0
0
0
0
0
0
0
0
0
0
0
0
0
0
0
0
0
0
0
0
0
0
0
0
0
0
0
0
0
0
0
0
0
0
0
0
0
0
0
0
0
0
0
0
0
0
0
0
0
0
0
0
0
0
0
0
0
0
0
0
0
0
0
0
0
0
0
0
0
0
0
0
0
0
0
0
0
0
0
0
0
0
0
0
0
0
0
0
0
0
0
0
0
0
0
0
0
0
0
0
0
0
0
0
0
0
0
0
0
0
0
0
0
0
0
0
0
0
0
0
0
0
0
0
0
0
0
0
0
0
0
0
0
0
0
0
0
0
0
0
0
0
0
0
0
0
0
0
0
0
0
0
0
0
0
0
0
0
0
0
0
0
0
0
0
0
0
0
0
0
0
0
0
0
0
0
0
0
0
0
0
0
0
0
0
0
0
0
0
0
0
0
0
0
0
0
0
0
0
0
0
0
0
0
0
0
0
0
0
0
0
0
0
0
0
0
0
0
0
0
0
0
0
0
0
0
0
0
0
0
0
0
0
0
0
0
0
0
0
0
0
0
0
0
0
0
0
0
0
0
0
0
0
0
0
0
0
0
0
0
0
0
0
0
0
0
0
0
0
0
0
0
0
0
0
0
0
0
0
0
0
0
0
0
0
0
0
0
0
0
0
0
0
0
0
0
0
0
0
0
0
0
0
0
0
0
0
0
0
0
0
0
0
0
0
0
0
0
0
0
0
0
0
0
0
0
0
0
0
0
0
0
0
0
0
0
0
0
0
0
0
0
0
0
0
0
0
0
0
0
0
0
0
0
0
0
0
0
0
0
0
0
0
0
0
0
0
0
0
0
0
0
0
0
0
0
0
0
0
0
0
0
0
0
0
0
0
0
0
0
0
0
0
0
0
0
0
0
0
0
0
0
0
0
0
0
0
0
0
0
0
0
0
0
0
0
0
0
0
0
0
0
0
0
0
0
0
0
0
0
0
0
0
0
0
0
0
0
0
0
0
0
0
0
0
0
0
0
0
0
0
0
0
0
0
0
0
0
0
0
0
0
0
0
0
0
0
0
0
0
0
0
0
0
0
0
0
0
0
0
0
0
0
0
0
0
0
0
0
0
0
0
0
0
0
0
0
0
0
0
0
0
0
0
0
0
0
0
0
0
0
0
0
0
0
0
0
0
0
0
0
0
0
0
0
0
0
0
0
0
0
0
0
0
0
0
0
0
0
0
0
0
0
0
0
0
0
0
0
0
0
0
0
0
0
0
0
0
0
0
0
0
0
0
0
0
0
0
0
0
0
0
0
0
0
0
0
0
0
0
0
0
0
0
0
0
0
0
0
0
0
0
0
0
0
0
0
0
0
0
0
0
0
0
0
0
0
0
0
0
0
0
0
0
0
0
0
0
0
0
0
0
0
0
0
0
0
0
0
0
0
0
0
0
0
0
0
0
0
0
0
0
0
0
0
0
0
0
0
0
0
0
0
0
0
0
0
0
0
0
0
0
0
0
0
0
0
0
0
0
0
0
0
0
0
0
0
0
0
0
0
0
0
0
0
0
0
0
0
0
0
0
0
0
0
0
0
0
0
0
0
0
0
0
0
0
0
0
0
0
0
0
0
0
0
0
0
0
0
0
0
0
0
0
0
0
0
0
0
0
0
0
0
0
0
0
0
0
0
0
0
0
0
0
0
0
0
0
0
0
0
0
0
0
0
0
0
0
0
0
0
0
0
0
0
0
0
0
0
0
0
0
0
0
0
0
0
0
0
0
0
0
0
0
0
0
0
0
0
0
0
0
0
0
0
0
0
0
0
0
0
0
0
0
0
0
0
0
0
0
0
0
0
0
0
0
0
0
0
0
0
0
0
0
0
0
0
0
0
0
0
0
0
0
0
0
0
0
0
0
0
0
0
0
0
0
0
0
0
0
0
0
0
0
0
0
0
0
0
0
0
0
0
0
0
0
0
0
0
0
0
0
0
0
0
0
0
0
0
0
0
0
0
0
0
0
0
0
0
0
0
0
0
0
0
0
0
0
0
0
0
0
0
0
0
0
0
0
0
0
0
0
0
0
0
0
0
0
0
0
0
0
0
0
0
0
0
0
0
0
0
0
0
0
0
0
0
0
0
0
0
0
0
0
0
0
0
0
0
0
0
0
0
0
0
0
0
0
0
0
0
0
0
0
0
0
0
0
0
0
0
0
0
0
0
0
0
0
0
0
0
0
0
0
0
0
0
0
0
0
0
0
0
0
0
0
0
0
0
0
0
0
0
0
0
0
0
0
0
0
0
0
0
0
0
0
0
0
0
0
0
0
0
0
0
0
0
0
0
0
0
0
0
0
0
0
0
0
0
0
0
0
0
0
0
0
0
0
0
0
0
0
0
0
0
0
0
0
0
0
0
0
0
0
0
0
0
0
0
0
0
0
0
0
0
0
0
0
0
0
0
0
0
0
0
0
0
0
0
0
0
0
0
0
0
0
0
0
0
0
0
0
0
0
0
0
0
0
0
0
0
0
0
0
0
0
0
0
0
0
0
0
0
0
0
0
0
0
0
0
0
0
0
0
0
0
0
0
0
0
0
0
0
0
0
0
0
0
0
0
0
0
0
0
0
0
0
0
0
0
0
0
0
0
0
0
0
0
0
0
0
0
0
0
0
0
0
0
0
0
0
0
0
0
0
0
0
0
0
0
0
0
0
0
0
0
0
0
0
0
0
0
0
0
0
0
0
0
0
0
0
0
0
0
0
0
0
0
0
0
0
0
0
0
0
0
0
0
0
0
0
0
0
0
0
0
0
0
0
0
0
0
0
0
0
0
0
0
0
0
0
0
0
0
0
0
0
0
0
0
0
0
0
0
0
0
0
0
0
0
0
0
0
0
0
0
0
0
0
0
0
0
0
0
0
0
0
0
0
0
0
0
0
0
0
0
0
0
0
0
0
0
0
0
0
0
0
0
0
0
0
0
0
0
0
0
0
0
0
0
0
0
0
0
0
0
0
0
0
0
0
0
0
0
0
0
0
0
0
0
0
0
0
0
0
0
0
0
0
0
0
0
0
0
0
0
0
0
0
0
0
0
0
0
0
0
0
0
0
0
0
0
0
0
0
0
0
0
0
0
0
0
0
0
0
0
0
0
0
0
0
0
0
0
0
0
0
0
0
0
0
0
0
0
0
0
0
0
0
0
0
0
0
0
0
0
0
0
0
0
0
0
0
0
0
0
0
0
0
0
0
0
0
0
0
0
0
0
0
0
0
0
0
0
0
0
0
0
0
0
0
0
0
0
0
0
0
0
0
0
0
0
0
0
0
0
0
0
0
0
0
0
0
0
0
0
0
0
0
0
0
0
0
0
0
0
0
0
0
0
0
0
0
0
0
0
0
0
0
0
0
0
0
0
0
0
0
0
0
0
0
0
0
0
0
0
0
0
0
0
0
0
0
0
0
0
0
0
0
0
0
0
0
0
0
0
0
0
0
0
0
0
0
0
0
0
0
0
0
0
0
0
0
0
0
0
0
0
0
0
0
0
0
0
0
0
0
0
0
0
0
0
0
0
0
0
0
0
0
0
0
0
0
0
0
0
0
0
0
0
0
0
0
0
0
0
0
0
0
0
0
0
0
0
0
0
0
0
0
0
0
0
0
0
0
0
0
0
0
0
0
0
0
0
0
0
0
0
0
0
0
0
0
0
0
0
0
0
0
0
0
0
0
0
0
0
0
0
0
0
0
0
0
0
0
0
0
0
0
0
0
0
0
0
0
0
0
0
0
0
0
0
0
0
0
0
0
0
0
0
0
0
0
0
0
0
0
0
0
0
0
0
0
0
0
0
0
0
0
0
0
0
0
0
0
0
0
0
0
0
0
0
0
0
0
0
0
0
0
0
0
0
0
0
0
0
0
0
0
0
0
0
0
0
0
0
0
0
0
0
0
0
0
0
0
0
0
0
0
0
0
0
0
0
0
0
0
0
0
0
0
0
0
0
0
0
0
0
0
0
0
0
0
0
0
0
0
0
0
0
0
0
0
0
0
0
0
0
0
0
0
0
0
0
0
0
0
0
0
0
0
0
0
0
0
0
0
0
0
0
0
0
0
0
0
0
0
0
0
0
0
0
0
0
0
0
0
0
0
0
0
0
0
0
0
0
0
0
0
0
0
0
0
0
0
0
0
0
0
0
0
0
0
0
0
0
0
0
0
0
0
0
0
0
0
0
0
0
0
0
0
0
0
0
0
0
0
0
0
0
0
0
0
0
0
0
0
0
0
0
0
0
0
0
0
0
0
0
0
0
0
0
0
0
0
0
0
0
0
0
0
0
0
0
0
0
0
0
0
0
0
0
0
0
0
0
0
0
0
0
0
0
0
0
0
0
0
0
0
0
0
0
0
0
0
0
0
0
0
0
0
0
0
0
0
0
0
0
0
0
0
0
0
0
0
0
0
0
0
0
0
0
0
0
0
0
0
0
0
0
0
0
0
0
0
0
0
0
0
0
0
0
0
0
0
0
0
0
0
0
0
0
0
0
0
0
0
0
0
0
0
0
0
0
0
0
0
0
0
0
0
0
0
0
0
0
0
0
0
0
0
0
0
0
0
0
0
0
0
0
0
0
0
0
0
0
0
0
0
0
0
0
0
0
0
0
0
0
0
0
0
0
0
0
0
0
0
0
0
0
0
0
0
0
0
0
0
0
0
0
0
0
0
0
0
0
0
0
0
0
0
0
0
0
0
0
0
0
0
0
0
0
0
0
0
0
0
0
0
0
0
0
0
0
0
0
0
0
0
0
0
0
0
0
0
0
0
0
0
0
0
0
0
0
0
0
0
0
0
0
0
0
0
0
0
0
0
0
0
0
0
0
0
0
0
0
0
0
0
0
0
0
0
0
0
0
0
0
0
0
0
0
0
0
0
0
0
0
0
0
0
0
0
0
0
0
0
0
0
0
0
0
0
0
0
0
0
0
0
0
0
0
0
0
0
0
0
0
0
0
0
0
0
0
0
0
0
0
0
0
0
0
0
0
0
0
0
0
0
0
0
0
0
0
0
0
0
0
0
0
0
0
0
0
0
0
0
0
0
0
0
0
0
0
0
0
0
0
0
0
0
0
0
0
0
0
0
0
0
0
0
0
0
0
0
0
0
0
0
0
0
0
0
0
0
0
0
0
0
0
0
0
0
0
0
0
0
0
0
0
0
0
0
0
0
0
0
0
0
0
0
0
0
0
0
0
0
0
0
0
0
0
0
0
0
0
0
0
0
0
0
0
0
0
0
0
0
0
0
0
0
0
0
0
0
0
0
0
0
0
0
0
0
0
0
0
0
0
0
0
0
0
0
0
0
0
0
0
0
0
0
0
0
0
0
0
0
0
0
0
0
0
0
0
0
0
0
0
0
0
0
0
0
0
0
0
0
0
0
0
0
0
0
0
0
0
0
0
0
0
0
0
0
0
0
0
0
0
0
0
0
0
0
0
0
0
0
0
0
0
0
0
0
0
0
0
0
0
0
0
0
0
0
0
0
0
0
0
0
0
0
0
0
0
0
0
0
0
0
0
0
0
0
0
0
0
0
0
0
0
0
0
0
0
0
0
0
0
0
0
0
0
0
0
0
0
0
0
0
0
0
0
0
0
0
0
0
0
0
0
0
0
0
0
0
0
0
0
0
0
0
0
0
0
0
0
0
0
0
0
0
0
0
0
0
0
0
0
0
0
0
0
0
0
0
0
0
0
0
0
0
0
0
0
0
0
0
0
0
0
0
0
0
0
0
0
0
0
0
0
0
0
0
0
0
0
0
0
0
0
0
0
0
0
0
0
0
0
0
0
0
0
0
0
0
0
0
0
0
0
0
0
0
0
0
0
0
0
0
0
0
0
0
0
0
0
0
0
0
0
0
0
0
0
0
0
0
0
0
0
0
0
0
0
0
0
0
0
0
0
0
0
0
0
0
0
0
0
0
0
0
0
0
0
0
0
0
0
0
0
0
0
0
0
0
0
0
0
0
0
0
0
0
0
0
0
0
0
0
0
0
0
0
0
0
0
0
0
0
0
0
0
0
0
0
0
0
0
0
0
0
0
0
0
0
0
0
0
0
0
0
0
0
0
0
0
0
0
0
0
0
0
0
0
0
0
0
0
0
0
0
0
0
0
0
0
0
0
0
0
0
0
0
0
0
0
0
0
0
0
0
0
0
0
0
0
0
0
0
0
0
0
0
0
0
0
0
0
0
0
0
0
0
0
0
0
0
0
0
0
0
0
0
0
0
0
0
0
0
0
0
0
0
0
0
0
0
0
0
0
0
0
0
0
0
0
0
0
0
0
0
0
0
0
0
0
0
0
0
0
0
0
0
0
0
0
0
0
0
0
0
0
0
0
0
0
0
0
0
0
0
0
0
0
0
0
0
0
0
0
0
0
0
0
0
0
0
0
0
0
0
0
0
0
0
0
0
0
0
0
0
0
0
0
0
0
0
0
0
0
0
0
0
0
0
0
0
0
0
0
0
0
0
0
0
0
0
0
0
0
0
0
0
0
0
0
0
0
0
0
0
0
0
0
0
0
0
0
0
0
0
0
0
0
0
0
0
0
0
0
0
0
0
0
0
0
0
0
0
0
0
0
0
0
0
0
0
0
0
0
0
0
0
0
0
0
0
0
0
0
0
0
0
0
0
0
0
0
0
0
0
0
0
0
0
0
0
0
0
0
0
0
0
0
0
0
0
0
0
0
0
0
0
0
0
0
0
0
0
0
0
0
0
0
0
0
0
0
0
0
0
0
0
0
0
0
0
0
0
0
0
0
0
0
0
0
0
0
0
0
0
0
0
0
0
0
0
0
0
0
0
0
0
0
0
0
0
0
0
0
0
0
0
0
0
0
0
0
0
0
0
0
0
0
0
0
0
0
0
0
0
0
0
0
0
0
0
0
0
0
0
0
0
0
0
0
0
0
0
0
0
0
0
0
0
0
0
0
0
0
0
0
0
0
0
0
0
0
0
0
0
0
0
0
0
0
0
0
0
0
0
0
0
0
0
0
0
0
0
0
0
0
0
0
0
0
0
0
0
0
0
0
0
0
0
0
0
0
0
0
0
0
0
0
0
0
0
0
0
0
0
0
0
0
0
0
0
0
0
0
0
0
0
0
0
0
0
0
0
0
0
0
0
0
0
0
0
0
0
0
0
0
0
0
0
0
0
0
0
0
0
0
0
0
0
0
0
0
0
0
0
0
0
0
0
0
0
0
0
0
0
0
0
0
0
0
0
0
0
0
0
0
0
0
0
0
0
0
0
0
0
0
0
0
0
0
0
0
0
0
0
0
0
0
0
0
0
0
0
0
0
0
0
0
0
0
0
0
0
0
0
0
0
0
0
0
0
0
0
0
0
0
0
0
0
0
0
0
0
0
0
0
0
0
0
0
0
0
0
0
0
0
0
0
0
0
0
0
0
0
0
0
0
0
0
0
0
0
0
0
0
0
0
0
0
0
0
0
0
0
0
0
0
0
0
0
0
0
0
0
0
0
0
0
0
0
0
0
0
0
0
0
0
0
0
0
0
0
0
0
0
0
0
0
0
0
0
0
0
0
0
0
0
0
0
0
0
0
0
0
0
0
0
0
0
0
0
0
0
0
0
0
0
0
0
0
0
0
0
0
0
0
0
0
0
0
0
0
0
0
0
0
0
0
0
0
0
0
0
0
0
0
0
0
0
0
0
0
0
0
0
0
0
0
0
0
0
0
0
0
0
0
0
0
0
0
0
0
0
0
0
0
0
0
0
0
0
0
0
0
0
0
0
0
0
0
0
0
0
0
0
0
0
0
0
0
0
0
0
0
0
0
0
0
0
0
0
0
0
0
0
0
0
0
0
0
0
0
0
0
0
0
0
0
0
0
0
0
0
0
0
0
0
0
0
0
0
0
0
0
0
0
0
0
0
0
0
0
0
0
0
0
0
0
0
0
0
0
0
0
0
0
0
0
0
0
0
0
0
0
0
0
0
0
0
0
0
0
0
0
0
0
0
0
0
0
0
0
0
0
0
0
0
0
0
0
0
0
0
0
0
0
0
0
0
0
0
0
0
0
0
0
0
0
0
0
0
0
0
0
0
0
0
0
0
0
0
0
0
0
0
0
0
0
0
0
0
0
0
0
0
0
0
0
0
0
0
0
0
0
0
0
0
0
0
0
0
0
0
0
0
0
0
0
0
0
0
0
0
0
0
0
0
0
0
0
0
0
0
0
0
0
0
0
0
0
0
0
0
0
0
0
0
0
0
0
0
0
0
0
0
0
0
0
0
0
0
0
0
0
0
0
0
0
0
0
0
0
0
0
0
0
0
0
0
0
0
0
0
0
0
0
0
0
0
0
0
0
0
0
0
0
0
0
0
0
0
0
0
0
0
0
0
0
0
0
0
0
0
0
0
0
0
0
0
0
0
0
0
0
0
0
0
0
0
0
0
0
0
0
0
0
0
0
0
0
0
0
0
0
0
0
0
0
0
0
0
0
0
0
0
0
0
0
0
0
0
0
0
0
0
0
0
0
0
0
0
0
0
0
0
0
0
0
0
0
0
0
0
0
0
0
0
0
0
0
0
0
0
0
0
0
0
0
0
0
0
0
0
0
0
0
0
0
0
0
0
0
0
0
0
0
0
0
0
0
0
0
0
0
0
0
0
0
0
0
0
0
0
0
0
0
0
0
0
0
0
0
0
0
0
0
0
0
0
0
0
0
0
0
0
0
0
0
0
0
0
0
0
0
0
0
0
0
0
0
0
0
0
0
0
0
0
0
0
0
0
0
0
0
0
0
0
0
0
0
0
0
0
0
0
0
0
0
0
0
0
0
0
0
0
0
0
0
0
0
0
0
0
0
0
0
0
0
0
0
0
0
0
0
0
0
0
0
0
0
0
0
0
0
0
0
0
0
0
0
0
0
0
0
0
0
0
0
0
0
0
0
0
0
0
0
0
0
0
0
0
0
0
0
0
0
0
0
0
0
0
0
0
0
0
0
0
0
0
0
0
0
0
0
0
0
0
0
0
0
0
0
0
0
0
0
0
0
0
0
0
0
0
0
0
0
0
0
0
0
0
0
0
0
0
0
0
0
0
0
0
0
0
0
0
0
0
0
0
0
0
0
0
0
0
0
0
0
0
0
0
0
0
0
0
0
0
0
0
0
0
0
0
0
0
0
0
0
0
0
0
0
0
0
0
0
0
0
0
0
0
0
0
0
0
0
0
0
0
0
0
0
0
0
0
0
0
0
0
0
0
0
0
0
0
0
0
0
0
0
0
0
0
0
0
0
0
0
0
0
0
0
0
0
0
0
0
0
0
0
0
0
0
0
0
0
0
0
0
0
0
0
0
0
0
0
0
0
0
0
0
0
0
0
0
0
0
0
0
0
0
0
0
0
0
0
0
0
0
0
0
0
0
0
0
0
0
0
0
0
0
0
0
0
0
0
0
0
0
0
0
0
0
0
0
0
0
0
0
0
0
0
0
0
0
0
0
0
0
0
0
0
0
0
0
0
0
0
0
0
0
0
0
0
0
0
0
0
0
0
0
0
0
0
0
0
0
0
0
0
0
0
0
0
0
0
0
0
0
0
0
0
0
0
0
0
0
0
0
0
0
0
0
0
0
0
0
0
0
0
0
0
0
0
0
0
0
0
0
0
0
0
0
0
0
0
0
0
0
0
0
0
0
0
0
0
0
0
0
0
0
0
0
0
0
0
0
0
0
0
0
0
0
0
0
0
0
0
0
0
0
0
0
0
0
0
0
0
0
0
0
0
0
0
0
0
0
0
0
0
0
0
0
0
0
0
0
0
0
0
0
0
0
0
0
0
0
0
0
0
0
0
0
0
0
0
0
0
0
0
0
0
0
0
0
0
0
0
0
0
0
0
0
0
0
0
0
0
0
0
0
0
0
0
0
0
0
0
0
0
0
0
0
0
0
0
0
0
0
0
0
0
0
0
0
0
0
0
0
0
0
0
0
0
0
0
0
0
0
0
0
0
0
0
0
0
0
0
0
0
0
0
0
0
0
0
0
0
0
0
0
0
0
0
0
0
0
0
0
0
0
0
0
0
0
0
0
0
0
0
0
0
0
0
0
0
0
0
0
0
0
0
0
0
0
0
0
0
0
0
0
0
0
0
0
0
0
0
0
0
0
0
0
0
0
0
0
0
0
0
0
0
0
0
0
0
0
0
0
0
0
0
0
0
0
0
0
0
0
0
0
0
0
0
0
0
0
0
0
0
0
0
0
0
0
0
0
0
0
0
0
0
0
0
0
0
0
0
0
0
0
0
0
0
0
0
0
0
0
0
0
0
0
0
0
0
0
0
0
0
0
0
0
0
0
0
0
0
0
0
0
0
0
0
0
0
0
0
0
0
0
0
0
0
0
0
0
0
0
0
0
0
0
0
0
0
0
0
0
0
0
0
0
0
0
0
0
0
0
0
0
0
0
0
0
0
0
0
0
0
0
0
0
0
0
0
0
0
0
0
0
0
0
0
0
0
0
0
0
0
0
0
0
0
0
0
0
0
0
0
0
0
0
0
0
0
0
0
0
0
0
0
0
0
0
0
0
0
0
0
0
0
0
0
0
0
0
0
0
0
0
0
0
0
0
0
0
0
0
0
0
0
0
0
0
0
0
0
0
0
0
0
0
0
0
0
0
0
0
0
0
0
0
0
0
0
0
0
0
0
0
0
0
0
0
0
0
0
0
0
0
0
0
0
0
0
0
0
0
0
0
0
0
0
0
0
0
0
0
0
0
0
0
0
0
0
0
0
0
0
0
0
0
0
0
0
0
0
0
0
0
0
0
0
0
0
0
0
0
0
0
0
0
0
0
0
0
0
0
0
0
0
0
0
0
0
0
0
0
0
0
0
0
0
0
0
0
0
0
0
0
0
0
0
0
0
0
0
0
0
0
0
0
0
0
0
0
0
0
0
0
0
0
0
0
0
0
0
0
0
0
0
0
0
0
0
0
0
0
0
0
0
0
0
0
0
0
0
0
0
0
0
0
0
0
0
0
0
0
0
0
0
0
0
0
0
0
0
0
0
0
0
0
0
0
0
0
0
0
0
0
0
0
0
0
0
0
0
0
0
0
0
0
0
0
0
0
0
0
0
0
0
0
0
0
0
0
0
0
0
0
0
0
0
0
0
0
0
0
0
0
0
0
0
0
0
0
0
0
0
0
0
0
0
0
0
0
0
0
0
0
0
0
0
0
0
0
0
0
0
0
0
0
0
0
0
0
0
0
0
0
0
0
0
0
0
0
0
0
0
0
0
0
0
0
0
0
0
0
0
0
0
0
0
0
0
0
0
0
0
0
0
0
0
0
0
0
0
0
0
0
0
0
0
0
0
0
0
0
0
0
0
0
0
0
0
0
0
0
0
0
0
0
0
0
0
0
0
0
0
0
0
0
0
0
0
0
0
0
0
0
0
0
0
0
0
0
0
0
0
0
0
0
0
0
0
0
0
0
0
0
0
0
0
0
0
0
0
0
0
0
0
0
0
0
0
0
0
0
0
0
0
0
0
0
0
0
0
0
0
0
0
0
0
0
0
0
0
0
0
0
0
0
0
0
0
0
0
0
0
0
0
0
0
0
0
0
0
0
0
0
0
0
0
0
0
0
0
0
0
0
0
0
0
0
0
0
0
0
0
0
0
0
0
0
0
0
0
0
0
0
0
0
0
0
0
0
0
0
0
0
0
0
0
0
0
0
0
0
0
0
0
0
0
0
0
0
0
0
0
0
0
0
0
0
0
0
0
0
0
0
0
0
0
0
0
0
0
0
0
0
0
0
0
0
0
0
0
0
0
0
0
0
0
0
0
0
0
0
0
0
0
0
0
0
0
0
0
0
0
0
0
0
0
0
0
0.00350161
0.00920243
0.008705
0.000784512
-0.00616142
-0.00317758
0.00905021
0.0204551
0.0217821
0.013318
0.00330318
-0.000968699
0.000719424
0.00354375
0.00379836
0.00195636
0.00053759
0.00066042
0.00132962
0.00128425
0.000504295
-0.000174692
-0.000253354
3.12404e-005
0.000215498
0.000102242
-0.000238242
-0.000641172
-0.000895508
-0.000811078
-0.000422172
-6.08935e-005
-6.39657e-005
-0.000391392
-0.000652772
-0.000553591
-0.000221756
-2.15731e-005
-0.000113722
-0.000308095
-0.000341611
-0.000188364
-3.71084e-005
-3.04969e-005
-0.000118213
-0.000163198
-0.000114729
-3.65026e-005
-3.13182e-006
-2.0308e-005
-4.45038e-005
-4.3314e-005
-1.98098e-005
4.99805e-006
1.58281e-005
1.27114e-005
7.48449e-006
1.16856e-005
2.45787e-005
3.48901e-005
3.59635e-005
3.38283e-005
3.59292e-005
3.83519e-005
3.33528e-005
2.59332e-005
3.01404e-005
4.65446e-005
5.62709e-005
4.60954e-005
2.97949e-005
3.09737e-005
4.89924e-005
5.88413e-005
4.82746e-005
3.80004e-005
5.17655e-005
7.71935e-005
7.64564e-005
0
0.00920243
0.0241926
0.0229039
0.00209177
-0.0161946
-0.00838825
0.0237675
0.0538149
0.0573444
0.0350341
0.00858416
-0.0027072
0.00179296
0.00931845
0.00999131
0.00503542
0.0011985
0.00154129
0.00342808
0.00341849
0.0013779
-0.000458659
-0.000692185
7.84864e-005
0.000587266
0.000276497
-0.000648881
-0.00171221
-0.00235257
-0.00210411
-0.00108311
-0.000151802
-0.000169508
-0.00102429
-0.00170396
-0.00144553
-0.000580873
-5.81298e-005
-0.000298183
-0.000806486
-0.000894624
-0.000493297
-9.70972e-005
-8.08696e-005
-0.000311964
-0.000429429
-0.000300906
-9.57466e-005
-9.72467e-006
-5.50686e-005
-0.000116456
-0.000111576
-5.10659e-005
1.1775e-005
4.06345e-005
3.55156e-005
2.33311e-005
3.22024e-005
6.33287e-005
9.1056e-005
9.70312e-005
9.28457e-005
9.65629e-005
0.000100901
8.82998e-005
7.06763e-005
8.20713e-005
0.00012371
0.000148092
0.000121418
7.8754e-005
8.14321e-005
0.000128699
0.000155228
0.000127337
9.84524e-005
0.000132931
0.00020101
0.000202618
0
0.008705
0.0229039
0.0217281
0.00204867
-0.0153242
-0.00802196
0.0224432
0.0510408
0.0544781
0.0332202
0.00789641
-0.00293551
0.00146885
0.00882646
0.00947111
0.00451538
0.000634096
0.00100545
0.00308878
0.00333499
0.00142592
-0.000432869
-0.000716141
6.5857e-005
0.000604233
0.000279667
-0.000666785
-0.00168274
-0.00222313
-0.00192633
-0.000963166
-0.000124512
-0.000163572
-0.000958729
-0.00158478
-0.00134561
-0.00054504
-5.83065e-005
-0.000280353
-0.000755278
-0.000838848
-0.000462573
-9.08268e-005
-7.80847e-005
-0.000297989
-0.000407375
-0.000283182
-9.0105e-005
-1.25959e-005
-5.5929e-005
-0.000108886
-0.000100222
-4.59193e-005
8.0715e-006
3.63256e-005
3.86316e-005
3.06939e-005
3.40256e-005
5.70696e-005
8.47872e-005
9.77874e-005
9.71338e-005
9.64408e-005
9.5829e-005
8.51711e-005
7.28665e-005
8.4417e-005
0.000120363
0.000140678
0.000115606
7.56548e-005
7.72054e-005
0.000121708
0.000148299
0.000121635
8.99338e-005
0.000118612
0.000185931
0.000195685
0
0.000784512
0.00209177
0.00204867
0.000286407
-0.00138819
-0.000849701
0.00196511
0.00479598
0.00524893
0.00310952
0.000385539
-0.00081005
-0.000198291
0.000812707
0.000882881
4.67301e-005
-0.000669528
-0.000567754
5.42303e-005
0.000447838
0.000306705
-3.75484e-005
-0.00015383
-6.27789e-006
0.000125328
5.15765e-005
-0.000137183
-0.000243502
-0.000197129
-8.04831e-005
2.53416e-006
1.65721e-005
-1.94507e-005
-7.16308e-005
-0.00010349
-8.95922e-005
-4.26607e-005
-1.00911e-005
-2.28189e-005
-5.70454e-005
-6.48394e-005
-3.57909e-005
-6.7099e-006
-9.37986e-006
-3.11034e-005
-3.84329e-005
-2.34144e-005
-7.45599e-006
-6.10717e-006
-1.06655e-005
-7.99624e-006
-1.31379e-006
-6.91588e-007
-3.77123e-006
1.53192e-007
1.07627e-005
1.52772e-005
8.2187e-006
9.76909e-007
5.63197e-006
1.74927e-005
2.22485e-005
1.60652e-005
9.14654e-006
1.00176e-005
1.52617e-005
1.74307e-005
1.56671e-005
1.34996e-005
1.14731e-005
8.46357e-006
7.17558e-006
1.0884e-005
1.54594e-005
1.26472e-005
3.41859e-006
2.69899e-007
1.05842e-005
2.34496e-005
0
-0.00616142
-0.0161946
-0.0153242
-0.00138819
0.0108422
0.00560104
-0.0159207
-0.0360102
-0.0383604
-0.0234551
-0.00580205
0.0017342
-0.00124478
-0.00623228
-0.00667673
-0.00340755
-0.000888414
-0.00111401
-0.00232539
-0.00227221
-0.000900687
0.000307537
0.000452262
-5.4336e-005
-0.000384246
-0.000181472
0.000424516
0.0011334
0.00157359
0.00141941
0.000736705
0.000105787
0.000112587
0.000686248
0.00114441
0.000971375
0.000389935
3.8137e-005
0.000198934
0.000540076
0.000599588
0.000330846
6.49406e-005
5.30565e-005
0.000207268
0.000286526
0.000201391
6.3875e-005
5.1991e-006
3.51856e-005
7.73194e-005
7.5063e-005
3.40478e-005
-9.28828e-006
-2.86828e-005
-2.39095e-005
-1.48816e-005
-2.16708e-005
-4.38539e-005
-6.23648e-005
-6.5058e-005
-6.15283e-005
-6.47103e-005
-6.855e-005
-5.99915e-005
-4.73824e-005
-5.47383e-005
-8.31237e-005
-9.99237e-005
-8.20621e-005
-5.3423e-005
-5.53483e-005
-8.69725e-005
-0.000104418
-8.57955e-005
-6.73229e-005
-9.12375e-005
-0.00013632
-0.000135715
0
-0.00317758
-0.00838825
-0.00802196
-0.000849701
0.00560104
0.00305535
-0.00813564
-0.0188327
-0.0202392
-0.0122657
-0.00258489
0.00159407
-0.000213281
-0.00323012
-0.00346872
-0.00127322
0.000500016
0.000287725
-0.000908851
-0.00136718
-0.000698354
0.000157061
0.0003501
-1.24004e-005
-0.000290814
-0.000127608
0.000319431
0.000702629
0.000804543
0.00060867
0.000263479
1.91267e-005
6.37812e-005
0.00033259
0.000536758
0.000458882
0.000192937
2.57469e-005
9.79512e-005
0.000262294
0.000294083
0.000162659
3.11999e-005
2.93038e-005
0.000110935
0.000148917
0.000100622
3.16275e-005
8.21435e-006
2.41219e-005
3.62535e-005
2.77493e-005
1.2236e-005
-9.11375e-008
-1.22424e-005
-2.33332e-005
-2.52184e-005
-1.89868e-005
-1.84793e-005
-3.1155e-005
-4.6578e-005
-5.08833e-005
-4.44096e-005
-3.75138e-005
-3.56498e-005
-3.74421e-005
-4.25252e-005
-5.04464e-005
-5.38415e-005
-4.49731e-005
-3.0977e-005
-3.00355e-005
-4.58628e-005
-5.76502e-005
-4.7511e-005
-2.97426e-005
-3.47298e-005
-6.3585e-005
-7.87055e-005
0
0.00905021
0.0237675
0.0224432
0.00196511
-0.0159207
-0.00813564
0.023429
0.0527643
0.0561348
0.0344302
0.00883527
-0.00208916
0.0020899
0.0091179
0.0097388
0.00522875
0.00182204
0.00212579
0.0035935
0.00323682
0.00119216
-0.000454146
-0.000597631
9.02246e-005
0.000511096
0.000245089
-0.000564572
-0.00158871
-0.00230387
-0.00214916
-0.00115048
-0.000179514
-0.000160265
-0.00101191
-0.00170333
-0.00144824
-0.000578626
-5.151e-005
-0.000288885
-0.000795055
-0.000884964
-0.000489483
-9.52034e-005
-7.21655e-005
-0.000295853
-0.000415646
-0.00029566
-9.27307e-005
-4.44619e-007
-4.25316e-005
-0.000110483
-0.000112945
-4.96838e-005
2.12479e-005
4.99404e-005
3.49446e-005
1.66946e-005
3.17973e-005
7.22248e-005
9.88973e-005
9.50304e-005
8.56232e-005
9.44962e-005
0.000105642
9.22489e-005
6.89147e-005
7.82097e-005
0.000123033
0.000150566
0.000124292
8.17854e-005
8.54444e-005
0.000131813
0.000155591
0.000128544
0.000106516
0.000146486
0.0002097
0.00019895
0
0.0204551
0.0538149
0.0510408
0.00479598
-0.0360102
-0.0188327
0.0527643
0.12001
0.128246
0.0785526
0.019239
-0.00629185
0.00368551
0.0205409
0.0218628
0.0103602
0.00152978
0.0025716
0.00742149
0.00786215
0.00330782
-0.00102859
-0.00165206
0.000169608
0.0013923
0.000633484
-0.00152864
-0.00386068
-0.00514349
-0.00451511
-0.00230766
-0.000329938
-0.000369626
-0.00219933
-0.00367971
-0.00315458
-0.00129158
-0.000127963
-0.000617233
-0.00172529
-0.00194373
-0.0010817
-0.000203336
-0.00014959
-0.000654114
-0.000924256
-0.000651931
-0.000198876
7.71194e-007
-8.87117e-005
-0.000219883
-0.000212835
-8.51921e-005
5.54831e-005
0.000131564
0.000131613
0.000102232
0.000109589
0.000174239
0.000247634
0.000275813
0.000267453
0.000264872
0.000268935
0.000247752
0.000216081
0.000237337
0.000318526
0.000366573
0.000308706
0.000214632
0.00021683
0.000318964
0.000378891
0.000316386
0.00024695
0.00032094
0.000479032
0.00049033
0
0.0217821
0.0573444
0.0544781
0.00524893
-0.0383604
-0.0202392
0.0561348
0.128246
0.137517
0.084647
0.021057
-0.00662665
0.00375097
0.0215762
0.0226886
0.0100173
0.000471506
0.00197259
0.00779318
0.00866178
0.00375221
-0.00111155
-0.00185919
0.000184361
0.00155683
0.000680223
-0.00169507
-0.00411286
-0.00534019
-0.00463269
-0.00237967
-0.000365678
-0.000377426
-0.00222966
-0.00377993
-0.00329391
-0.00138223
-0.000129607
-0.000585218
-0.00173778
-0.00200691
-0.00113335
-0.000197544
-0.000107805
-0.000628297
-0.000933143
-0.000668612
-0.000189639
4.21227e-005
-3.40803e-005
-0.000172251
-0.000176586
-4.77804e-005
0.000111234
0.000210416
0.000219185
0.00017915
0.000173834
0.000244174
0.000339474
0.000383588
0.000371627
0.000357022
0.000358798
0.000345637
0.00031809
0.000332997
0.000405677
0.000450623
0.000391105
0.000291602
0.000289176
0.000393439
0.000456739
0.000389738
0.000313344
0.000393286
0.000568626
0.000581814
0
0.013318
0.0350341
0.0332202
0.00310952
-0.0234551
-0.0122657
0.0344302
0.0785526
0.084647
0.0532144
0.0151187
-0.00195108
0.00315692
0.0125714
0.0126534
0.00551382
0.000728157
0.00213604
0.0053651
0.00531009
0.00208475
-0.000715383
-0.00100326
0.00016371
0.000836288
0.000331611
-0.000885398
-0.00218742
-0.00301934
-0.00283815
-0.00163045
-0.000350518
-0.000183423
-0.00120533
-0.00219243
-0.00200522
-0.000881247
-4.93342e-005
-0.000231236
-0.000915331
-0.00114757
-0.000679371
-9.04261e-005
3.92533e-005
-0.000240637
-0.000468398
-0.000368262
-7.67442e-005
0.000121241
0.000112856
4.43599e-006
-4.1693e-005
3.90573e-005
0.000182179
0.000271991
0.000256304
0.000196573
0.000195093
0.000274438
0.000357156
0.000372174
0.000341789
0.000332608
0.000353594
0.000356612
0.000328519
0.000319056
0.000355613
0.000385797
0.000352518
0.000290822
0.000285521
0.000341907
0.000371803
0.00033148
0.000303088
0.000374759
0.000479819
0.000446928
0
0.00330318
0.00858416
0.00789641
0.000385539
-0.00580205
-0.00258489
0.00883527
0.019239
0.021057
0.0151187
0.00787085
0.00393103
0.00284478
0.0021473
0.00124289
0.00128712
0.00252585
0.00345141
0.00275054
0.000996538
-0.00021032
-0.000234441
0.000158433
0.000145385
-0.000130295
-0.000105311
0.000185642
0.000161209
-0.000387881
-0.000928405
-0.000874729
-0.000341733
3.6414e-005
-9.64281e-005
-0.000457071
-0.000557719
-0.000287721
4.38289e-005
0.000126755
-3.19201e-005
-0.000190392
-0.000161816
1.96639e-005
0.000172854
0.000165352
4.09643e-005
-3.54401e-005
3.82054e-005
0.000184773
0.000241494
0.000161445
7.11236e-005
0.000104054
0.0002268
0.000289615
0.000230035
0.000150232
0.000169589
0.00026537
0.00031754
0.000278545
0.000225247
0.000236791
0.000287758
0.000300846
0.000262273
0.000229455
0.000238312
0.000259126
0.000254998
0.000237037
0.00023331
0.000236958
0.000226114
0.000218026
0.000253228
0.000318478
0.000331465
0.000234096
0
-0.000968699
-0.0027072
-0.00293551
-0.00081005
0.0017342
0.00159407
-0.00208916
-0.00629185
-0.00662665
-0.00195108
0.00393103
0.00584255
0.00255302
-0.00200486
-0.00304279
8.22907e-005
0.00366836
0.00408884
0.00152038
-0.000970891
-0.00123097
-1.27225e-005
0.000660662
0.000122223
-0.000543129
-0.000271371
0.00063052
0.00107555
0.000609856
-0.000187141
-0.000538247
-0.000297649
0.000110517
0.000286039
0.000192028
2.94741e-005
-2.18826e-005
7.26632e-005
0.00021457
0.00026277
0.000169605
4.73799e-005
5.0335e-005
0.000179508
0.000270701
0.000208894
8.46629e-005
6.72169e-005
0.000168499
0.000234543
0.000172405
8.00075e-005
9.50415e-005
0.00019279
0.00022847
0.000152119
7.69919e-005
0.000110376
0.000202733
0.000227962
0.000163125
0.000107579
0.000133095
0.000192574
0.000202964
0.000160314
0.000125841
0.00013089
0.000149634
0.000156203
0.000156841
0.00015685
0.000141907
0.000116278
0.000121955
0.000180394
0.00023627
0.000207575
9.32487e-005
0
0.000719424
0.00179296
0.00146885
-0.000198291
-0.00124478
-0.000213281
0.0020899
0.00368551
0.00375097
0.00315692
0.00284478
0.00255302
0.00160001
0.000348877
4.95114e-005
0.001166
0.00253339
0.00261101
0.00126538
-0.000172789
-0.000544091
-5.9151e-005
0.000287534
7.01203e-005
-0.000230351
-0.000102943
0.000263095
0.000317717
-6.41664e-005
-0.000450395
-0.000448602
-0.000163224
2.60123e-005
-4.17068e-005
-0.000190154
-0.000204643
-8.40803e-005
2.59165e-005
3.59777e-005
-1.89525e-005
-6.07235e-005
-4.93221e-005
3.92797e-006
5.62337e-005
6.41713e-005
2.54964e-005
-8.55394e-006
1.11622e-005
6.46809e-005
8.32605e-005
4.32316e-005
2.76287e-006
2.15242e-005
7.47715e-005
8.82174e-005
4.51185e-005
9.69332e-006
3.36776e-005
8.35786e-005
9.20807e-005
5.37699e-005
2.66523e-005
4.54069e-005
7.70901e-005
7.63726e-005
4.97623e-005
3.74327e-005
5.17346e-005
6.72134e-005
6.60607e-005
6.04771e-005
6.30117e-005
6.37446e-005
5.45557e-005
5.39573e-005
8.07134e-005
0.000112843
0.000104129
4.62484e-005
0
0.00354375
0.00931845
0.00882646
0.000812707
-0.00623228
-0.00323012
0.0091179
0.0205409
0.0215762
0.0125714
0.0021473
-0.00200486
0.000348877
0.00394588
0.00455173
0.00248241
0.000570952
0.00037913
0.0010798
0.00123332
0.000563699
-0.00015627
-0.00029997
6.34284e-006
0.00025836
0.000142816
-0.000299825
-0.000805792
-0.00105257
-0.000854221
-0.000358924
2.32164e-006
-9.08156e-005
-0.000495117
-0.000746168
-0.000577898
-0.000205653
-3.75759e-005
-0.000190747
-0.000402996
-0.000396873
-0.00020097
-5.60498e-005
-9.19993e-005
-0.000202649
-0.000224758
-0.000140863
-6.03381e-005
-5.75557e-005
-9.72268e-005
-0.000110521
-8.59864e-005
-6.16934e-005
-6.05388e-005
-6.73347e-005
-6.21688e-005
-4.87178e-005
-4.26096e-005
-4.7331e-005
-5.21733e-005
-4.82465e-005
-3.8691e-005
-3.40033e-005
-4.05896e-005
-5.28997e-005
-5.62743e-005
-4.14985e-005
-1.82745e-005
-8.44988e-006
-2.06763e-005
-3.68989e-005
-3.28902e-005
-1.01914e-005
4.11398e-006
-6.79789e-006
-2.54926e-005
-2.27517e-005
2.57449e-006
2.12703e-005
0
0.00379836
0.00999131
0.00947111
0.000882881
-0.00667673
-0.00346872
0.0097388
0.0218628
0.0226886
0.0126534
0.00124289
-0.00304279
4.95114e-005
0.00455173
0.00551353
0.00313055
0.000672419
0.000179181
0.000929571
0.00125489
0.000643258
-0.000149116
-0.000356237
-1.53147e-005
0.00030959
0.000187133
-0.00037031
-0.00100017
-0.00125988
-0.000950256
-0.000327737
5.85955e-005
-0.000120553
-0.00062045
-0.00087865
-0.000636864
-0.000203874
-5.41886e-005
-0.000272596
-0.000514491
-0.000471913
-0.000224999
-7.67786e-005
-0.000153458
-0.000291632
-0.000294403
-0.000173344
-8.57414e-005
-0.00011034
-0.000172868
-0.000177425
-0.000130447
-0.00010374
-0.000123641
-0.000146958
-0.000134459
-0.000103454
-9.48701e-005
-0.000115442
-0.000134476
-0.000128246
-0.000107711
-0.000100078
-0.000114921
-0.000134726
-0.000134943
-0.000109705
-7.86091e-005
-6.78958e-005
-8.2746e-005
-9.99175e-005
-9.30178e-005
-6.46602e-005
-4.55357e-005
-5.74072e-005
-8.45865e-005
-9.14232e-005
-6.4856e-005
-2.79354e-005
0
0.00195636
0.00503542
0.00451538
4.67301e-005
-0.00340755
-0.00127322
0.00522875
0.0103602
0.0100173
0.00551382
0.00128712
8.22907e-005
0.001166
0.00248241
0.00313055
0.00338717
0.00335289
0.00263388
0.00124673
1.52877e-006
-0.000371126
-7.0888e-005
0.000158693
2.7684e-005
-0.000108838
1.07139e-005
9.24292e-005
-0.000228332
-0.000747233
-0.000892125
-0.000496771
-4.7031e-005
-5.78734e-005
-0.000437939
-0.000664185
-0.000468658
-0.000120677
-1.71581e-005
-0.000194466
-0.000363381
-0.000317087
-0.00014617
-5.63727e-005
-0.000104945
-0.000180992
-0.00017921
-0.000112345
-6.05005e-005
-6.7991e-005
-0.000110468
-0.000136937
-0.000123465
-9.18339e-005
-8.33085e-005
-0.000111315
-0.000142852
-0.000137511
-0.000101722
-8.42963e-005
-0.000111862
-0.000150997
-0.000153424
-0.000122811
-0.000107461
-0.000129417
-0.000153273
-0.000138801
-9.8342e-005
-7.63783e-005
-8.61073e-005
-9.72246e-005
-8.61571e-005
-6.77121e-005
-6.43081e-005
-6.88652e-005
-6.14632e-005
-4.78938e-005
-5.19291e-005
-7.0943e-005
0
0.00053759
0.0011985
0.000634096
-0.000669528
-0.000888414
0.000500016
0.00182204
0.00152978
0.000471506
0.000728157
0.00252585
0.00366836
0.00253339
0.000570952
0.000672419
0.00335289
0.00579537
0.00513572
0.00184252
-0.000988207
-0.00129647
-2.90323e-005
0.000641914
8.92023e-005
-0.00050474
-0.000173439
0.000541704
0.000551315
-0.000228781
-0.000870121
-0.000734821
-0.00019853
1.53549e-005
-0.000220652
-0.000447388
-0.000341455
-7.62488e-005
2.75252e-005
-7.07961e-005
-0.000174916
-0.000159933
-7.98465e-005
-2.56186e-005
-1.38904e-005
-2.22823e-005
-3.84589e-005
-4.53096e-005
-2.1374e-005
1.3983e-005
6.41201e-006
-5.06327e-005
-8.62205e-005
-4.88728e-005
6.45892e-006
-1.07019e-005
-8.90267e-005
-0.0001224
-6.31886e-005
3.87599e-006
-1.83572e-005
-0.000100766
-0.000133578
-8.40821e-005
-3.39446e-005
-5.23523e-005
-0.000101465
-0.000104922
-6.01666e-005
-2.73152e-005
-3.15755e-005
-3.85905e-005
-2.59385e-005
-1.8787e-005
-3.24114e-005
-3.09222e-005
1.37418e-005
5.57823e-005
2.61821e-005
-5.91905e-005
0
0.00066042
0.00154129
0.00100545
-0.000567754
-0.00111401
0.000287725
0.00212579
0.0025716
0.00197259
0.00213604
0.00345141
0.00408884
0.00261101
0.00037913
0.000179181
0.00263388
0.00513572
0.00483347
0.00193277
-0.000749417
-0.00116768
-5.278e-005
0.000592897
0.000102628
-0.000470575
-0.000182425
0.000518166
0.000590952
-0.000122336
-0.000784004
-0.000732302
-0.00023466
3.29353e-005
-0.000129745
-0.000355985
-0.000316099
-9.55348e-005
3.69418e-005
-2.78551e-006
-9.16762e-005
-0.000115047
-7.16105e-005
-8.53031e-006
3.93335e-005
4.63348e-005
9.25135e-006
-2.46028e-005
-4.72246e-007
5.95751e-005
7.13763e-005
9.85107e-006
-4.19095e-005
-8.04678e-006
6.31046e-005
6.39448e-005
-1.28081e-005
-5.89499e-005
-7.92339e-006
6.76043e-005
6.1768e-005
-1.3608e-005
-5.29729e-005
-1.12725e-005
4.11139e-005
3.08678e-005
-1.66039e-005
-2.86027e-005
6.11827e-006
3.57313e-005
3.31027e-005
2.57948e-005
3.46061e-005
3.80001e-005
2.26793e-005
2.36309e-005
6.98571e-005
0.000117546
9.30352e-005
4.83087e-007
0
0.00132962
0.00342808
0.00308878
5.42303e-005
-0.00232539
-0.000908851
0.0035935
0.00742149
0.00779318
0.0053651
0.00275054
0.00152038
0.00126538
0.0010798
0.000929571
0.00124673
0.00184252
0.00193277
0.00118296
0.000193987
-0.000248049
-8.25991e-005
0.000134649
5.56093e-005
-0.000104993
-4.60437e-005
0.000122146
6.46384e-005
-0.0002552
-0.000499072
-0.000406868
-0.000126731
2.87292e-006
-0.000119873
-0.000283565
-0.000271247
-0.000110748
1.2746e-005
-1.08118e-006
-8.46302e-005
-0.000121991
-7.8443e-005
-5.79758e-006
3.22808e-005
1.71004e-005
-2.04973e-005
-3.27652e-005
-6.31119e-007
4.44082e-005
5.34187e-005
2.02256e-005
-7.46777e-006
1.0869e-005
5.34814e-005
6.56437e-005
3.55226e-005
9.81503e-006
2.70033e-005
6.43238e-005
7.29527e-005
4.72211e-005
2.80594e-005
4.11861e-005
6.34362e-005
6.1935e-005
4.20405e-005
3.44405e-005
4.78932e-005
6.07063e-005
5.75268e-005
4.98185e-005
5.1744e-005
5.6462e-005
5.25046e-005
4.95617e-005
6.5403e-005
9.07412e-005
9.09783e-005
5.11427e-005
0
0.00128425
0.00341849
0.00333499
0.000447838
-0.00227221
-0.00136718
0.00323682
0.00786215
0.00866178
0.00531009
0.000996538
-0.000970891
-0.000172789
0.00123332
0.00125489
1.52877e-006
-0.000988207
-0.000749417
0.000193987
0.00072726
0.000459908
-6.70861e-005
-0.000226269
-1.71195e-006
0.000183388
6.99346e-005
-0.00019697
-0.000342907
-0.000284811
-0.00013771
-2.79107e-005
5.94848e-006
-2.42505e-005
-9.36036e-005
-0.000153177
-0.000147039
-7.57846e-005
-1.1622e-005
-1.78814e-005
-7.11876e-005
-9.44162e-005
-5.68082e-005
-6.36252e-006
1.06358e-006
-2.84537e-005
-4.69989e-005
-3.21648e-005
-6.169e-006
5.06498e-006
3.55686e-006
3.81185e-006
7.69391e-006
9.25493e-006
1.1757e-005
2.26245e-005
3.6164e-005
3.7808e-005
2.69291e-005
2.12119e-005
3.25017e-005
4.94824e-005
5.3431e-005
4.36041e-005
3.57357e-005
3.87755e-005
4.52705e-005
4.5882e-005
4.20474e-005
3.91362e-005
3.62882e-005
3.11962e-005
2.85743e-005
3.35212e-005
3.9528e-005
3.50463e-005
2.31242e-005
2.18134e-005
3.81336e-005
5.21961e-005
0
0.000504295
0.0013779
0.00142592
0.000306705
-0.000900687
-0.000698354
0.00119216
0.00330782
0.00375221
0.00208475
-0.00021032
-0.00123097
-0.000544091
0.000563699
0.000643258
-0.000371126
-0.00129647
-0.00116768
-0.000248049
0.000459908
0.000412989
-2.12094e-005
-0.000208
-2.00718e-005
0.000167501
6.69058e-005
-0.000183607
-0.000275221
-0.000131286
5.75294e-005
0.000112226
4.75168e-005
-1.96265e-005
-3.41051e-005
-2.44826e-005
-2.0785e-005
-1.86304e-005
-1.31671e-005
-1.60996e-005
-2.87569e-005
-3.17765e-005
-1.65608e-005
-3.61552e-006
-1.23442e-005
-2.98421e-005
-3.01871e-005
-1.39601e-005
-5.34561e-006
-1.29914e-005
-1.79838e-005
-6.73849e-006
5.94586e-006
1.27466e-006
-1.15697e-005
-8.42326e-006
1.12948e-005
2.15194e-005
8.30272e-006
-8.50099e-006
-3.81215e-006
1.67381e-005
2.6218e-005
1.50825e-005
1.92016e-006
4.24972e-006
1.54439e-005
1.87903e-005
1.2064e-005
5.89572e-006
4.76034e-006
3.54711e-006
1.1765e-006
3.45625e-006
9.24863e-006
6.93982e-006
-7.07746e-006
-1.65906e-005
-4.91271e-006
1.87875e-005
0
-0.000174692
-0.000458659
-0.000432869
-3.75484e-005
0.000307537
0.000157061
-0.000454146
-0.00102859
-0.00111155
-0.000715383
-0.000234441
-1.27225e-005
-5.9151e-005
-0.00015627
-0.000149116
-7.0888e-005
-2.90323e-005
-5.278e-005
-8.25991e-005
-6.70861e-005
-2.12094e-005
9.88957e-006
9.70313e-006
-3.05819e-006
-8.09694e-006
-2.72842e-006
8.15084e-006
2.25949e-005
3.63765e-005
3.90456e-005
2.54061e-005
6.81635e-006
1.68434e-006
1.39733e-005
2.79058e-005
2.67781e-005
1.21636e-005
1.56389e-007
1.38508e-006
1.02431e-005
1.41902e-005
8.83989e-006
8.07505e-007
-1.96604e-006
1.15646e-006
4.74494e-006
4.3274e-006
4.94461e-007
-2.96112e-006
-3.37463e-006
-1.4929e-006
-1.95591e-007
-1.36142e-006
-4.00159e-006
-5.54422e-006
-4.86218e-006
-3.50911e-006
-3.65105e-006
-5.35242e-006
-6.72426e-006
-6.56131e-006
-5.76393e-006
-5.75464e-006
-6.42464e-006
-6.57802e-006
-5.94012e-006
-5.54629e-006
-6.01396e-006
-6.52084e-006
-6.12162e-006
-5.28979e-006
-5.19587e-006
-5.84264e-006
-6.07617e-006
-5.56351e-006
-5.5554e-006
-6.90778e-006
-8.17767e-006
-6.97395e-006
0
-0.000253354
-0.000692185
-0.000716141
-0.00015383
0.000452262
0.0003501
-0.000597631
-0.00165206
-0.00185919
-0.00100326
0.000158433
0.000660662
0.000287534
-0.00029997
-0.000356237
0.000158693
0.000641914
0.000592897
0.000134649
-0.000226269
-0.000208
9.70313e-006
0.000105552
1.11397e-005
-8.52563e-005
-3.51739e-005
9.4149e-005
0.000144643
7.28971e-005
-2.62821e-005
-5.86043e-005
-2.65783e-005
1.10382e-005
2.19729e-005
1.67783e-005
1.16303e-005
8.54628e-006
7.30377e-006
1.16864e-005
1.88748e-005
1.8499e-005
8.87413e-006
2.70583e-006
9.06064e-006
1.88626e-005
1.79592e-005
8.20529e-006
3.79724e-006
9.0378e-006
1.25905e-005
6.49616e-006
-9.11226e-007
1.36375e-006
8.85794e-006
8.13067e-006
-2.05154e-006
-8.01409e-006
-1.5443e-006
7.63186e-006
6.02146e-006
-4.31696e-006
-9.57855e-006
-4.17371e-006
2.78851e-006
1.98091e-006
-3.76681e-006
-5.93173e-006
-2.92119e-006
1.33739e-007
7.97768e-007
1.40099e-006
2.44305e-006
1.08369e-006
-2.00664e-006
-8.41016e-007
6.52124e-006
1.17644e-005
5.96438e-006
-6.72552e-006
0
3.12404e-005
7.84864e-005
6.5857e-005
-6.27789e-006
-5.4336e-005
-1.24004e-005
9.02246e-005
0.000169608
0.000184361
0.00016371
0.000145385
0.000122223
7.01203e-005
6.34284e-006
-1.53147e-005
2.7684e-005
8.92023e-005
0.000102628
5.56093e-005
-1.71195e-006
-2.00718e-005
-3.05819e-006
1.11397e-005
3.3596e-006
-9.08107e-006
-4.75633e-006
1.08073e-005
1.53066e-005
1.08093e-006
-1.61183e-005
-1.87721e-005
-7.97013e-006
1.67277e-006
1.15502e-006
-4.95933e-006
-7.55393e-006
-3.95713e-006
1.39813e-006
3.584e-006
1.8373e-006
-1.018e-006
-1.71152e-006
6.89068e-007
3.95597e-006
4.81296e-006
2.59875e-006
3.26151e-007
1.10735e-006
4.0757e-006
5.44006e-006
3.61874e-006
1.42223e-006
2.10563e-006
4.81652e-006
5.89712e-006
4.09862e-006
2.22106e-006
3.01092e-006
5.37883e-006
6.20231e-006
4.7612e-006
3.41431e-006
3.99314e-006
5.4124e-006
5.61921e-006
4.53275e-006
3.75693e-006
4.06846e-006
4.63043e-006
4.63663e-006
4.40345e-006
4.40126e-006
4.30945e-006
3.85871e-006
3.82703e-006
5.02681e-006
6.55231e-006
6.30202e-006
3.61826e-006
0
0.000215498
0.000587266
0.000604233
0.000125328
-0.000384246
-0.000290814
0.000511096
0.0013923
0.00155683
0.000836288
-0.000130295
-0.000543129
-0.000230351
0.00025836
0.00030959
-0.000108838
-0.00050474
-0.000470575
-0.000104993
0.000183388
0.000167501
-8.09694e-006
-8.52563e-005
-9.08107e-006
6.89924e-005
2.889e-005
-7.64206e-005
-0.000119681
-6.38887e-005
1.67193e-005
4.56086e-005
2.17849e-005
-9.42699e-006
-2.06742e-005
-1.7483e-005
-1.18829e-005
-7.41492e-006
-6.1231e-006
-1.09584e-005
-1.77367e-005
-1.69364e-005
-8.00078e-006
-2.59986e-006
-8.2861e-006
-1.67707e-005
-1.58723e-005
-7.38598e-006
-3.53952e-006
-8.03999e-006
-1.12843e-005
-6.38974e-006
-1.50269e-007
-1.83873e-006
-8.04411e-006
-7.70974e-006
4.61734e-007
5.45671e-006
3.89887e-007
-7.09683e-006
-6.02636e-006
2.19804e-006
6.53846e-006
2.31591e-006
-3.32443e-006
-2.82507e-006
1.75396e-006
3.65421e-006
1.45246e-006
-9.20919e-007
-1.5213e-006
-2.0645e-006
-2.83765e-006
-1.61244e-006
9.4383e-007
-2.71111e-008
-6.02681e-006
-1.02937e-005
-5.60436e-006
4.74022e-006
0
0.000102242
0.000276497
0.000279667
5.15765e-005
-0.000181472
-0.000127608
0.000245089
0.000633484
0.000680223
0.000331611
-0.000105311
-0.000271371
-0.000102943
0.000142816
0.000187133
1.07139e-005
-0.000173439
-0.000182425
-4.60437e-005
6.99346e-005
6.69058e-005
-2.72842e-006
-3.51739e-005
-4.75633e-006
2.889e-005
1.37515e-005
-3.29801e-005
-5.8142e-005
-3.94549e-005
-2.34218e-006
1.78583e-005
1.17445e-005
-5.63435e-006
-1.71133e-005
-1.69603e-005
-9.51367e-006
-2.95387e-006
-3.42967e-006
-9.99702e-006
-1.49136e-005
-1.20861e-005
-4.94462e-006
-2.48411e-006
-7.42537e-006
-1.26067e-005
-1.09867e-005
-5.18974e-006
-3.15482e-006
-6.66691e-006
-9.49783e-006
-7.15744e-006
-3.30758e-006
-3.69944e-006
-7.38962e-006
-8.42826e-006
-4.96945e-006
-1.92838e-006
-3.5677e-006
-7.36979e-006
-7.97814e-006
-4.85149e-006
-2.50949e-006
-3.81529e-006
-6.43027e-006
-6.79471e-006
-4.93494e-006
-3.49651e-006
-3.69671e-006
-4.46952e-006
-4.89178e-006
-5.18529e-006
-5.25507e-006
-4.37674e-006
-3.0944e-006
-3.53199e-006
-6.31618e-006
-8.50998e-006
-6.68629e-006
-1.6635e-006
0
-0.000238242
-0.000648881
-0.000666785
-0.000137183
0.000424516
0.000319431
-0.000564572
-0.00152864
-0.00169507
-0.000885398
0.000185642
0.00063052
0.000263095
-0.000299825
-0.00037031
9.24292e-005
0.000541704
0.000518166
0.000122146
-0.00019697
-0.000183607
8.15084e-006
9.4149e-005
1.08073e-005
-7.64206e-005
-3.29801e-005
8.52497e-005
0.000136743
7.66236e-005
-1.51818e-005
-5.13187e-005
-2.6092e-005
1.13796e-005
2.71757e-005
2.36163e-005
1.4515e-005
7.57249e-006
7.30566e-006
1.52303e-005
2.35328e-005
2.10208e-005
9.38742e-006
3.6542e-006
1.15876e-005
2.18138e-005
1.99251e-005
9.21213e-006
4.87455e-006
1.09871e-005
1.54628e-005
9.75419e-006
2.0349e-006
3.79162e-006
1.14556e-005
1.18339e-005
2.68089e-006
-3.49075e-006
1.88154e-006
1.06829e-005
1.01634e-005
1.17983e-006
-3.99238e-006
4.43894e-007
6.90184e-006
6.68179e-006
1.58509e-006
-9.18062e-007
1.14307e-006
3.68397e-006
4.43069e-006
5.0325e-006
5.74331e-006
4.2017e-006
1.24558e-006
2.31926e-006
9.15476e-006
1.42051e-005
9.12633e-006
-2.84642e-006
0
-0.000641172
-0.00171221
-0.00168274
-0.000243502
0.0011334
0.000702629
-0.00158871
-0.00386068
-0.00411286
-0.00218742
0.000161209
0.00107555
0.000317717
-0.000805792
-0.00100017
-0.000228332
0.000551315
0.000590952
6.46384e-005
-0.000342907
-0.000275221
2.25949e-005
0.000144643
1.53066e-005
-0.000119681
-5.8142e-005
0.000136743
0.000262508
0.000218516
7.70109e-005
-3.072e-005
-3.92283e-005
2.62378e-005
9.71439e-005
0.000117392
7.95148e-005
2.73609e-005
1.45299e-005
4.83228e-005
8.22263e-005
7.28704e-005
3.31942e-005
1.272e-005
3.1731e-005
5.8119e-005
5.48587e-005
2.88183e-005
1.52717e-005
2.6458e-005
3.89528e-005
3.22235e-005
1.74773e-005
1.68563e-005
2.89435e-005
3.26841e-005
2.05341e-005
9.37635e-006
1.45645e-005
2.76524e-005
2.98063e-005
1.87808e-005
1.01937e-005
1.43646e-005
2.37086e-005
2.58083e-005
1.97698e-005
1.38422e-005
1.2783e-005
1.46426e-005
1.70517e-005
1.93918e-005
1.93671e-005
1.45889e-005
9.10126e-006
1.14936e-005
2.24242e-005
2.95095e-005
2.11542e-005
2.75928e-006
0
-0.000895508
-0.00235257
-0.00222313
-0.000197129
0.00157359
0.000804543
-0.00230387
-0.00514349
-0.00534019
-0.00301934
-0.000387881
0.000609856
-6.41664e-005
-0.00105257
-0.00125988
-0.000747233
-0.000228781
-0.000122336
-0.0002552
-0.000284811
-0.000131286
3.63765e-005
7.28971e-005
1.08093e-006
-6.38887e-005
-3.94549e-005
7.66236e-005
0.000218516
0.000289678
0.000231467
8.96607e-005
-7.72038e-006
2.65899e-005
0.000142543
0.000206545
0.000152347
4.96871e-005
1.14731e-005
6.05416e-005
0.000117602
0.000109638
5.30856e-005
1.72771e-005
3.27425e-005
6.39837e-005
6.61141e-005
3.97775e-005
1.90532e-005
2.26717e-005
3.61801e-005
3.85753e-005
2.93051e-005
2.2614e-005
2.52662e-005
2.99684e-005
2.84837e-005
2.26723e-005
2.00203e-005
2.30195e-005
2.69186e-005
2.6653e-005
2.29006e-005
2.06318e-005
2.29804e-005
2.74501e-005
2.83445e-005
2.30573e-005
1.55799e-005
1.26588e-005
1.60818e-005
2.02028e-005
1.8583e-005
1.21016e-005
8.03514e-006
1.07822e-005
1.61266e-005
1.65863e-005
1.07202e-005
4.21731e-006
0
-0.000811078
-0.00210411
-0.00192633
-8.04831e-005
0.00141941
0.00060867
-0.00214916
-0.00451511
-0.00463269
-0.00283815
-0.000928405
-0.000187141
-0.000450395
-0.000854221
-0.000950256
-0.000892125
-0.000870121
-0.000784004
-0.000499072
-0.00013771
5.75294e-005
3.90456e-005
-2.62821e-005
-1.61183e-005
1.67193e-005
-2.34218e-006
-1.51818e-005
7.70109e-005
0.000231467
0.000287664
0.00017929
3.34054e-005
1.37085e-005
0.000119782
0.000203487
0.000163067
5.52965e-005
2.29309e-006
3.95708e-005
9.55502e-005
9.73657e-005
5.1117e-005
1.27251e-005
1.33443e-005
3.48202e-005
4.44997e-005
3.22362e-005
1.2452e-005
3.36438e-006
9.83769e-006
2.14511e-005
2.38906e-005
1.40141e-005
3.55464e-006
4.97147e-006
1.51312e-005
1.90223e-005
1.0274e-005
2.95785e-007
2.27639e-006
1.25362e-005
1.62838e-005
9.18568e-006
2.90025e-006
6.95631e-006
1.45736e-005
1.32587e-005
3.41253e-006
-2.9192e-006
-5.08487e-008
4.28921e-006
2.15935e-006
-2.95595e-006
-3.62826e-006
-1.56745e-006
-4.51493e-006
-1.19685e-005
-1.34649e-005
-3.81625e-006
0
-0.000422172
-0.00108311
-0.000963166
2.53416e-006
0.000736705
0.000263479
-0.00115048
-0.00230766
-0.00237967
-0.00163045
-0.000874729
-0.000538247
-0.000448602
-0.000358924
-0.000327737
-0.000496771
-0.000734821
-0.000732302
-0.000406868
-2.79107e-005
0.000112226
2.54061e-005
-5.86043e-005
-1.87721e-005
4.56086e-005
1.78583e-005
-5.13187e-005
-3.072e-005
8.96607e-005
0.00017929
0.000143697
4.24265e-005
-4.51932e-007
4.64734e-005
0.000102727
9.35522e-005
3.54592e-005
-4.17613e-006
4.9666e-006
3.40916e-005
4.37182e-005
2.6674e-005
3.15009e-006
-7.39549e-006
-1.77196e-006
9.4056e-006
1.21826e-005
1.61127e-006
-1.21507e-005
-1.39301e-005
-2.48189e-006
6.24414e-006
-4.77553e-007
-1.43239e-005
-1.69364e-005
-5.70282e-006
2.50571e-006
-4.55509e-006
-1.73384e-005
-1.88052e-005
-8.60795e-006
-2.17969e-006
-7.73661e-006
-1.57097e-005
-1.44639e-005
-7.07573e-006
-5.00567e-006
-1.06593e-005
-1.55427e-005
-1.43805e-005
-1.18274e-005
-1.28836e-005
-1.46866e-005
-1.32218e-005
-1.2359e-005
-1.82372e-005
-2.68428e-005
-2.60289e-005
-1.19935e-005
0
-6.08935e-005
-0.000151802
-0.000124512
1.65721e-005
0.000105787
1.91267e-005
-0.000179514
-0.000329938
-0.000365678
-0.000350518
-0.000341733
-0.000297649
-0.000163224
2.32164e-006
5.85955e-005
-4.7031e-005
-0.00019853
-0.00023466
-0.000126731
5.94848e-006
4.75168e-005
6.81635e-006
-2.65783e-005
-7.97013e-006
2.17849e-005
1.17445e-005
-2.6092e-005
-3.92283e-005
-7.72038e-006
3.34054e-005
4.24265e-005
1.90224e-005
-4.44828e-006
-5.60545e-006
7.70919e-006
1.5154e-005
8.67671e-006
-3.51272e-006
-9.86149e-006
-6.76177e-006
3.6224e-007
3.13991e-006
-2.01504e-006
-1.01874e-005
-1.27819e-005
-7.45965e-006
-1.53035e-006
-3.05094e-006
-1.02496e-005
-1.38047e-005
-9.55311e-006
-4.14945e-006
-5.61284e-006
-1.21158e-005
-1.48685e-005
-1.06691e-005
-6.09061e-006
-7.81788e-006
-1.34588e-005
-1.55858e-005
-1.22874e-005
-9.03295e-006
-1.02775e-005
-1.36406e-005
-1.42628e-005
-1.17584e-005
-9.79449e-006
-1.03195e-005
-1.1557e-005
-1.16364e-005
-1.11502e-005
-1.10862e-005
-1.07432e-005
-9.61771e-006
-9.57898e-006
-1.24679e-005
-1.60823e-005
-1.54601e-005
-9.04368e-006
0
-6.39657e-005
-0.000169508
-0.000163572
-1.94507e-005
0.000112587
6.37812e-005
-0.000160265
-0.000369626
-0.000377426
-0.000183423
3.6414e-005
0.000110517
2.60123e-005
-9.08156e-005
-0.000120553
-5.78734e-005
1.53549e-005
3.29353e-005
2.87292e-006
-2.42505e-005
-1.96265e-005
1.68434e-006
1.10382e-005
1.67277e-006
-9.42699e-006
-5.63435e-006
1.13796e-005
2.62378e-005
2.65899e-005
1.37085e-005
-4.51932e-007
-4.44828e-006
3.18941e-006
1.36057e-005
1.65117e-005
1.01809e-005
2.48195e-006
1.6883e-006
7.33974e-006
1.16703e-005
9.45893e-006
3.9528e-006
1.93159e-006
4.97035e-006
8.19181e-006
7.26236e-006
3.76886e-006
2.29758e-006
4.09087e-006
6.00609e-006
5.37875e-006
3.48625e-006
3.18027e-006
4.71799e-006
5.72525e-006
4.80584e-006
3.38034e-006
3.44644e-006
4.81554e-006
5.62785e-006
5.00894e-006
4.03947e-006
4.04793e-006
4.89897e-006
5.43512e-006
5.04137e-006
4.17823e-006
3.5964e-006
3.56904e-006
3.88269e-006
4.13906e-006
3.97148e-006
3.33776e-006
2.7697e-006
2.9934e-006
4.0056e-006
4.75958e-006
4.16566e-006
2.35677e-006
0
-0.000391392
-0.00102429
-0.000958729
-7.16308e-005
0.000686248
0.00033259
-0.00101191
-0.00219933
-0.00222966
-0.00120533
-9.64281e-005
0.000286039
-4.17068e-005
-0.000495117
-0.00062045
-0.000437939
-0.000220652
-0.000129745
-0.000119873
-9.36036e-005
-3.41051e-005
1.39733e-005
2.19729e-005
1.15502e-006
-2.06742e-005
-1.71133e-005
2.71757e-005
9.71439e-005
0.000142543
0.000119782
4.64734e-005
-5.60545e-006
1.36057e-005
7.51277e-005
0.000105664
7.35802e-005
2.07858e-005
5.88899e-006
3.48286e-005
6.27949e-005
5.50524e-005
2.52472e-005
9.73909e-006
2.0372e-005
3.60225e-005
3.48964e-005
2.03349e-005
1.09002e-005
1.4833e-005
2.29795e-005
2.40537e-005
1.85008e-005
1.48305e-005
1.7225e-005
2.13744e-005
2.15355e-005
1.78689e-005
1.5321e-005
1.69932e-005
2.06568e-005
2.19746e-005
1.98808e-005
1.76269e-005
1.84927e-005
2.15072e-005
2.24927e-005
1.92565e-005
1.44794e-005
1.25564e-005
1.42934e-005
1.61615e-005
1.49254e-005
1.15733e-005
9.6923e-006
1.08496e-005
1.30264e-005
1.34767e-005
1.16446e-005
8.69749e-006
0
-0.000652772
-0.00170396
-0.00158478
-0.00010349
0.00114441
0.000536758
-0.00170333
-0.00367971
-0.00377993
-0.00219243
-0.000457071
0.000192028
-0.000190154
-0.000746168
-0.00087865
-0.000664185
-0.000447388
-0.000355985
-0.000283565
-0.000153177
-2.44826e-005
2.79058e-005
1.67783e-005
-4.95933e-006
-1.7483e-005
-1.69603e-005
2.36163e-005
0.000117392
0.000206545
0.000203487
0.000102727
7.70919e-006
1.65117e-005
0.000105664
0.000162379
0.000122624
3.94752e-005
5.85746e-006
4.20479e-005
8.63429e-005
8.20403e-005
4.05679e-005
1.24248e-005
2.05092e-005
4.16668e-005
4.51384e-005
2.88201e-005
1.32086e-005
1.24194e-005
2.11199e-005
2.61993e-005
2.26645e-005
1.61515e-005
1.40449e-005
1.72951e-005
2.05786e-005
1.91208e-005
1.44094e-005
1.22712e-005
1.53373e-005
1.94012e-005
1.9002e-005
1.5078e-005
1.37671e-005
1.74447e-005
2.07251e-005
1.77299e-005
1.06052e-005
6.92518e-006
9.43336e-006
1.26774e-005
1.1056e-005
6.39318e-006
4.44749e-006
6.28258e-006
7.37587e-006
5.04e-006
2.39414e-006
3.07961e-006
0
-0.000553591
-0.00144553
-0.00134561
-8.95922e-005
0.000971375
0.000458882
-0.00144824
-0.00315458
-0.00329391
-0.00200522
-0.000557719
2.94741e-005
-0.000204643
-0.000577898
-0.000636864
-0.000468658
-0.000341455
-0.000316099
-0.000271247
-0.000147039
-2.0785e-005
2.67781e-005
1.16303e-005
-7.55393e-006
-1.18829e-005
-9.51367e-006
1.4515e-005
7.95148e-005
0.000152347
0.000163067
9.35522e-005
1.5154e-005
1.01809e-005
7.35802e-005
0.000122624
9.97858e-005
3.60856e-005
2.75304e-006
2.38227e-005
5.85815e-005
6.11493e-005
3.25278e-005
7.60273e-006
8.02935e-006
2.26709e-005
2.91258e-005
2.05079e-005
7.54568e-006
2.3367e-006
6.29215e-006
1.1988e-005
1.23309e-005
7.08445e-006
1.95614e-006
1.89715e-006
5.48727e-006
6.91156e-006
3.54585e-006
-5.87494e-007
-4.54779e-007
2.93475e-006
4.18769e-006
1.54144e-006
-6.51544e-007
1.25858e-006
4.3858e-006
3.42287e-006
-1.36054e-006
-4.29838e-006
-2.48091e-006
2.85199e-007
-5.87132e-007
-3.8359e-006
-4.91514e-006
-3.37363e-006
-3.43573e-006
-6.88393e-006
-9.38847e-006
-6.35209e-006
0
-0.000221756
-0.000580873
-0.00054504
-4.26607e-005
0.000389935
0.000192937
-0.000578626
-0.00129158
-0.00138223
-0.000881247
-0.000287721
-2.18826e-005
-8.40803e-005
-0.000205653
-0.000203874
-0.000120677
-7.62488e-005
-9.55348e-005
-0.000110748
-7.57846e-005
-1.86304e-005
1.21636e-005
8.54628e-006
-3.95713e-006
-7.41492e-006
-2.95387e-006
7.57249e-006
2.73609e-005
4.96871e-005
5.52965e-005
3.54592e-005
8.67671e-006
2.48195e-006
2.07858e-005
3.94752e-005
3.60856e-005
1.5357e-005
2.99678e-007
3.61536e-006
1.5672e-005
1.97546e-005
1.17721e-005
1.52586e-006
-1.22561e-006
3.13571e-006
7.29154e-006
6.17055e-006
1.19705e-006
-2.78311e-006
-2.83425e-006
-3.03839e-007
1.12554e-006
-5.93901e-007
-3.8228e-006
-5.30228e-006
-4.07124e-006
-2.50221e-006
-3.11747e-006
-5.36902e-006
-6.64668e-006
-5.93418e-006
-4.93241e-006
-5.30572e-006
-6.31628e-006
-6.24776e-006
-5.1933e-006
-4.87318e-006
-5.88498e-006
-6.74139e-006
-6.17816e-006
-5.09695e-006
-5.11818e-006
-6.05717e-006
-6.33632e-006
-5.70241e-006
-5.84282e-006
-7.61016e-006
-8.98619e-006
-7.26216e-006
0
-2.15731e-005
-5.81298e-005
-5.83065e-005
-1.00911e-005
3.8137e-005
2.57469e-005
-5.151e-005
-0.000127963
-0.000129607
-4.93342e-005
4.38289e-005
7.26632e-005
2.59165e-005
-3.75759e-005
-5.41886e-005
-1.71581e-005
2.75252e-005
3.69418e-005
1.2746e-005
-1.1622e-005
-1.31671e-005
1.56389e-007
7.30377e-006
1.39813e-006
-6.1231e-006
-3.42967e-006
7.30566e-006
1.45299e-005
1.14731e-005
2.29309e-006
-4.17613e-006
-3.51272e-006
1.6883e-006
5.88899e-006
5.85746e-006
2.75304e-006
2.99678e-007
1.00184e-006
3.74665e-006
5.21469e-006
3.76361e-006
1.33212e-006
9.34651e-007
2.83924e-006
4.37541e-006
3.56525e-006
1.64599e-006
1.1709e-006
2.50496e-006
3.56855e-006
2.92377e-006
1.68441e-006
1.70638e-006
2.90135e-006
3.51417e-006
2.7291e-006
1.75013e-006
1.97048e-006
3.04157e-006
3.52e-006
2.9249e-006
2.23793e-006
2.3874e-006
3.05106e-006
3.30355e-006
2.89753e-006
2.38358e-006
2.2265e-006
2.3432e-006
2.47602e-006
2.53904e-006
2.4772e-006
2.19344e-006
1.85611e-006
1.94829e-006
2.63765e-006
3.27141e-006
2.94496e-006
1.61196e-006
0
-0.000113722
-0.000298183
-0.000280353
-2.28189e-005
0.000198934
9.79512e-005
-0.000288885
-0.000617233
-0.000585218
-0.000231236
0.000126755
0.00021457
3.59777e-005
-0.000190747
-0.000272596
-0.000194466
-7.07961e-005
-2.78551e-006
-1.08118e-006
-1.78814e-005
-1.60996e-005
1.38508e-006
1.16864e-005
3.584e-006
-1.09584e-005
-9.99702e-006
1.52303e-005
4.83228e-005
6.05416e-005
3.95708e-005
4.9666e-006
-9.86149e-006
7.33974e-006
3.48286e-005
4.20479e-005
2.38227e-005
3.61536e-006
3.74665e-006
2.00141e-005
3.0207e-005
2.27252e-005
8.71219e-006
5.25233e-006
1.38957e-005
2.12929e-005
1.79175e-005
9.15135e-006
6.2265e-006
1.13931e-005
1.66689e-005
1.55513e-005
1.09158e-005
9.76461e-006
1.35547e-005
1.7086e-005
1.60913e-005
1.26005e-005
1.15855e-005
1.43521e-005
1.74219e-005
1.74804e-005
1.53624e-005
1.43462e-005
1.57485e-005
1.75796e-005
1.73536e-005
1.50442e-005
1.27692e-005
1.21954e-005
1.29531e-005
1.34627e-005
1.27294e-005
1.11711e-005
1.00673e-005
1.04303e-005
1.21188e-005
1.36865e-005
1.3226e-005
9.88212e-006
0
-0.000308095
-0.000806486
-0.000755278
-5.70454e-005
0.000540076
0.000262294
-0.000795055
-0.00172529
-0.00173778
-0.000915331
-3.19201e-005
0.00026277
-1.89525e-005
-0.000402996
-0.000514491
-0.000363381
-0.000174916
-9.16762e-005
-8.46302e-005
-7.11876e-005
-2.87569e-005
1.02431e-005
1.88748e-005
1.8373e-006
-1.77367e-005
-1.49136e-005
2.35328e-005
8.22263e-005
0.000117602
9.55502e-005
3.40916e-005
-6.76177e-006
1.16703e-005
6.27949e-005
8.63429e-005
5.85815e-005
1.5672e-005
5.21469e-006
3.0207e-005
5.27971e-005
4.52257e-005
2.02572e-005
8.34888e-006
1.82901e-005
3.1416e-005
2.96668e-005
1.69206e-005
9.44341e-006
1.36802e-005
2.09146e-005
2.13498e-005
1.61202e-005
1.3211e-005
1.59766e-005
1.98982e-005
1.97215e-005
1.61458e-005
1.40694e-005
1.6038e-005
1.94859e-005
2.0422e-005
1.83433e-005
1.64726e-005
1.74853e-005
2.01262e-005
2.07515e-005
1.78166e-005
1.38103e-005
1.2296e-005
1.37345e-005
1.51951e-005
1.41178e-005
1.13144e-005
9.67446e-006
1.05933e-005
1.26109e-005
1.33761e-005
1.19503e-005
8.91728e-006
0
-0.000341611
-0.000894624
-0.000838848
-6.48394e-005
0.000599588
0.000294083
-0.000884964
-0.00194373
-0.00200691
-0.00114757
-0.000190392
0.000169605
-6.07235e-005
-0.000396873
-0.000471913
-0.000317087
-0.000159933
-0.000115047
-0.000121991
-9.44162e-005
-3.17765e-005
1.41902e-005
1.8499e-005
-1.018e-006
-1.69364e-005
-1.20861e-005
2.10208e-005
7.28704e-005
0.000109638
9.73657e-005
4.37182e-005
3.6224e-007
9.45893e-006
5.50524e-005
8.20403e-005
6.11493e-005
1.97546e-005
3.76361e-006
2.27252e-005
4.52257e-005
4.24868e-005
2.0758e-005
6.58834e-006
1.17583e-005
2.33069e-005
2.45636e-005
1.5184e-005
7.14466e-006
7.70778e-006
1.26141e-005
1.43652e-005
1.16104e-005
8.63368e-006
8.65383e-006
1.04414e-005
1.09859e-005
9.44587e-006
7.71129e-006
7.77638e-006
9.35587e-006
1.03497e-005
9.49639e-006
8.03786e-006
8.17195e-006
1.00017e-005
1.10137e-005
9.19543e-006
5.89509e-006
4.37964e-006
5.6931e-006
7.32664e-006
6.58843e-006
4.12195e-006
2.8245e-006
3.82962e-006
5.16189e-006
4.67127e-006
2.85619e-006
1.73571e-006
0
-0.000188364
-0.000493297
-0.000462573
-3.57909e-005
0.000330846
0.000162659
-0.000489483
-0.0010817
-0.00113335
-0.000679371
-0.000161816
4.73799e-005
-4.93221e-005
-0.00020097
-0.000224999
-0.00014617
-7.98465e-005
-7.16105e-005
-7.8443e-005
-5.68082e-005
-1.65608e-005
8.83989e-006
8.87413e-006
-1.71152e-006
-8.00078e-006
-4.94462e-006
9.38742e-006
3.31942e-005
5.30856e-005
5.1117e-005
2.6674e-005
3.13991e-006
3.9528e-006
2.52472e-005
4.05679e-005
3.25278e-005
1.17721e-005
1.33212e-006
8.71219e-006
2.02572e-005
2.0758e-005
1.08706e-005
2.69093e-006
3.43957e-006
8.72841e-006
1.05716e-005
7.11058e-006
2.75963e-006
1.56993e-006
3.16362e-006
4.61899e-006
4.21345e-006
2.63855e-006
1.52471e-006
1.60646e-006
2.22396e-006
2.26449e-006
1.47197e-006
7.06207e-007
7.90057e-007
1.37767e-006
1.44854e-006
8.31678e-007
5.18305e-007
1.14592e-006
1.85018e-006
1.3643e-006
-7.52004e-008
-8.73285e-007
-2.48014e-007
6.60774e-007
4.08704e-007
-7.24534e-007
-1.24332e-006
-6.96101e-007
-3.16344e-007
-1.09299e-006
-2.15514e-006
-1.91312e-006
0
-3.71084e-005
-9.70972e-005
-9.08268e-005
-6.7099e-006
6.49406e-005
3.11999e-005
-9.52034e-005
-0.000203336
-0.000197544
-9.04261e-005
1.96639e-005
5.0335e-005
3.92797e-006
-5.60498e-005
-7.67786e-005
-5.63727e-005
-2.56186e-005
-8.53031e-006
-5.79758e-006
-6.36252e-006
-3.61552e-006
8.07505e-007
2.70583e-006
6.89068e-007
-2.59986e-006
-2.48411e-006
3.6542e-006
1.272e-005
1.72771e-005
1.27251e-005
3.15009e-006
-2.01504e-006
1.93159e-006
9.73909e-006
1.24248e-005
7.60273e-006
1.52586e-006
9.34651e-007
5.25233e-006
8.34888e-006
6.58834e-006
2.69093e-006
1.40495e-006
3.48352e-006
5.5169e-006
4.82465e-006
2.57323e-006
1.63603e-006
2.77109e-006
4.11039e-006
3.96678e-006
2.87566e-006
2.49115e-006
3.28745e-006
4.143e-006
4.00269e-006
3.20419e-006
2.87449e-006
3.43648e-006
4.18681e-006
4.29803e-006
3.82617e-006
3.51312e-006
3.7887e-006
4.27022e-006
4.29288e-006
3.72304e-006
3.07299e-006
2.86908e-006
3.08442e-006
3.25779e-006
3.06063e-006
2.6269e-006
2.34953e-006
2.46258e-006
2.8462e-006
3.14369e-006
3.00386e-006
2.29291e-006
0
-3.04969e-005
-8.08696e-005
-7.80847e-005
-9.37986e-006
5.30565e-005
2.93038e-005
-7.21655e-005
-0.00014959
-0.000107805
3.92533e-005
0.000172854
0.000179508
5.62337e-005
-9.19993e-005
-0.000153458
-0.000104945
-1.38904e-005
3.93335e-005
3.22808e-005
1.06358e-006
-1.23442e-005
-1.96604e-006
9.06064e-006
3.95597e-006
-8.2861e-006
-7.42537e-006
1.15876e-005
3.1731e-005
3.27425e-005
1.33443e-005
-7.39549e-006
-1.01874e-005
4.97035e-006
2.0372e-005
2.05092e-005
8.02935e-006
-1.22561e-006
2.83924e-006
1.38957e-005
1.82901e-005
1.17583e-005
3.43957e-006
3.48352e-006
1.06663e-005
1.51455e-005
1.15638e-005
5.22981e-006
4.30814e-006
9.26135e-006
1.3204e-005
1.15552e-005
7.60763e-006
7.28953e-006
1.11035e-005
1.40431e-005
1.2719e-005
9.60495e-006
9.20521e-006
1.2061e-005
1.45878e-005
1.41626e-005
1.22157e-005
1.1722e-005
1.3197e-005
1.44876e-005
1.38883e-005
1.20669e-005
1.07639e-005
1.06569e-005
1.10756e-005
1.11746e-005
1.06756e-005
9.75629e-006
8.94534e-006
9.07191e-006
1.05343e-005
1.22844e-005
1.21594e-005
8.92988e-006
0
-0.000118213
-0.000311964
-0.000297989
-3.11034e-005
0.000207268
0.000110935
-0.000295853
-0.000654114
-0.000628297
-0.000240637
0.000165352
0.000270701
6.41713e-005
-0.000202649
-0.000291632
-0.000180992
-2.22823e-005
4.63348e-005
1.71004e-005
-2.84537e-005
-2.98421e-005
1.15646e-006
1.88626e-005
4.81296e-006
-1.67707e-005
-1.26067e-005
2.18138e-005
5.8119e-005
6.39837e-005
3.48202e-005
-1.77196e-006
-1.27819e-005
8.19181e-006
3.60225e-005
4.16668e-005
2.26709e-005
3.13571e-006
4.37541e-006
2.12929e-005
3.1416e-005
2.33069e-005
8.72841e-006
5.5169e-006
1.51455e-005
2.31614e-005
1.92685e-005
9.57989e-006
6.62995e-006
1.26715e-005
1.83971e-005
1.66095e-005
1.11682e-005
1.02701e-005
1.4983e-005
1.87114e-005
1.68667e-005
1.27032e-005
1.21539e-005
1.58462e-005
1.90178e-005
1.82956e-005
1.56499e-005
1.50053e-005
1.7029e-005
1.88659e-005
1.81441e-005
1.55715e-005
1.35036e-005
1.3191e-005
1.39789e-005
1.44643e-005
1.37787e-005
1.21412e-005
1.08013e-005
1.12095e-005
1.34894e-005
1.56235e-005
1.48471e-005
1.03508e-005
0
-0.000163198
-0.000429429
-0.000407375
-3.84329e-005
0.000286526
0.000148917
-0.000415646
-0.000924256
-0.000933143
-0.000468398
4.09643e-005
0.000208894
2.54964e-005
-0.000224758
-0.000294403
-0.00017921
-3.84589e-005
9.25135e-006
-2.04973e-005
-4.69989e-005
-3.01871e-005
4.74494e-006
1.79592e-005
2.59875e-006
-1.58723e-005
-1.09867e-005
1.99251e-005
5.48587e-005
6.61141e-005
4.44997e-005
9.4056e-006
-7.45965e-006
7.26236e-006
3.48964e-005
4.51384e-005
2.91258e-005
7.29154e-006
3.56525e-006
1.79175e-005
2.96668e-005
2.45636e-005
1.05716e-005
4.82465e-006
1.15638e-005
1.92685e-005
1.75002e-005
9.49126e-006
5.60192e-006
9.13326e-006
1.36339e-005
1.29908e-005
9.12636e-006
7.89426e-006
1.06253e-005
1.30917e-005
1.19805e-005
9.17045e-006
8.57534e-006
1.08163e-005
1.29041e-005
1.25128e-005
1.07222e-005
1.01229e-005
1.14293e-005
1.28912e-005
1.26272e-005
1.06951e-005
8.76729e-006
8.26797e-006
9.0659e-006
9.7873e-006
9.24634e-006
7.66027e-006
6.50631e-006
7.03003e-006
8.81095e-006
9.96066e-006
8.89559e-006
5.84264e-006
0
-0.000114729
-0.000300906
-0.000283182
-2.34144e-005
0.000201391
0.000100622
-0.00029566
-0.000651931
-0.000668612
-0.000368262
-3.54401e-005
8.46629e-005
-8.55394e-006
-0.000140863
-0.000173344
-0.000112345
-4.53096e-005
-2.46028e-005
-3.27652e-005
-3.21648e-005
-1.39601e-005
4.3274e-006
8.20529e-006
3.26151e-007
-7.38598e-006
-5.18974e-006
9.21213e-006
2.88183e-005
3.97775e-005
3.22362e-005
1.21826e-005
-1.53035e-006
3.76886e-006
2.03349e-005
2.88201e-005
2.05079e-005
6.17055e-006
1.64599e-006
9.15135e-006
1.69206e-005
1.5184e-005
7.11058e-006
2.57323e-006
5.22981e-006
9.57989e-006
9.49126e-006
5.58045e-006
2.87044e-006
3.76363e-006
5.87588e-006
6.14306e-006
4.6674e-006
3.70994e-006
4.3051e-006
5.25208e-006
5.1364e-006
4.17097e-006
3.64107e-006
4.14164e-006
4.95839e-006
5.10227e-006
4.51644e-006
4.04957e-006
4.36426e-006
5.1047e-006
5.28162e-006
4.44168e-006
3.2593e-006
2.79999e-006
3.27773e-006
3.81346e-006
3.52547e-006
2.60943e-006
2.058e-006
2.40507e-006
3.10093e-006
3.23595e-006
2.58237e-006
1.66023e-006
0
-3.65026e-005
-9.57466e-005
-9.0105e-005
-7.45599e-006
6.3875e-005
3.16275e-005
-9.27307e-005
-0.000198876
-0.000189639
-7.67442e-005
3.82054e-005
6.72169e-005
1.11622e-005
-6.03381e-005
-8.57414e-005
-6.05005e-005
-2.1374e-005
-4.72246e-007
-6.31119e-007
-6.169e-006
-5.34561e-006
4.94461e-007
3.79724e-006
1.10735e-006
-3.53952e-006
-3.15482e-006
4.87455e-006
1.52717e-005
1.90532e-005
1.2452e-005
1.61127e-006
-3.05094e-006
2.29758e-006
1.09002e-005
1.32086e-005
7.54568e-006
1.19705e-006
1.1709e-006
6.2265e-006
9.44341e-006
7.14466e-006
2.75963e-006
1.63603e-006
4.30814e-006
6.62995e-006
5.60192e-006
2.87044e-006
1.93763e-006
3.52675e-006
5.16439e-006
4.82112e-006
3.38243e-006
3.02175e-006
4.1911e-006
5.27678e-006
4.96041e-006
3.8786e-006
3.57054e-006
4.42959e-006
5.37208e-006
5.37925e-006
4.72088e-006
4.41202e-006
4.85116e-006
5.41715e-006
5.34395e-006
4.62757e-006
3.92309e-006
3.74593e-006
3.98378e-006
4.147e-006
3.92135e-006
3.43309e-006
3.08605e-006
3.20272e-006
3.73476e-006
4.21946e-006
4.0631e-006
3.01834e-006
0
-3.13182e-006
-9.72467e-006
-1.25959e-005
-6.10717e-006
5.1991e-006
8.21435e-006
-4.44619e-007
7.71194e-007
4.21227e-005
0.000121241
0.000184773
0.000168499
6.46809e-005
-5.75557e-005
-0.00011034
-6.7991e-005
1.3983e-005
5.95751e-005
4.44082e-005
5.06498e-006
-1.29914e-005
-2.96112e-006
9.0378e-006
4.0757e-006
-8.03999e-006
-6.66691e-006
1.09871e-005
2.6458e-005
2.26717e-005
3.36438e-006
-1.21507e-005
-1.02496e-005
4.09087e-006
1.4833e-005
1.24194e-005
2.3367e-006
-2.78311e-006
2.50496e-006
1.13931e-005
1.36802e-005
7.70778e-006
1.56993e-006
2.77109e-006
9.26135e-006
1.26715e-005
9.13326e-006
3.76363e-006
3.52675e-006
8.29098e-006
1.16677e-005
9.82017e-006
6.16776e-006
6.17956e-006
9.95403e-006
1.25739e-005
1.10633e-005
8.12246e-006
8.02743e-006
1.09198e-005
1.31483e-005
1.2449e-005
1.05701e-005
1.03396e-005
1.18685e-005
1.29145e-005
1.2139e-005
1.05281e-005
9.64697e-006
9.74287e-006
1.00354e-005
9.99385e-006
9.60658e-006
8.92837e-006
8.21311e-006
8.26569e-006
9.68218e-006
1.14951e-005
1.14254e-005
8.20332e-006
0
-2.0308e-005
-5.50686e-005
-5.5929e-005
-1.06655e-005
3.51856e-005
2.41219e-005
-4.25316e-005
-8.87117e-005
-3.40803e-005
0.000112856
0.000241494
0.000234543
8.32605e-005
-9.72268e-005
-0.000172868
-0.000110468
6.41201e-006
7.13763e-005
5.34187e-005
3.55686e-006
-1.79838e-005
-3.37463e-006
1.25905e-005
5.44006e-006
-1.12843e-005
-9.49783e-006
1.54628e-005
3.89528e-005
3.61801e-005
9.83769e-006
-1.39301e-005
-1.38047e-005
6.00609e-006
2.29795e-005
2.11199e-005
6.29215e-006
-2.83425e-006
3.56855e-006
1.66689e-005
2.09146e-005
1.26141e-005
3.16362e-006
4.11039e-006
1.3204e-005
1.83971e-005
1.36339e-005
5.87588e-006
5.16439e-006
1.16677e-005
1.65124e-005
1.41206e-005
9.03731e-006
8.88318e-006
1.39905e-005
1.76681e-005
1.57018e-005
1.16441e-005
1.138e-005
1.52728e-005
1.8411e-005
1.75776e-005
1.50018e-005
1.45743e-005
1.66228e-005
1.81526e-005
1.71848e-005
1.49039e-005
1.35079e-005
1.35393e-005
1.40028e-005
1.40268e-005
1.34521e-005
1.24065e-005
1.13828e-005
1.1499e-005
1.34534e-005
1.58693e-005
1.57193e-005
1.1345e-005
0
-4.45038e-005
-0.000116456
-0.000108886
-7.99624e-006
7.73194e-005
3.62535e-005
-0.000110483
-0.000219883
-0.000172251
4.43599e-006
0.000161445
0.000172405
4.32316e-005
-0.000110521
-0.000177425
-0.000136937
-5.06327e-005
9.85107e-006
2.02256e-005
3.81185e-006
-6.73849e-006
-1.4929e-006
6.49616e-006
3.61874e-006
-6.38974e-006
-7.15744e-006
9.75419e-006
3.22235e-005
3.85753e-005
2.14511e-005
-2.48189e-006
-9.55311e-006
5.37875e-006
2.40537e-005
2.61993e-005
1.1988e-005
-3.03839e-007
2.92377e-006
1.55513e-005
2.13498e-005
1.43652e-005
4.61899e-006
3.96678e-006
1.15552e-005
1.66095e-005
1.29908e-005
6.14306e-006
4.82112e-006
9.82017e-006
1.41206e-005
1.27582e-005
8.749e-006
8.12855e-006
1.1813e-005
1.50289e-005
1.40874e-005
1.09716e-005
1.0182e-005
1.28026e-005
1.56089e-005
1.56417e-005
1.37619e-005
1.2935e-005
1.42069e-005
1.57077e-005
1.53778e-005
1.34418e-005
1.17427e-005
1.14088e-005
1.19068e-005
1.2095e-005
1.14836e-005
1.0414e-005
9.60395e-006
9.75665e-006
1.10793e-005
1.2665e-005
1.26441e-005
9.70275e-006
0
-4.3314e-005
-0.000111576
-0.000100222
-1.31379e-006
7.5063e-005
2.77493e-005
-0.000112945
-0.000212835
-0.000176586
-4.1693e-005
7.11236e-005
8.00075e-005
2.76287e-006
-8.59864e-005
-0.000130447
-0.000123465
-8.62205e-005
-4.19095e-005
-7.46777e-006
7.69391e-006
5.94586e-006
-1.95591e-007
-9.11226e-007
1.42223e-006
-1.50269e-007
-3.30758e-006
2.0349e-006
1.74773e-005
2.93051e-005
2.38906e-005
6.24414e-006
-4.14945e-006
3.48625e-006
1.85008e-005
2.26645e-005
1.23309e-005
1.12554e-006
1.68441e-006
1.09158e-005
1.61202e-005
1.16104e-005
4.21345e-006
2.87566e-006
7.60763e-006
1.11682e-005
9.12636e-006
4.6674e-006
3.38243e-006
6.16776e-006
9.03731e-006
8.749e-006
6.50072e-006
5.6997e-006
7.48786e-006
9.67001e-006
9.78298e-006
8.10481e-006
7.05332e-006
8.0887e-006
1.00559e-005
1.08174e-005
9.91639e-006
8.93462e-006
9.28944e-006
1.04303e-005
1.06833e-005
9.46349e-006
7.92551e-006
7.38777e-006
7.77392e-006
8.00409e-006
7.49528e-006
6.69485e-006
6.27127e-006
6.38568e-006
6.85855e-006
7.45486e-006
7.63605e-006
6.52587e-006
0
-1.98098e-005
-5.10659e-005
-4.59193e-005
-6.91588e-007
3.40478e-005
1.2236e-005
-4.96838e-005
-8.51921e-005
-4.77804e-005
3.90573e-005
0.000104054
9.50415e-005
2.15242e-005
-6.16934e-005
-0.00010374
-9.18339e-005
-4.88728e-005
-8.04678e-006
1.0869e-005
9.25493e-006
1.27466e-006
-1.36142e-006
1.36375e-006
2.10563e-006
-1.83873e-006
-3.69944e-006
3.79162e-006
1.68563e-005
2.2614e-005
1.40141e-005
-4.77553e-007
-5.61284e-006
3.18027e-006
1.48305e-005
1.61515e-005
7.08445e-006
-5.93901e-007
1.70638e-006
9.76461e-006
1.3211e-005
8.63368e-006
2.63855e-006
2.49115e-006
7.28953e-006
1.02701e-005
7.89426e-006
3.70994e-006
3.02175e-006
6.17956e-006
8.88318e-006
8.12855e-006
5.6997e-006
5.25604e-006
7.49164e-006
9.61825e-006
9.25895e-006
7.37158e-006
6.6957e-006
8.18455e-006
1.00657e-005
1.03498e-005
9.25408e-006
8.57908e-006
9.23512e-006
1.02313e-005
1.01554e-005
8.94977e-006
7.77756e-006
7.49014e-006
7.7902e-006
7.88459e-006
7.46001e-006
6.81072e-006
6.36811e-006
6.42975e-006
7.09852e-006
8.01205e-006
8.16581e-006
6.56632e-006
0
4.99805e-006
1.1775e-005
8.0715e-006
-3.77123e-006
-9.28828e-006
-9.11375e-008
2.12479e-005
5.54831e-005
0.000111234
0.000182179
0.0002268
0.00019279
7.47715e-005
-6.05388e-005
-0.000123641
-8.33085e-005
6.45892e-006
6.31046e-005
5.34814e-005
1.1757e-005
-1.15697e-005
-4.00159e-006
8.85794e-006
4.81652e-006
-8.04411e-006
-7.38962e-006
1.14556e-005
2.89435e-005
2.52662e-005
3.55464e-006
-1.43239e-005
-1.21158e-005
4.71799e-006
1.7225e-005
1.40449e-005
1.95614e-006
-3.8228e-006
2.90135e-006
1.35547e-005
1.59766e-005
8.65383e-006
1.52471e-006
3.28745e-006
1.11035e-005
1.4983e-005
1.06253e-005
4.3051e-006
4.1911e-006
9.95403e-006
1.39905e-005
1.1813e-005
7.48786e-006
7.49164e-006
1.19966e-005
1.52197e-005
1.35514e-005
1.00611e-005
9.83679e-006
1.3221e-005
1.59814e-005
1.5311e-005
1.31081e-005
1.27346e-005
1.44809e-005
1.57651e-005
1.49105e-005
1.29882e-005
1.18806e-005
1.19561e-005
1.22888e-005
1.22071e-005
1.17177e-005
1.09365e-005
1.01303e-005
1.01608e-005
1.17471e-005
1.38843e-005
1.39329e-005
1.02232e-005
0
1.58281e-005
4.06345e-005
3.63256e-005
1.53192e-007
-2.86828e-005
-1.22424e-005
4.99404e-005
0.000131564
0.000210416
0.000271991
0.000289615
0.00022847
8.82174e-005
-6.73347e-005
-0.000146958
-0.000111315
-1.07019e-005
6.39448e-005
6.56437e-005
2.26245e-005
-8.42326e-006
-5.54422e-006
8.13067e-006
5.89712e-006
-7.70974e-006
-8.42826e-006
1.18339e-005
3.26841e-005
2.99684e-005
4.97147e-006
-1.69364e-005
-1.48685e-005
5.72525e-006
2.13744e-005
1.72951e-005
1.89715e-006
-5.30228e-006
3.51417e-006
1.7086e-005
1.98982e-005
1.04414e-005
1.60646e-006
4.143e-006
1.40431e-005
1.87114e-005
1.30917e-005
5.25208e-006
5.27678e-006
1.25739e-005
1.76681e-005
1.50289e-005
9.67001e-006
9.61825e-006
1.52197e-005
1.94069e-005
1.75584e-005
1.32304e-005
1.27483e-005
1.68466e-005
2.04631e-005
1.99093e-005
1.72232e-005
1.65797e-005
1.86253e-005
2.03046e-005
1.93708e-005
1.6957e-005
1.54452e-005
1.54556e-005
1.58598e-005
1.57281e-005
1.50657e-005
1.41074e-005
1.31647e-005
1.31638e-005
1.49845e-005
1.75921e-005
1.7842e-005
1.34354e-005
0
1.27114e-005
3.55156e-005
3.86316e-005
1.07627e-005
-2.39095e-005
-2.33332e-005
3.49446e-005
0.000131613
0.000219185
0.000256304
0.000230035
0.000152119
4.51185e-005
-6.21688e-005
-0.000134459
-0.000142852
-8.90267e-005
-1.28081e-005
3.55226e-005
3.6164e-005
1.12948e-005
-4.86218e-006
-2.05154e-006
4.09862e-006
4.61734e-007
-4.96945e-006
2.68089e-006
2.05341e-005
2.84837e-005
1.51312e-005
-5.70282e-006
-1.06691e-005
4.80584e-006
2.15355e-005
2.05786e-005
5.48727e-006
-4.07124e-006
2.7291e-006
1.60913e-005
1.97215e-005
1.09859e-005
2.22396e-006
4.00269e-006
1.2719e-005
1.68667e-005
1.19805e-005
5.1364e-006
4.96041e-006
1.10633e-005
1.57018e-005
1.40874e-005
9.78298e-006
9.25895e-006
1.35514e-005
1.75584e-005
1.69834e-005
1.35606e-005
1.2315e-005
1.50779e-005
1.86431e-005
1.92916e-005
1.73371e-005
1.60779e-005
1.72191e-005
1.897e-005
1.88018e-005
1.66949e-005
1.47482e-005
1.43187e-005
1.47224e-005
1.46738e-005
1.39071e-005
1.29804e-005
1.23418e-005
1.23022e-005
1.32962e-005
1.50724e-005
1.57502e-005
1.29857e-005
0
7.48449e-006
2.33311e-005
3.06939e-005
1.52772e-005
-1.48816e-005
-2.52184e-005
1.66946e-005
0.000102232
0.00017915
0.000196573
0.000150232
7.69919e-005
9.69332e-006
-4.87178e-005
-0.000103454
-0.000137511
-0.0001224
-5.89499e-005
9.81503e-006
3.7808e-005
2.15194e-005
-3.50911e-006
-8.01409e-006
2.22106e-006
5.45671e-006
-1.92838e-006
-3.49075e-006
9.37635e-006
2.26723e-005
1.90223e-005
2.50571e-006
-6.09061e-006
3.38034e-006
1.78689e-005
1.91208e-005
6.91156e-006
-2.50221e-006
1.75013e-006
1.26005e-005
1.61458e-005
9.44587e-006
2.26449e-006
3.20419e-006
9.60495e-006
1.27032e-005
9.17045e-006
4.17097e-006
3.8786e-006
8.12246e-006
1.16441e-005
1.09716e-005
8.10481e-006
7.37158e-006
1.00611e-005
1.32304e-005
1.35606e-005
1.13247e-005
9.822e-006
1.12443e-005
1.41325e-005
1.542e-005
1.42778e-005
1.28577e-005
1.32241e-005
1.47061e-005
1.50518e-005
1.3516e-005
1.16417e-005
1.10101e-005
1.13437e-005
1.13607e-005
1.06661e-005
9.92104e-006
9.5859e-006
9.53209e-006
9.83008e-006
1.07599e-005
1.15776e-005
1.03437e-005
0
1.16856e-005
3.22024e-005
3.40256e-005
8.2187e-006
-2.16708e-005
-1.89868e-005
3.17973e-005
0.000109589
0.000173834
0.000195093
0.000169589
0.000110376
3.36776e-005
-4.26096e-005
-9.48701e-005
-0.000101722
-6.31886e-005
-7.92339e-006
2.70033e-005
2.69291e-005
8.30272e-006
-3.65105e-006
-1.5443e-006
3.01092e-006
3.89887e-007
-3.5677e-006
1.88154e-006
1.45645e-005
2.00203e-005
1.0274e-005
-4.55509e-006
-7.81788e-006
3.44644e-006
1.5321e-005
1.44094e-005
3.54585e-006
-3.11747e-006
1.97048e-006
1.15855e-005
1.40694e-005
7.71129e-006
1.47197e-006
2.87449e-006
9.20521e-006
1.21539e-005
8.57534e-006
3.64107e-006
3.57054e-006
8.02743e-006
1.138e-005
1.0182e-005
7.05332e-006
6.6957e-006
9.83679e-006
1.27483e-005
1.2315e-005
9.822e-006
8.93171e-006
1.09572e-005
1.35469e-005
1.40033e-005
1.25778e-005
1.16745e-005
1.25132e-005
1.37769e-005
1.36411e-005
1.21146e-005
1.07213e-005
1.04221e-005
1.07074e-005
1.06599e-005
1.01066e-005
9.44771e-006
8.9886e-006
8.95299e-006
9.67525e-006
1.09809e-005
1.14845e-005
9.46289e-006
0
2.45787e-005
6.33287e-005
5.70696e-005
9.76909e-007
-4.38539e-005
-1.84793e-005
7.22248e-005
0.000174239
0.000244174
0.000274438
0.00026537
0.000202733
8.35786e-005
-4.7331e-005
-0.000115442
-8.42963e-005
3.87599e-006
6.76043e-005
6.43238e-005
2.12119e-005
-8.50099e-006
-5.35242e-006
7.63186e-006
5.37883e-006
-7.09683e-006
-7.36979e-006
1.06829e-005
2.76524e-005
2.30195e-005
2.95785e-007
-1.73384e-005
-1.34588e-005
4.81554e-006
1.69932e-005
1.22712e-005
-5.87494e-007
-5.36902e-006
3.04157e-006
1.43521e-005
1.6038e-005
7.77638e-006
7.06207e-007
3.43648e-006
1.2061e-005
1.58462e-005
1.08163e-005
4.14164e-006
4.42959e-006
1.09198e-005
1.52728e-005
1.28026e-005
8.0887e-006
8.18455e-006
1.3221e-005
1.68466e-005
1.50779e-005
1.12443e-005
1.09572e-005
1.46809e-005
1.78001e-005
1.71573e-005
1.47568e-005
1.43043e-005
1.61852e-005
1.75901e-005
1.6661e-005
1.45733e-005
1.33985e-005
1.35007e-005
1.38142e-005
1.36404e-005
1.30949e-005
1.23288e-005
1.15117e-005
1.14843e-005
1.31239e-005
1.55074e-005
1.57355e-005
1.17417e-005
0
3.48901e-005
9.1056e-005
8.47872e-005
5.63197e-006
-6.23648e-005
-3.1155e-005
9.88973e-005
0.000247634
0.000339474
0.000357156
0.00031754
0.000227962
9.20807e-005
-5.21733e-005
-0.000134476
-0.000111862
-1.83572e-005
6.1768e-005
7.29527e-005
3.25017e-005
-3.81215e-006
-6.72426e-006
6.02146e-006
6.20231e-006
-6.02636e-006
-7.97814e-006
1.01634e-005
2.98063e-005
2.69186e-005
2.27639e-006
-1.88052e-005
-1.55858e-005
5.62785e-006
2.06568e-005
1.53373e-005
-4.54779e-007
-6.64668e-006
3.52e-006
1.74219e-005
1.94859e-005
9.35587e-006
7.90057e-007
4.18681e-006
1.45878e-005
1.90178e-005
1.29041e-005
4.95839e-006
5.37208e-006
1.31483e-005
1.8411e-005
1.56089e-005
1.00559e-005
1.00657e-005
1.59814e-005
2.04631e-005
1.86431e-005
1.41325e-005
1.35469e-005
1.78001e-005
2.16889e-005
2.12573e-005
1.8485e-005
1.77353e-005
1.98073e-005
2.15734e-005
2.06386e-005
1.81356e-005
1.65619e-005
1.65691e-005
1.69447e-005
1.67292e-005
1.60189e-005
1.51001e-005
1.4189e-005
1.41274e-005
1.59032e-005
1.8641e-005
1.90942e-005
1.46163e-005
0
3.59635e-005
9.70312e-005
9.77874e-005
1.74927e-005
-6.5058e-005
-4.6578e-005
9.50304e-005
0.000275813
0.000383588
0.000372174
0.000278545
0.000163125
5.37699e-005
-4.82465e-005
-0.000128246
-0.000150997
-0.000100766
-1.3608e-005
4.72211e-005
4.94824e-005
1.67381e-005
-6.56131e-006
-4.31696e-006
4.7612e-006
2.19804e-006
-4.85149e-006
1.17983e-006
1.87808e-005
2.6653e-005
1.25362e-005
-8.60795e-006
-1.22874e-005
5.00894e-006
2.19746e-005
1.94012e-005
2.93475e-006
-5.93418e-006
2.9249e-006
1.74804e-005
2.0422e-005
1.03497e-005
1.37767e-006
4.29803e-006
1.41626e-005
1.82956e-005
1.25128e-005
5.10227e-006
5.37925e-006
1.2449e-005
1.75776e-005
1.56417e-005
1.08174e-005
1.03498e-005
1.5311e-005
1.99093e-005
1.92916e-005
1.542e-005
1.40033e-005
1.71573e-005
2.12573e-005
2.20485e-005
1.98517e-005
1.84129e-005
1.9683e-005
2.16382e-005
2.14336e-005
1.90859e-005
1.69645e-005
1.65199e-005
1.69141e-005
1.67616e-005
1.58961e-005
1.49593e-005
1.43097e-005
1.41978e-005
1.52256e-005
1.72882e-005
1.82312e-005
1.51637e-005
0
3.38283e-005
9.28457e-005
9.71338e-005
2.22485e-005
-6.15283e-005
-5.08833e-005
8.56232e-005
0.000267453
0.000371627
0.000341789
0.000225247
0.000107579
2.66523e-005
-3.8691e-005
-0.000107711
-0.000153424
-0.000133578
-5.29729e-005
2.80594e-005
5.3431e-005
2.6218e-005
-5.76393e-006
-9.57855e-006
3.41431e-006
6.53846e-006
-2.50949e-006
-3.99238e-006
1.01937e-005
2.29006e-005
1.62838e-005
-2.17969e-006
-9.03295e-006
4.03947e-006
1.98808e-005
1.9002e-005
4.18769e-006
-4.93241e-006
2.23793e-006
1.53624e-005
1.83433e-005
9.49639e-006
1.44854e-006
3.82617e-006
1.22157e-005
1.56499e-005
1.07222e-005
4.51644e-006
4.72088e-006
1.05701e-005
1.50018e-005
1.37619e-005
9.91639e-006
9.25408e-006
1.31081e-005
1.72232e-005
1.73371e-005
1.42778e-005
1.25778e-005
1.47568e-005
1.8485e-005
1.98517e-005
1.82331e-005
1.65903e-005
1.72697e-005
1.90914e-005
1.93082e-005
1.73293e-005
1.51699e-005
1.45356e-005
1.48881e-005
1.47809e-005
1.39348e-005
1.31089e-005
1.2685e-005
1.25541e-005
1.3044e-005
1.44954e-005
1.56052e-005
1.36783e-005
0
3.59292e-005
9.65629e-005
9.64408e-005
1.60652e-005
-6.47103e-005
-4.44096e-005
9.44962e-005
0.000264872
0.000357022
0.000332608
0.000236791
0.000133095
4.54069e-005
-3.40033e-005
-0.000100078
-0.000122811
-8.40821e-005
-1.12725e-005
4.11861e-005
4.36041e-005
1.50825e-005
-5.75464e-006
-4.17371e-006
3.99314e-006
2.31591e-006
-3.81529e-006
4.43894e-007
1.43646e-005
2.06318e-005
9.18568e-006
-7.73661e-006
-1.02775e-005
4.04793e-006
1.76269e-005
1.5078e-005
1.54144e-006
-5.30572e-006
2.3874e-006
1.43462e-005
1.64726e-005
8.03786e-006
8.31678e-007
3.51312e-006
1.1722e-005
1.50053e-005
1.01229e-005
4.04957e-006
4.41202e-006
1.03396e-005
1.45743e-005
1.2935e-005
8.93462e-006
8.57908e-006
1.27346e-005
1.65797e-005
1.60779e-005
1.28577e-005
1.16745e-005
1.43043e-005
1.77353e-005
1.84129e-005
1.65903e-005
1.53871e-005
1.64362e-005
1.80567e-005
1.78843e-005
1.59409e-005
1.41966e-005
1.38369e-005
1.41477e-005
1.39938e-005
1.32736e-005
1.25251e-005
1.20054e-005
1.18934e-005
1.272e-005
1.44495e-005
1.52846e-005
1.2752e-005
0
3.83519e-005
0.000100901
9.5829e-005
9.14654e-006
-6.855e-005
-3.75138e-005
0.000105642
0.000268935
0.000358798
0.000353594
0.000287758
0.000192574
7.70901e-005
-4.05896e-005
-0.000114921
-0.000107461
-3.39446e-005
4.11139e-005
6.34362e-005
3.57357e-005
1.92016e-006
-6.42464e-006
2.78851e-006
5.4124e-006
-3.32443e-006
-6.43027e-006
6.90184e-006
2.37086e-005
2.29804e-005
2.90025e-006
-1.57097e-005
-1.36406e-005
4.89897e-006
1.84927e-005
1.37671e-005
-6.51544e-007
-6.31628e-006
3.05106e-006
1.57485e-005
1.74853e-005
8.17195e-006
5.18305e-007
3.7887e-006
1.3197e-005
1.7029e-005
1.14293e-005
4.36426e-006
4.85116e-006
1.18685e-005
1.66228e-005
1.42069e-005
9.28944e-006
9.23512e-006
1.44809e-005
1.86253e-005
1.72191e-005
1.32241e-005
1.25132e-005
1.61852e-005
1.98073e-005
1.9683e-005
1.72697e-005
1.64362e-005
1.81597e-005
1.9808e-005
1.91001e-005
1.6852e-005
1.53212e-005
1.52457e-005
1.55754e-005
1.53633e-005
1.46814e-005
1.38689e-005
1.31104e-005
1.30242e-005
1.44662e-005
1.68466e-005
1.74139e-005
1.36261e-005
0
3.33528e-005
8.82998e-005
8.51711e-005
1.00176e-005
-5.99915e-005
-3.56498e-005
9.22489e-005
0.000247752
0.000345637
0.000356612
0.000300846
0.000202964
7.63726e-005
-5.28997e-005
-0.000134726
-0.000129417
-5.23523e-005
3.08678e-005
6.1935e-005
3.87755e-005
4.24972e-006
-6.57802e-006
1.98091e-006
5.61921e-006
-2.82507e-006
-6.79471e-006
6.68179e-006
2.58083e-005
2.74501e-005
6.95631e-006
-1.44639e-005
-1.42628e-005
5.43512e-006
2.15072e-005
1.74447e-005
1.25858e-006
-6.24776e-006
3.30355e-006
1.75796e-005
2.01262e-005
1.00017e-005
1.14592e-006
4.27022e-006
1.44876e-005
1.88659e-005
1.28912e-005
5.1047e-006
5.41715e-006
1.29145e-005
1.81526e-005
1.57077e-005
1.04303e-005
1.02313e-005
1.57651e-005
2.03046e-005
1.897e-005
1.47061e-005
1.37769e-005
1.75901e-005
2.15734e-005
2.16382e-005
1.90914e-005
1.80567e-005
1.9808e-005
2.16609e-005
2.10247e-005
1.85731e-005
1.67603e-005
1.65775e-005
1.69682e-005
1.67874e-005
1.60104e-005
1.507e-005
1.42562e-005
1.41802e-005
1.56638e-005
1.81283e-005
1.87677e-005
1.48485e-005
0
2.59332e-005
7.06763e-005
7.28665e-005
1.52617e-005
-4.73824e-005
-3.74421e-005
6.89147e-005
0.000216081
0.00031809
0.000328519
0.000262273
0.000160314
4.97623e-005
-5.62743e-005
-0.000134943
-0.000153273
-0.000101465
-1.66039e-005
4.20405e-005
4.52705e-005
1.54439e-005
-5.94012e-006
-3.76681e-006
4.53275e-006
1.75396e-006
-4.93494e-006
1.58509e-006
1.97698e-005
2.83445e-005
1.45736e-005
-7.07573e-006
-1.17584e-005
5.04137e-006
2.24927e-005
2.07251e-005
4.3858e-006
-5.1933e-006
2.89753e-006
1.73536e-005
2.07515e-005
1.10137e-005
1.85018e-006
4.29288e-006
1.38883e-005
1.81441e-005
1.26272e-005
5.28162e-006
5.34395e-006
1.2139e-005
1.71848e-005
1.53778e-005
1.06833e-005
1.01554e-005
1.49105e-005
1.93708e-005
1.88018e-005
1.50518e-005
1.36411e-005
1.6661e-005
2.06386e-005
2.14336e-005
1.93082e-005
1.78843e-005
1.91001e-005
2.10247e-005
2.086e-005
1.85618e-005
1.64375e-005
1.59687e-005
1.63804e-005
1.62756e-005
1.54249e-005
1.44634e-005
1.38093e-005
1.37267e-005
1.47405e-005
1.67025e-005
1.75663e-005
1.46054e-005
0
3.01404e-005
8.20713e-005
8.4417e-005
1.74307e-005
-5.47383e-005
-4.25252e-005
7.82097e-005
0.000237337
0.000332997
0.000319056
0.000229455
0.000125841
3.74327e-005
-4.14985e-005
-0.000109705
-0.000138801
-0.000104922
-2.86027e-005
3.44405e-005
4.5882e-005
1.87903e-005
-5.54629e-006
-5.93173e-006
3.75693e-006
3.65421e-006
-3.49651e-006
-9.18062e-007
1.38422e-005
2.30573e-005
1.32587e-005
-5.00567e-006
-9.79449e-006
4.17823e-006
1.92565e-005
1.77299e-005
3.42287e-006
-4.87318e-006
2.38358e-006
1.50442e-005
1.78166e-005
9.19543e-006
1.3643e-006
3.72304e-006
1.20669e-005
1.55715e-005
1.06951e-005
4.44168e-006
4.62757e-006
1.05281e-005
1.49039e-005
1.34418e-005
9.46349e-006
8.94977e-006
1.29882e-005
1.6957e-005
1.66949e-005
1.3516e-005
1.21146e-005
1.45733e-005
1.81356e-005
1.90859e-005
1.73293e-005
1.59409e-005
1.6852e-005
1.85731e-005
1.85618e-005
1.65806e-005
1.46341e-005
1.41495e-005
1.44948e-005
1.43823e-005
1.36048e-005
1.27921e-005
1.229e-005
1.21857e-005
1.29043e-005
1.45205e-005
1.54316e-005
1.31128e-005
0
4.65446e-005
0.00012371
0.000120363
1.56671e-005
-8.31237e-005
-5.04464e-005
0.000123033
0.000318526
0.000405677
0.000355613
0.000238312
0.00013089
5.17346e-005
-1.82745e-005
-7.86091e-005
-9.8342e-005
-6.01666e-005
6.11827e-006
4.78932e-005
4.20474e-005
1.2064e-005
-6.01396e-006
-2.92119e-006
4.06846e-006
1.45246e-006
-3.69671e-006
1.14307e-006
1.2783e-005
1.55799e-005
3.41253e-006
-1.06593e-005
-1.03195e-005
3.5964e-006
1.44794e-005
1.06052e-005
-1.36054e-006
-5.88498e-006
2.2265e-006
1.27692e-005
1.38103e-005
5.89509e-006
-7.52004e-008
3.07299e-006
1.07639e-005
1.35036e-005
8.76729e-006
3.2593e-006
3.92309e-006
9.64697e-006
1.35079e-005
1.17427e-005
7.92551e-006
7.77756e-006
1.18806e-005
1.54452e-005
1.47482e-005
1.16417e-005
1.07213e-005
1.33985e-005
1.65619e-005
1.69645e-005
1.51699e-005
1.41966e-005
1.53212e-005
1.67603e-005
1.64375e-005
1.46341e-005
1.31914e-005
1.29814e-005
1.32247e-005
1.30078e-005
1.23773e-005
1.17608e-005
1.12718e-005
1.11368e-005
1.1997e-005
1.37695e-005
1.45475e-005
1.19497e-005
0
5.62709e-005
0.000148092
0.000140678
1.34996e-005
-9.99237e-005
-5.38415e-005
0.000150566
0.000366573
0.000450623
0.000385797
0.000259126
0.000149634
6.72134e-005
-8.44988e-006
-6.78958e-005
-7.63783e-005
-2.73152e-005
3.57313e-005
6.07063e-005
3.91362e-005
5.89572e-006
-6.52084e-006
1.33739e-007
4.63043e-006
-9.20919e-007
-4.46952e-006
3.68397e-006
1.46426e-005
1.26588e-005
-2.9192e-006
-1.55427e-005
-1.1557e-005
3.56904e-006
1.25564e-005
6.92518e-006
-4.29838e-006
-6.74139e-006
2.3432e-006
1.21954e-005
1.2296e-005
4.37964e-006
-8.73285e-007
2.86908e-006
1.06569e-005
1.3191e-005
8.26797e-006
2.79999e-006
3.74593e-006
9.74287e-006
1.35393e-005
1.14088e-005
7.38777e-006
7.49014e-006
1.19561e-005
1.54556e-005
1.43187e-005
1.10101e-005
1.04221e-005
1.35007e-005
1.65691e-005
1.65199e-005
1.45356e-005
1.38369e-005
1.52457e-005
1.65775e-005
1.59687e-005
1.41495e-005
1.29814e-005
1.29705e-005
1.31717e-005
1.28846e-005
1.23245e-005
1.17801e-005
1.12333e-005
1.10862e-005
1.21755e-005
1.42107e-005
1.48756e-005
1.17985e-005
0
4.60954e-005
0.000121418
0.000115606
1.14731e-005
-8.20621e-005
-4.49731e-005
0.000124292
0.000308706
0.000391105
0.000352518
0.000254998
0.000156203
6.60607e-005
-2.06763e-005
-8.2746e-005
-8.61073e-005
-3.15755e-005
3.31027e-005
5.75268e-005
3.62882e-005
4.76034e-006
-6.12162e-006
7.97768e-007
4.63663e-006
-1.5213e-006
-4.89178e-006
4.43069e-006
1.70517e-005
1.60818e-005
-5.08487e-008
-1.43805e-005
-1.16364e-005
3.88269e-006
1.42934e-005
9.43336e-006
-2.48091e-006
-6.17816e-006
2.47602e-006
1.29531e-005
1.37345e-005
5.6931e-006
-2.48014e-007
3.08442e-006
1.10756e-005
1.39789e-005
9.0659e-006
3.27773e-006
3.98378e-006
1.00354e-005
1.40028e-005
1.19068e-005
7.77392e-006
7.7902e-006
1.22888e-005
1.58598e-005
1.47224e-005
1.13437e-005
1.07074e-005
1.38142e-005
1.69447e-005
1.69141e-005
1.48881e-005
1.41477e-005
1.55754e-005
1.69682e-005
1.63804e-005
1.44948e-005
1.32247e-005
1.31717e-005
1.34139e-005
1.31747e-005
1.25907e-005
1.19681e-005
1.13764e-005
1.12597e-005
1.24025e-005
1.44394e-005
1.50476e-005
1.19071e-005
0
2.97949e-005
7.8754e-005
7.56548e-005
8.46357e-006
-5.3423e-005
-3.0977e-005
8.17854e-005
0.000214632
0.000291602
0.000290822
0.000237037
0.000156841
6.04771e-005
-3.68989e-005
-9.99175e-005
-9.72246e-005
-3.85905e-005
2.57948e-005
4.98185e-005
3.11962e-005
3.54711e-006
-5.28979e-006
1.40099e-006
4.40345e-006
-2.0645e-006
-5.18529e-006
5.0325e-006
1.93918e-005
2.02028e-005
4.28921e-006
-1.18274e-005
-1.11502e-005
4.13906e-006
1.61615e-005
1.26774e-005
2.85199e-007
-5.09695e-006
2.53904e-006
1.34627e-005
1.51951e-005
7.32664e-006
6.60774e-007
3.25779e-006
1.11746e-005
1.44643e-005
9.7873e-006
3.81346e-006
4.147e-006
9.99385e-006
1.40268e-005
1.2095e-005
8.00409e-006
7.88459e-006
1.22071e-005
1.57281e-005
1.46738e-005
1.13607e-005
1.06599e-005
1.36404e-005
1.67292e-005
1.67616e-005
1.47809e-005
1.39938e-005
1.53633e-005
1.67874e-005
1.62756e-005
1.43823e-005
1.30078e-005
1.28846e-005
1.31747e-005
1.30152e-005
1.24181e-005
1.17119e-005
1.10898e-005
1.10197e-005
1.21668e-005
1.40988e-005
1.46148e-005
1.15614e-005
0
3.09737e-005
8.14321e-005
7.72054e-005
7.17558e-006
-5.53483e-005
-3.00355e-005
8.54444e-005
0.00021683
0.000289176
0.000285521
0.00023331
0.00015685
6.30117e-005
-3.28902e-005
-9.30178e-005
-8.61571e-005
-2.59385e-005
3.46061e-005
5.1744e-005
2.85743e-005
1.1765e-006
-5.19587e-006
2.44305e-006
4.40126e-006
-2.83765e-006
-5.25507e-006
5.74331e-006
1.93671e-005
1.8583e-005
2.15935e-006
-1.28836e-005
-1.10862e-005
3.97148e-006
1.49254e-005
1.1056e-005
-5.87132e-007
-5.11818e-006
2.4772e-006
1.27294e-005
1.41178e-005
6.58843e-006
4.08704e-007
3.06063e-006
1.06756e-005
1.37787e-005
9.24634e-006
3.52547e-006
3.92135e-006
9.60658e-006
1.34521e-005
1.14836e-005
7.49528e-006
7.46001e-006
1.17177e-005
1.50657e-005
1.39071e-005
1.06661e-005
1.01066e-005
1.30949e-005
1.60189e-005
1.58961e-005
1.39348e-005
1.32736e-005
1.46814e-005
1.60104e-005
1.54249e-005
1.36048e-005
1.23773e-005
1.23245e-005
1.25907e-005
1.24181e-005
1.18698e-005
1.12133e-005
1.05953e-005
1.05267e-005
1.17059e-005
1.36424e-005
1.40919e-005
1.10044e-005
0
4.89924e-005
0.000128699
0.000121708
1.0884e-005
-8.69725e-005
-4.58628e-005
0.000131813
0.000318964
0.000393439
0.000341907
0.000236958
0.000141907
6.37446e-005
-1.01914e-005
-6.46602e-005
-6.77121e-005
-1.8787e-005
3.80001e-005
5.6462e-005
3.35212e-005
3.45625e-006
-5.84264e-006
1.08369e-006
4.30945e-006
-1.61244e-006
-4.37674e-006
4.2017e-006
1.45889e-005
1.21016e-005
-2.95595e-006
-1.46866e-005
-1.07432e-005
3.33776e-006
1.15733e-005
6.39318e-006
-3.8359e-006
-6.05717e-006
2.19344e-006
1.11711e-005
1.13144e-005
4.12195e-006
-7.24534e-007
2.6269e-006
9.75629e-006
1.21412e-005
7.66027e-006
2.60943e-006
3.43309e-006
8.92837e-006
1.24065e-005
1.0414e-005
6.69485e-006
6.81072e-006
1.09365e-005
1.41074e-005
1.29804e-005
9.92104e-006
9.44771e-006
1.23288e-005
1.51001e-005
1.49593e-005
1.31089e-005
1.25251e-005
1.38689e-005
1.507e-005
1.44634e-005
1.27921e-005
1.17608e-005
1.17801e-005
1.19681e-005
1.17119e-005
1.12133e-005
1.07078e-005
1.01834e-005
1.00598e-005
1.11165e-005
1.30138e-005
1.35654e-005
1.06539e-005
0
5.88413e-005
0.000155228
0.000148299
1.54594e-005
-0.000104418
-5.76502e-005
0.000155591
0.000378891
0.000456739
0.000371803
0.000226114
0.000116278
5.45557e-005
4.11398e-006
-4.55357e-005
-6.43081e-005
-3.24114e-005
2.26793e-005
5.25046e-005
3.9528e-005
9.24863e-006
-6.07617e-006
-2.00664e-006
3.85871e-006
9.4383e-007
-3.0944e-006
1.24558e-006
9.10126e-006
8.03514e-006
-3.62826e-006
-1.32218e-005
-9.61771e-006
2.7697e-006
9.6923e-006
4.44749e-006
-4.91514e-006
-6.33632e-006
1.85611e-006
1.00673e-005
9.67446e-006
2.8245e-006
-1.24332e-006
2.34953e-006
8.94534e-006
1.08013e-005
6.50631e-006
2.058e-006
3.08605e-006
8.21311e-006
1.13828e-005
9.60395e-006
6.27127e-006
6.36811e-006
1.01303e-005
1.31647e-005
1.23418e-005
9.5859e-006
8.9886e-006
1.15117e-005
1.4189e-005
1.43097e-005
1.2685e-005
1.20054e-005
1.31104e-005
1.42562e-005
1.38093e-005
1.229e-005
1.12718e-005
1.12333e-005
1.13764e-005
1.10898e-005
1.05953e-005
1.01834e-005
9.78094e-006
9.61657e-006
1.04173e-005
1.21079e-005
1.28167e-005
1.03726e-005
0
4.82746e-005
0.000127337
0.000121635
1.26472e-005
-8.57955e-005
-4.7511e-005
0.000128544
0.000316386
0.000389738
0.00033148
0.000218026
0.000121955
5.39573e-005
-6.79789e-006
-5.74072e-005
-6.88652e-005
-3.09222e-005
2.36309e-005
4.95617e-005
3.50463e-005
6.93982e-006
-5.56351e-006
-8.41016e-007
3.82703e-006
-2.71111e-008
-3.53199e-006
2.31926e-006
1.14936e-005
1.07822e-005
-1.56745e-006
-1.2359e-005
-9.57898e-006
2.9934e-006
1.08496e-005
6.28258e-006
-3.37363e-006
-5.70241e-006
1.94829e-006
1.04303e-005
1.05933e-005
3.82962e-006
-6.96101e-007
2.46258e-006
9.07191e-006
1.12095e-005
7.03003e-006
2.40507e-006
3.20272e-006
8.26569e-006
1.1499e-005
9.75665e-006
6.38568e-006
6.42975e-006
1.01608e-005
1.31638e-005
1.23022e-005
9.53209e-006
8.95299e-006
1.14843e-005
1.41274e-005
1.41978e-005
1.25541e-005
1.18934e-005
1.30242e-005
1.41802e-005
1.37267e-005
1.21857e-005
1.11368e-005
1.10862e-005
1.12597e-005
1.10197e-005
1.05267e-005
1.00598e-005
9.61657e-006
9.48593e-006
1.03484e-005
1.20266e-005
1.26406e-005
1.01394e-005
0
3.80004e-005
9.84524e-005
8.99338e-005
3.41859e-006
-6.73229e-005
-2.97426e-005
0.000106516
0.00024695
0.000313344
0.000303088
0.000253228
0.000180394
8.07134e-005
-2.54926e-005
-8.45865e-005
-6.14632e-005
1.37418e-005
6.98571e-005
6.5403e-005
2.31242e-005
-7.07746e-006
-5.5554e-006
6.52124e-006
5.02681e-006
-6.02681e-006
-6.31618e-006
9.15476e-006
2.24242e-005
1.61266e-005
-4.51493e-006
-1.82372e-005
-1.24679e-005
4.0056e-006
1.30264e-005
7.37587e-006
-3.43573e-006
-5.84282e-006
2.63765e-006
1.21188e-005
1.26109e-005
5.16189e-006
-3.16344e-007
2.8462e-006
1.05343e-005
1.34894e-005
8.81095e-006
3.10093e-006
3.73476e-006
9.68218e-006
1.34534e-005
1.10793e-005
6.85855e-006
7.09852e-006
1.17471e-005
1.49845e-005
1.32962e-005
9.83008e-006
9.67525e-006
1.31239e-005
1.59032e-005
1.52256e-005
1.3044e-005
1.272e-005
1.44662e-005
1.56638e-005
1.47405e-005
1.29043e-005
1.1997e-005
1.21755e-005
1.24025e-005
1.21668e-005
1.17059e-005
1.11165e-005
1.04173e-005
1.03484e-005
1.1817e-005
1.40476e-005
1.43217e-005
1.06624e-005
0
5.17655e-005
0.000132931
0.000118612
2.69899e-007
-9.12375e-005
-3.47298e-005
0.000146486
0.00032094
0.000393286
0.000374759
0.000318478
0.00023627
0.000112843
-2.27517e-005
-9.14232e-005
-4.78938e-005
5.57823e-005
0.000117546
9.07412e-005
2.18134e-005
-1.65906e-005
-6.90778e-006
1.17644e-005
6.55231e-006
-1.02937e-005
-8.50998e-006
1.42051e-005
2.95095e-005
1.65863e-005
-1.19685e-005
-2.68428e-005
-1.60823e-005
4.75958e-006
1.34767e-005
5.04e-006
-6.88393e-006
-7.61016e-006
3.27141e-006
1.36865e-005
1.33761e-005
4.67127e-006
-1.09299e-006
3.14369e-006
1.22844e-005
1.56235e-005
9.96066e-006
3.23595e-006
4.21946e-006
1.14951e-005
1.58693e-005
1.2665e-005
7.45486e-006
8.01205e-006
1.38843e-005
1.75921e-005
1.50724e-005
1.07599e-005
1.09809e-005
1.55074e-005
1.8641e-005
1.72882e-005
1.44954e-005
1.44495e-005
1.68466e-005
1.81283e-005
1.67025e-005
1.45205e-005
1.37695e-005
1.42107e-005
1.44394e-005
1.40988e-005
1.36424e-005
1.30138e-005
1.21079e-005
1.20266e-005
1.40476e-005
1.69716e-005
1.71194e-005
1.2233e-005
0
7.71935e-005
0.00020101
0.000185931
1.05842e-005
-0.00013632
-6.3585e-005
0.0002097
0.000479032
0.000568626
0.000479819
0.000331465
0.000207575
0.000104129
2.57449e-006
-6.4856e-005
-5.19291e-005
2.61821e-005
9.30352e-005
9.09783e-005
3.81336e-005
-4.91271e-006
-8.17767e-006
5.96438e-006
6.30202e-006
-5.60436e-006
-6.68629e-006
9.12633e-006
2.11542e-005
1.07202e-005
-1.34649e-005
-2.60289e-005
-1.54601e-005
4.16566e-006
1.16446e-005
2.39414e-006
-9.38847e-006
-8.98619e-006
2.94496e-006
1.3226e-005
1.19503e-005
2.85619e-006
-2.15514e-006
3.00386e-006
1.21594e-005
1.48471e-005
8.89559e-006
2.58237e-006
4.0631e-006
1.14254e-005
1.57193e-005
1.26441e-005
7.63605e-006
8.16581e-006
1.39329e-005
1.7842e-005
1.57502e-005
1.15776e-005
1.14845e-005
1.57355e-005
1.90942e-005
1.82312e-005
1.56052e-005
1.52846e-005
1.74139e-005
1.87677e-005
1.75663e-005
1.54316e-005
1.45475e-005
1.48756e-005
1.50476e-005
1.46148e-005
1.40919e-005
1.35654e-005
1.28167e-005
1.26406e-005
1.43217e-005
1.71194e-005
1.76485e-005
1.3243e-005
0
7.64564e-005
0.000202618
0.000195685
2.34496e-005
-0.000135715
-7.87055e-005
0.00019895
0.00049033
0.000581814
0.000446928
0.000234096
9.32487e-005
4.62484e-005
2.12703e-005
-2.79354e-005
-7.0943e-005
-5.91905e-005
4.83087e-007
5.11427e-005
5.21961e-005
1.87875e-005
-6.97395e-006
-6.72552e-006
3.61826e-006
4.74022e-006
-1.6635e-006
-2.84642e-006
2.75928e-006
4.21731e-006
-3.81625e-006
-1.19935e-005
-9.04368e-006
2.35677e-006
8.69749e-006
3.07961e-006
-6.35209e-006
-7.26216e-006
1.61196e-006
9.88212e-006
8.91728e-006
1.73571e-006
-1.91312e-006
2.29291e-006
8.92988e-006
1.03508e-005
5.84264e-006
1.66023e-006
3.01834e-006
8.20332e-006
1.1345e-005
9.70275e-006
6.52587e-006
6.56632e-006
1.02232e-005
1.34354e-005
1.29857e-005
1.03437e-005
9.46289e-006
1.17417e-005
1.46163e-005
1.51637e-005
1.36783e-005
1.2752e-005
1.36261e-005
1.48485e-005
1.46054e-005
1.31128e-005
1.19497e-005
1.17985e-005
1.19071e-005
1.15614e-005
1.10044e-005
1.06539e-005
1.03726e-005
1.01394e-005
1.06624e-005
1.2233e-005
1.3243e-005
1.12059e-005
0
0
0
0
0
0
0
0
0
0
0
0
0
0
0
0
0
0
0
0
0
0
0
0
0
0
0
0
0
0
0
0
0
0
0
0
0
0
0
0
0
0
0
0
0
0
0
0
0
0
0
0
0
0
0
0
0
0
0
0
0
0
0
0
0
0
0
0
0
0
0
0
0
0
0
0
0
0
0
0
0
2.9922e-006
3.73968e-005
0.000121809
0.000189958
0.000135068
-5.41456e-005
-0.000246388
-0.000293134
-0.000185637
-5.3998e-005
-1.48107e-005
-5.6492e-005
-8.74898e-005
-6.15009e-005
-1.62887e-005
4.78255e-007
-1.98736e-006
1.49686e-005
5.30103e-005
7.18169e-005
4.71388e-005
4.87982e-006
-1.39368e-005
-3.52593e-006
8.43133e-006
3.2368e-006
-8.54088e-006
-1.0281e-005
-4.58197e-006
-4.87306e-006
-1.22659e-005
-1.4772e-005
-7.28985e-006
3.87187e-007
-1.11978e-006
-7.05301e-006
-6.85519e-006
-3.92432e-007
2.68394e-006
-1.88394e-006
-6.89274e-006
-4.96194e-006
7.82783e-007
2.11542e-006
-2.13564e-006
-5.31801e-006
-3.32922e-006
5.36426e-008
-2.12022e-007
-3.02216e-006
-3.64963e-006
-1.08734e-006
1.09115e-006
5.36692e-007
-8.98302e-007
-7.66301e-007
3.39867e-007
4.95646e-007
-2.13913e-007
-2.97321e-007
2.4556e-007
8.5073e-010
-1.07866e-006
-1.25082e-006
9.30264e-008
1.08079e-006
1.57602e-007
-1.30833e-006
-9.68736e-007
8.62766e-007
1.60702e-006
3.31154e-007
-9.13673e-007
-3.86202e-007
6.80901e-007
2.94908e-007
-7.79286e-007
-5.28508e-009
2.70165e-006
0
3.73968e-005
0.000467549
0.00152389
0.00237923
0.00169656
-0.000672076
-0.00308968
-0.00369261
-0.00235661
-0.000700829
-0.000192851
-0.000704755
-0.001096
-0.000774916
-0.000201843
2.10576e-005
-8.45718e-006
0.000186735
0.000641904
0.000871929
0.000575832
6.2338e-005
-0.000169176
-4.44198e-005
0.000101544
3.9836e-005
-0.000102678
-0.000124281
-5.64055e-005
-6.19123e-005
-0.000153198
-0.000183383
-9.08321e-005
3.6393e-006
-1.49343e-005
-8.76487e-005
-8.47217e-005
-4.85804e-006
3.30159e-005
-2.33442e-005
-8.50208e-005
-6.10775e-005
9.84943e-006
2.62598e-005
-2.63079e-005
-6.57247e-005
-4.12454e-005
5.69635e-007
-2.64589e-006
-3.74139e-005
-4.52946e-005
-1.36027e-005
1.3591e-005
6.99706e-006
-1.07721e-005
-9.36811e-006
4.2288e-006
6.33354e-006
-2.27649e-006
-3.40201e-006
3.09224e-006
6.95822e-009
-1.32282e-005
-1.53051e-005
1.20502e-006
1.33192e-005
1.93889e-006
-1.61386e-005
-1.20264e-005
1.04925e-005
1.97287e-005
4.11413e-006
-1.12363e-005
-4.87092e-006
8.21266e-006
3.59492e-006
-9.41463e-006
2.14491e-007
3.34755e-005
0
0.000121809
0.00152389
0.00497288
0.00778106
0.00557798
-0.00216057
-0.0101269
-0.0122056
-0.00790041
-0.00244275
-0.000676651
-0.00228862
-0.00358624
-0.00256269
-0.000646427
0.000161724
7.34094e-005
0.000606203
0.00196409
0.00268247
0.00179382
0.000211339
-0.0005203
-0.000146852
0.000307235
0.00012597
-0.0003095
-0.000379023
-0.000178545
-0.000207937
-0.000498419
-0.00058973
-0.000294184
4.43802e-006
-5.44824e-005
-0.000282501
-0.000270178
-1.56182e-005
0.000104222
-7.48726e-005
-0.000270095
-0.000193257
3.24325e-005
8.43941e-005
-8.33745e-005
-0.00020958
-0.000132164
1.19165e-006
-8.62505e-006
-0.000119693
-0.000145594
-4.44009e-005
4.39764e-005
2.4567e-005
-3.22887e-005
-2.92209e-005
1.367e-005
2.14948e-005
-4.9689e-006
-9.14895e-006
1.022e-005
9.99313e-009
-4.15224e-005
-4.78344e-005
4.18129e-006
4.2212e-005
6.10407e-006
-5.12908e-005
-3.87199e-005
3.23383e-005
6.20089e-005
1.31721e-005
-3.55621e-005
-1.62223e-005
2.48444e-005
1.10673e-005
-2.87733e-005
2.30148e-006
0.000107149
0
0.000189958
0.00237923
0.00778106
0.0122225
0.00884451
-0.00328914
-0.0159696
-0.019534
-0.0129517
-0.00426196
-0.00119692
-0.00355575
-0.00564271
-0.00410568
-0.000974892
0.000516915
0.000400113
0.000940169
0.00270665
0.00374031
0.00256763
0.000352876
-0.000725093
-0.000235117
0.000413163
0.000185877
-0.000412778
-0.000519112
-0.000264436
-0.000342324
-0.000775886
-0.000898507
-0.000454227
-1.41506e-005
-0.000101716
-0.000432613
-0.000405607
-2.42556e-005
0.000152783
-0.000113905
-0.000402424
-0.000285801
5.12477e-005
0.000128161
-0.000123759
-0.000314476
-0.000200275
-2.59845e-007
-1.36577e-005
-0.000180691
-0.000221699
-6.95688e-005
6.77322e-005
4.32987e-005
-4.24766e-005
-4.18931e-005
2.1099e-005
3.60288e-005
-8.25683e-007
-8.81401e-006
1.63841e-005
3.58515e-008
-6.02938e-005
-6.88917e-005
7.22948e-006
6.2473e-005
8.80126e-006
-7.65904e-005
-5.93543e-005
4.49791e-005
9.0033e-005
1.94828e-005
-5.30177e-005
-2.67682e-005
3.29579e-005
1.50027e-005
-4.01152e-005
7.44512e-006
0.00016123
0
0.000135068
0.00169656
0.00557798
0.00884451
0.00654326
-0.0021982
-0.0116628
-0.0147613
-0.0103151
-0.00383272
-0.00111894
-0.00252805
-0.00411587
-0.0031132
-0.000626631
0.000842446
0.00079198
0.000661292
0.00129993
0.0018834
0.00142348
0.000291721
-0.000364767
-0.000177925
0.000178681
0.000113874
-0.000171847
-0.000244643
-0.000165171
-0.000276238
-0.000550041
-0.000602424
-0.000315618
-4.76775e-005
-0.000102672
-0.000295136
-0.000262587
-1.87909e-005
9.00249e-005
-7.74026e-005
-0.000254629
-0.000177225
3.65179e-005
8.41534e-005
-7.79599e-005
-0.00020297
-0.000133195
-4.76748e-006
-1.077e-005
-0.000118554
-0.000148604
-5.01791e-005
4.66645e-005
3.95404e-005
-1.63709e-005
-2.32121e-005
1.48936e-005
3.03225e-005
1.17504e-005
3.38533e-006
1.2534e-005
2.48596e-007
-3.48306e-005
-3.88304e-005
6.3907e-006
3.83472e-005
4.56404e-006
-4.91742e-005
-4.12187e-005
2.15119e-005
5.12432e-005
1.06335e-005
-3.49949e-005
-2.3157e-005
1.18926e-005
5.25127e-006
-2.20098e-005
9.95585e-006
0.000102566
0
-5.41456e-005
-0.000672076
-0.00216057
-0.00328914
-0.0021982
0.00111739
0.00416487
0.00446278
0.00227753
0.000163723
-5.46374e-005
0.00095034
0.00143089
0.000914407
0.000386682
0.000492611
0.000556091
-0.000272381
-0.00157384
-0.00206183
-0.00124669
-4.8253e-005
0.000399028
5.31008e-005
-0.000264173
-7.5913e-005
0.000271815
0.000304025
0.000101358
5.32521e-005
0.000221546
0.000301006
0.000137111
-4.57254e-005
-1.17426e-005
0.000136331
0.000144531
3.7504e-007
-7.15004e-005
3.36143e-005
0.000152013
0.000111871
-1.72485e-005
-4.8087e-005
4.55456e-005
0.000113518
6.64763e-005
-7.97407e-006
6.25626e-007
6.27265e-005
7.39463e-005
1.88061e-005
-2.09849e-005
-9.76653e-007
2.98632e-005
2.06432e-005
-5.41673e-006
-3.31151e-006
1.67163e-005
1.51794e-005
-3.3217e-006
7.04691e-007
2.81134e-005
3.31954e-005
-2.95553e-007
-2.60428e-005
-5.84463e-006
2.68594e-005
1.61596e-005
-2.83935e-005
-4.45683e-005
-1.29191e-005
1.4782e-005
-1.38649e-006
-2.75161e-005
-1.46221e-005
1.5575e-005
-9.89539e-007
-6.55818e-005
0
-0.000246388
-0.00308968
-0.0101269
-0.0159696
-0.0116628
0.00416487
0.0209536
0.0259954
0.0176045
0.00605006
0.00161433
0.00445043
0.00727763
0.00544435
0.00127833
-0.000927503
-0.000830243
-0.00120369
-0.00307262
-0.00430267
-0.00304278
-0.00048666
0.000830983
0.000312313
-0.00045145
-0.000227071
0.000445018
0.000578452
0.00032221
0.000465075
0.00100203
0.00113396
0.000578361
4.20425e-005
0.000151762
0.000548019
0.000499047
2.13438e-005
-0.000195144
0.000137766
0.000494107
0.000346928
-7.27207e-005
-0.000168207
0.000146588
0.000387305
0.000248151
-1.28393e-006
1.3522e-005
0.000223206
0.000279235
9.12407e-005
-8.53852e-005
-6.1762e-005
4.50152e-005
4.99266e-005
-2.55405e-005
-4.74948e-005
-5.7398e-006
5.31174e-006
-2.16434e-005
5.4461e-007
7.4007e-005
8.37874e-005
-9.51413e-006
-7.77406e-005
-1.32763e-005
9.11174e-005
7.14965e-005
-5.55886e-005
-0.000113081
-3.00702e-005
5.83518e-005
2.93225e-005
-4.17629e-005
-2.27514e-005
3.8626e-005
-2.31178e-005
-0.00020923
0
-0.000293134
-0.00369261
-0.0122056
-0.019534
-0.0147613
0.00446278
0.0259954
0.0339676
0.0248327
0.0100816
0.00299079
0.00543938
0.00911873
0.00717288
0.00124158
-0.00282858
-0.00280739
-0.00142575
-0.00147797
-0.00241085
-0.00221853
-0.000721708
0.000464578
0.000409831
-0.000138291
-0.000208562
0.000110327
0.000269608
0.00032474
0.000685482
0.00119436
0.00122147
0.000661088
0.000186969
0.00030137
0.00062773
0.000520172
4.20319e-005
-0.000157661
0.000164026
0.000493686
0.000336317
-7.796e-005
-0.000171184
0.000144305
0.000396709
0.000272342
2.15907e-005
2.35137e-005
0.000232864
0.00030291
0.000113869
-9.41483e-005
-0.000103616
3.78092e-006
3.39324e-005
-3.23074e-005
-7.42511e-005
-5.05001e-005
-2.82837e-005
-3.07378e-005
-2.53026e-006
5.82832e-005
6.3875e-005
-1.51051e-005
-7.02976e-005
-8.23102e-006
9.30097e-005
8.64597e-005
-2.30335e-005
-8.16242e-005
-1.43605e-005
7.1353e-005
6.05219e-005
1.37305e-006
3.78012e-006
3.81814e-005
-2.69096e-005
-0.000192574
0
-0.000185637
-0.00235661
-0.00790041
-0.0129517
-0.0103151
0.00227753
0.0176045
0.0248327
0.0200754
0.00981576
0.00352284
0.00411646
0.00664828
0.0053882
0.000299879
-0.00396242
-0.00397545
-0.000950478
0.00149628
0.00149808
0.000152332
-0.000617502
-0.000283612
0.000304476
0.000349376
-6.89661e-005
-0.000384228
-0.000261297
0.000183297
0.000616208
0.000776991
0.000635622
0.000390216
0.000283111
0.000354805
0.000412454
0.000290324
8.11305e-005
1.45467e-005
0.000137512
0.000244384
0.000161247
-1.52406e-005
-5.81468e-005
7.64323e-005
0.000202601
0.000170823
5.91223e-005
3.66622e-005
0.000119791
0.000164997
8.15559e-005
-4.99941e-005
-9.99404e-005
-5.61991e-005
-1.2646e-005
-2.98606e-005
-7.32371e-005
-8.49766e-005
-5.9866e-005
-2.95284e-005
-1.10485e-005
-1.85322e-006
-3.02372e-006
-1.47184e-005
-1.76713e-005
9.21751e-006
5.18409e-005
6.94876e-005
4.91371e-005
2.69434e-005
4.00551e-005
7.65947e-005
9.5751e-005
8.44899e-005
6.54513e-005
5.11319e-005
2.35949e-005
-2.58954e-005
0
-5.3998e-005
-0.000700829
-0.00244275
-0.00426196
-0.00383272
0.000163723
0.00605006
0.0100816
0.00981576
0.00645975
0.00350341
0.00299368
0.0035781
0.00251208
-0.000764708
-0.00372156
-0.00356469
-0.000444653
0.00268008
0.00322605
0.00146169
-0.000330529
-0.000598753
0.000135223
0.000486666
2.60391e-005
-0.000502207
-0.000403827
0.000116935
0.000414405
0.000281673
6.84039e-005
9.05218e-005
0.000255448
0.000310896
0.000220123
0.000141023
0.000153959
0.000179301
0.000142995
8.51407e-005
6.93215e-005
8.02502e-005
7.08482e-005
5.1485e-005
6.44117e-005
9.91695e-005
0.000101508
6.13302e-005
2.97489e-005
3.51816e-005
3.70863e-005
-5.80722e-006
-6.35471e-005
-7.68826e-005
-4.75242e-005
-3.40583e-005
-6.10252e-005
-8.43341e-005
-6.42002e-005
-2.78269e-005
-2.47554e-005
-4.89336e-005
-5.01924e-005
-1.30788e-005
2.27467e-005
2.85402e-005
2.99403e-005
6.02646e-005
0.000103114
0.000118323
0.000107501
0.000110747
0.000139255
0.000155119
0.000134353
0.000110817
0.000123485
0.000145657
0
-1.48107e-005
-0.000192851
-0.000676651
-0.00119692
-0.00111894
-5.46374e-005
0.00161433
0.00299079
0.00352284
0.00350341
0.00355997
0.00369932
0.00313467
0.00127125
-0.00125069
-0.00282157
-0.00235613
-0.000423241
0.0012799
0.00156008
0.000704038
-0.000134221
-0.00025562
5.97276e-005
0.000191837
-5.93101e-006
-0.000179023
-5.67774e-005
0.000206347
0.000298073
0.000160938
9.7649e-006
2.11293e-005
0.000147584
0.000242689
0.000254908
0.000238321
0.000236017
0.000232274
0.000208019
0.000179057
0.000162879
0.00014896
0.00012577
0.000109926
0.000120611
0.000140668
0.000132949
9.1346e-005
4.84537e-005
2.8779e-005
1.90953e-005
-3.23183e-006
-3.32792e-005
-4.94978e-005
-4.93332e-005
-5.0534e-005
-5.94175e-005
-6.09232e-005
-4.66801e-005
-3.32519e-005
-3.83248e-005
-5.1444e-005
-4.62382e-005
-1.66626e-005
1.67509e-005
3.73914e-005
5.2224e-005
7.48008e-005
0.00010348
0.000127929
0.0001467
0.000163904
0.000175103
0.00017405
0.000171602
0.000186367
0.000208639
0.000194742
0
-5.6492e-005
-0.000704755
-0.00228862
-0.00355575
-0.00252805
0.00095034
0.00445043
0.00543938
0.00411646
0.00299368
0.00369932
0.00502899
0.00460742
0.00191668
-0.00109214
-0.00231552
-0.00167934
-0.000708156
-0.000489932
-0.000719206
-0.000624392
-0.00013913
0.000191238
9.50375e-005
-0.000116398
-8.42509e-005
0.000137582
0.000287656
0.000303711
0.000310883
0.000335619
0.000271765
0.000122587
6.74082e-005
0.00020752
0.000389529
0.000401965
0.000264834
0.000186168
0.00025842
0.000342198
0.000287924
0.000151885
0.000101408
0.000174153
0.000244059
0.000213907
0.00013527
0.000103195
0.000113729
9.30335e-005
2.45498e-005
-3.01893e-005
-3.21116e-005
-1.80829e-005
-3.37135e-005
-6.41944e-005
-6.78486e-005
-4.54548e-005
-3.29947e-005
-4.06892e-005
-4.31079e-005
-2.91955e-005
-2.01255e-005
-2.46517e-005
-1.42995e-005
3.06027e-005
7.80962e-005
8.47287e-005
6.44743e-005
7.4663e-005
0.000130541
0.000177464
0.000169684
0.000140353
0.000152881
0.000200495
0.000204668
0.000122535
0
-8.74898e-005
-0.001096
-0.00358624
-0.00564271
-0.00411587
0.00143089
0.00727763
0.00911873
0.00664828
0.0035781
0.00313467
0.00460742
0.00488403
0.00255571
-0.000604811
-0.00212177
-0.0016475
-0.000766336
-0.000676689
-0.00100349
-0.000857403
-0.000213974
0.000228799
0.000135132
-0.000114513
-9.57068e-005
0.000118368
0.000239511
0.000246523
0.000311824
0.000422377
0.000382265
0.000174623
5.249e-005
0.000179417
0.000375797
0.000372461
0.000193633
0.000102305
0.000207655
0.000322419
0.000256952
9.252e-005
4.48395e-005
0.000150931
0.000239885
0.000194041
9.65358e-005
7.6504e-005
0.00011807
0.0001102
2.67182e-005
-4.4711e-005
-4.31614e-005
-1.36807e-005
-2.12575e-005
-5.48186e-005
-6.32884e-005
-4.26882e-005
-3.10399e-005
-3.74091e-005
-3.31653e-005
-1.24505e-005
-7.35977e-006
-2.72329e-005
-3.03335e-005
1.23058e-005
6.07708e-005
5.83014e-005
1.95397e-005
1.46731e-005
6.58645e-005
0.0001132
0.000105045
7.47304e-005
8.37365e-005
0.000118336
0.000103003
1.70473e-005
0
-6.15009e-005
-0.000774916
-0.00256269
-0.00410568
-0.0031132
0.000914407
0.00544435
0.00717288
0.0053882
0.00251208
0.00127125
0.00191668
0.00255571
0.00173716
1.35297e-006
-0.00113181
-0.00103792
-0.000408907
-0.000118738
-0.00025103
-0.000344473
-0.000172327
5.22069e-005
9.654e-005
8.96762e-006
-4.3971e-005
-2.21889e-005
1.92297e-005
7.66355e-005
0.000175426
0.000257456
0.000225685
0.000102806
3.33842e-005
9.13489e-005
0.000173973
0.000149592
4.57266e-005
2.63626e-006
6.70169e-005
0.00013065
9.40652e-005
6.72402e-006
-1.36983e-005
4.97345e-005
0.000101303
7.67975e-005
2.42529e-005
1.81898e-005
5.11817e-005
5.75904e-005
1.55612e-005
-2.81582e-005
-3.22207e-005
-1.30194e-005
-8.01247e-006
-2.09372e-005
-2.90338e-005
-2.44666e-005
-1.94492e-005
-1.80985e-005
-1.11146e-005
2.00425e-007
-3.31866e-007
-1.54584e-005
-2.30687e-005
-7.87635e-006
1.14665e-005
6.86411e-006
-1.68339e-005
-2.7233e-005
-1.11652e-005
8.01659e-006
7.5792e-006
-2.70267e-006
-3.13155e-006
-1.59189e-006
-2.15034e-005
-5.64863e-005
0
-1.62887e-005
-0.000201843
-0.000646427
-0.000974892
-0.000626631
0.000386682
0.00127833
0.00124158
0.000299879
-0.000764708
-0.00125069
-0.00109214
-0.000604811
1.35297e-006
0.000635742
0.00103597
0.000835427
4.13191e-005
-0.000774131
-0.00097937
-0.000536794
6.66532e-006
0.000168928
6.12848e-006
-0.00011093
-1.93454e-005
0.000105989
8.14156e-005
-2.83167e-005
-5.00453e-005
3.30134e-005
8.29652e-005
2.6841e-005
-5.21261e-005
-5.9754e-005
-2.63549e-005
-3.77742e-005
-9.32223e-005
-0.000111731
-6.22628e-005
-1.06534e-005
-1.98101e-005
-6.21181e-005
-6.96426e-005
-3.4702e-005
-1.10558e-005
-2.7477e-005
-4.96228e-005
-3.7897e-005
-4.28384e-006
1.26824e-005
5.30447e-006
-8.58663e-007
8.45642e-006
1.93619e-005
1.91401e-005
1.63421e-005
2.11078e-005
2.51925e-005
1.76666e-005
7.6306e-006
1.20038e-005
2.62321e-005
2.72152e-005
7.00697e-006
-1.48606e-005
-2.01848e-005
-1.75852e-005
-2.64053e-005
-4.62361e-005
-5.95244e-005
-5.99799e-005
-5.97898e-005
-6.64413e-005
-7.06178e-005
-6.61124e-005
-6.5697e-005
-8.04352e-005
-9.27053e-005
0
4.78255e-007
2.10576e-005
0.000161724
0.000516915
0.000842446
0.000492611
-0.000927503
-0.00282858
-0.00396242
-0.00372156
-0.00282157
-0.00231552
-0.00212177
-0.00113181
0.00103597
0.00295941
0.00272232
0.000226008
-0.00240328
-0.00298521
-0.00150717
0.000168411
0.000552581
-5.44431e-005
-0.000419174
-5.08723e-005
0.000438693
0.000402625
-1.82482e-006
-0.000201582
-4.00452e-005
0.00012907
4.0129e-005
-0.000149289
-0.000179543
-7.75167e-005
-5.21191e-005
-0.000144951
-0.000191459
-0.000101196
6.52725e-006
-3.26559e-006
-8.52166e-005
-0.000104486
-4.34731e-005
-6.28402e-006
-4.41251e-005
-8.53839e-005
-5.88695e-005
1.16332e-006
2.22464e-005
6.3951e-006
1.09149e-005
4.69692e-005
6.66723e-005
4.88423e-005
3.37607e-005
5.25165e-005
7.37394e-005
5.7172e-005
2.36814e-005
2.4055e-005
5.58263e-005
6.35989e-005
2.43236e-005
-1.74777e-005
-1.94477e-005
-4.67663e-006
-2.02059e-005
-6.04612e-005
-7.82768e-005
-6.25926e-005
-5.51503e-005
-7.94865e-005
-9.96688e-005
-7.93574e-005
-4.70485e-005
-5.68189e-005
-9.90205e-005
0
-1.98736e-006
-8.45718e-006
7.34094e-005
0.000400113
0.00079198
0.000556091
-0.000830243
-0.00280739
-0.00397545
-0.00356469
-0.00235613
-0.00167934
-0.0016475
-0.00103792
0.000835427
0.00272232
0.00260207
0.000171894
-0.00249968
-0.00312445
-0.00159895
0.000169163
0.00059041
-5.17447e-005
-0.00045004
-6.00856e-005
0.000476491
0.000456145
3.13853e-005
-0.000184546
-1.47372e-005
0.000165066
6.69252e-005
-0.000139333
-0.00016855
-4.72081e-005
-7.04213e-006
-0.000102235
-0.000157296
-6.85509e-005
4.15189e-005
2.83406e-005
-6.09867e-005
-8.19528e-005
-1.58719e-005
2.3822e-005
-1.89812e-005
-6.62735e-005
-4.05873e-005
1.95547e-005
3.42026e-005
7.62714e-006
6.85125e-006
4.60846e-005
6.94825e-005
4.85865e-005
2.69742e-005
4.37792e-005
6.88774e-005
5.60518e-005
2.22924e-005
2.07166e-005
5.20218e-005
6.05658e-005
2.2824e-005
-1.44534e-005
-8.06141e-006
1.42743e-005
3.46385e-007
-4.18347e-005
-5.72166e-005
-3.2799e-005
-1.83626e-005
-4.45305e-005
-7.04667e-005
-4.87706e-005
-6.81319e-006
-1.13087e-005
-6.38546e-005
0
1.49686e-005
0.000186735
0.000606203
0.000940169
0.000661292
-0.000272381
-0.00120369
-0.00142575
-0.000950478
-0.000444653
-0.000423241
-0.000708156
-0.000766336
-0.000408907
4.13191e-005
0.000226008
0.000171894
0.00014806
0.000255152
0.000329225
0.00022497
3.04396e-005
-6.58667e-005
-2.25253e-005
3.82135e-005
2.07977e-005
-3.82613e-005
-6.43296e-005
-5.72021e-005
-6.08253e-005
-7.35261e-005
-5.5441e-005
-1.02578e-005
4.51635e-006
-3.70762e-005
-8.2972e-005
-7.31396e-005
-2.44256e-005
-4.9317e-006
-3.70468e-005
-6.99618e-005
-5.56412e-005
-1.40174e-005
1.37794e-006
-2.12643e-005
-4.34735e-005
-3.59632e-005
-1.43308e-005
-7.48227e-006
-1.55755e-005
-1.7458e-005
-6.0547e-006
4.83192e-006
5.57673e-006
3.47152e-006
6.64939e-006
1.03831e-005
7.70428e-006
3.07745e-006
4.74634e-006
9.71846e-006
8.17741e-006
5.48397e-007
-1.9119e-006
4.79621e-006
1.01166e-005
5.29672e-006
-2.38502e-006
-8.67997e-007
7.30145e-006
8.45252e-006
-8.97094e-007
-8.59682e-006
-6.06974e-006
-1.52492e-006
-5.6246e-006
-1.224e-005
-6.21959e-006
1.18356e-005
0
5.30103e-005
0.000641904
0.00196409
0.00270665
0.00129993
-0.00157384
-0.00307262
-0.00147797
0.00149628
0.00268008
0.0012799
-0.000489932
-0.000676689
-0.000118738
-0.000774131
-0.00240328
-0.00249968
0.000255152
0.00377871
0.00479113
0.00264841
-0.000101311
-0.000925229
-1.12995e-005
0.000669005
0.000139284
-0.000705629
-0.000761807
-0.000213082
3.78233e-005
-0.000230608
-0.00041893
-0.000160044
0.000163284
9.65212e-005
-0.000191079
-0.000227434
2.41502e-005
0.00015347
-4.09773e-005
-0.000267204
-0.000207624
2.21917e-005
8.8164e-005
-6.38311e-005
-0.000176663
-9.63581e-005
2.8123e-005
1.29777e-005
-8.83689e-005
-0.000106755
-2.84095e-005
1.23943e-005
-3.66372e-005
-7.88622e-005
-4.46583e-005
-2.36755e-007
-2.27739e-005
-6.86918e-005
-5.4077e-005
-1.55784e-006
-2.78858e-006
-6.05446e-005
-7.7161e-005
-1.34769e-005
4.20585e-005
1.20331e-005
-4.45325e-005
-2.46663e-005
5.2987e-005
7.50008e-005
1.23213e-005
-3.36707e-005
6.13887e-006
5.63304e-005
1.93771e-005
-5.68496e-005
-3.87279e-005
8.40767e-005
0
7.18169e-005
0.000871929
0.00268247
0.00374031
0.0018834
-0.00206183
-0.00430267
-0.00241085
0.00149808
0.00322605
0.00156008
-0.000719206
-0.00100349
-0.00025103
-0.00097937
-0.00298521
-0.00312445
0.000329225
0.00479113
0.00609534
0.00338553
-0.000118043
-0.00117946
-1.95513e-005
0.000851067
0.000178651
-0.000898507
-0.000968443
-0.000266823
4.71902e-005
-0.000310073
-0.000562298
-0.000229236
0.000198327
0.00012647
-0.000238397
-0.000290484
2.6211e-005
0.000192293
-5.20841e-005
-0.000338118
-0.000261873
2.93789e-005
0.000110221
-8.62183e-005
-0.000229611
-0.000124408
3.53548e-005
1.31065e-005
-0.000119677
-0.000142257
-3.71729e-005
1.88052e-005
-4.50147e-005
-0.000102909
-6.06531e-005
-1.22363e-006
-2.6774e-005
-8.53867e-005
-6.94054e-005
-4.4531e-006
-5.78412e-006
-7.80411e-005
-9.8415e-005
-1.77201e-005
5.12445e-005
1.02124e-005
-6.42918e-005
-3.94897e-005
6.07308e-005
8.96773e-005
8.72381e-006
-5.17188e-005
-1.07539e-006
6.47646e-005
1.89608e-005
-7.92194e-005
-5.76703e-005
9.99864e-005
0
4.71388e-005
0.000575832
0.00179382
0.00256763
0.00142348
-0.00124669
-0.00304278
-0.00221853
0.000152332
0.00146169
0.000704038
-0.000624392
-0.000857403
-0.000344473
-0.000536794
-0.00150717
-0.00159895
0.00022497
0.00264841
0.00338553
0.00190612
-4.43901e-005
-0.000656326
-2.21215e-005
0.000468487
0.000103532
-0.000493863
-0.000537121
-0.000155584
6.33434e-006
-0.000202765
-0.000341734
-0.000144626
0.00010236
6.0194e-005
-0.000149129
-0.000176742
7.81367e-006
0.000104295
-3.6365e-005
-0.000200282
-0.000154306
1.52566e-005
6.13888e-005
-5.42572e-005
-0.000138793
-7.75778e-005
1.64117e-005
4.17128e-006
-7.34269e-005
-8.64334e-005
-2.27786e-005
1.37821e-005
-2.12022e-005
-5.61188e-005
-3.36511e-005
1.2377e-006
-1.11787e-005
-4.40544e-005
-3.64944e-005
-1.28576e-006
-2.60241e-006
-4.32868e-005
-5.4388e-005
-8.57345e-006
2.9705e-005
4.69306e-006
-3.92252e-005
-2.54638e-005
3.23806e-005
4.9508e-005
2.77304e-006
-3.31423e-005
-5.17628e-006
3.27866e-005
7.83095e-006
-4.71235e-005
-3.39349e-005
5.7146e-005
0
4.87982e-006
6.2338e-005
0.000211339
0.000352876
0.000291721
-4.8253e-005
-0.00048666
-0.000721708
-0.000617502
-0.000330529
-0.000134221
-0.00013913
-0.000213974
-0.000172327
6.66532e-006
0.000168411
0.000169163
3.04396e-005
-0.000101311
-0.000118043
-4.43901e-005
2.10615e-005
2.30505e-005
-9.60943e-006
-2.17577e-005
2.05638e-009
2.45259e-005
2.31031e-005
7.87594e-007
-1.77001e-005
-1.90113e-005
-1.06833e-005
-5.89815e-006
-7.95918e-006
-1.09265e-005
-9.74594e-006
-5.56472e-006
-2.45628e-006
-2.21657e-006
-3.23726e-006
-3.10382e-006
-1.27922e-006
5.65571e-007
4.7948e-007
-1.55336e-006
-3.45871e-006
-3.37848e-006
-1.86266e-006
-1.08888e-006
-1.88363e-006
-2.46631e-006
-8.18373e-007
2.37514e-006
4.30026e-006
3.51709e-006
1.7412e-006
1.53512e-006
3.05839e-006
4.14469e-006
3.32123e-006
1.57729e-006
7.84807e-007
1.29559e-006
1.90821e-006
1.7456e-006
1.18613e-006
9.03261e-007
8.83979e-007
8.52041e-007
1.02252e-006
1.6975e-006
2.37112e-006
2.08596e-006
8.88143e-007
2.53871e-007
1.50604e-006
4.06308e-006
5.81785e-006
5.28817e-006
0
-1.39368e-005
-0.000169176
-0.0005203
-0.000725093
-0.000364767
0.000399028
0.000830983
0.000464578
-0.000283612
-0.000598753
-0.00025562
0.000191238
0.000228799
5.22069e-005
0.000168928
0.000552581
0.00059041
-6.58667e-005
-0.000925229
-0.00117946
-0.000656326
2.30505e-005
0.000229499
3.74061e-006
-0.000166282
-3.506e-005
0.000176548
0.000192097
5.56434e-005
-6.72528e-006
6.21913e-005
0.000112029
4.80044e-005
-3.56088e-005
-2.25738e-005
4.84873e-005
5.99117e-005
-5.92969e-007
-3.3116e-005
1.33326e-005
6.82146e-005
5.33981e-005
-3.00935e-006
-1.87921e-005
1.91485e-005
4.68887e-005
2.64231e-005
-4.70566e-006
-5.86486e-007
2.48886e-005
2.87766e-005
7.74955e-006
-3.54739e-006
8.83647e-006
2.02329e-005
1.18717e-005
-1.68066e-007
4.46547e-006
1.6075e-005
1.34623e-005
1.00408e-006
9.5321e-007
1.46817e-005
1.87933e-005
3.71338e-006
-8.93468e-006
-2.21121e-007
1.49561e-005
1.07194e-005
-8.31853e-006
-1.34638e-005
2.93764e-006
1.52442e-005
5.37059e-006
-7.88584e-006
1.05974e-006
2.12146e-005
1.81419e-005
-1.31018e-005
0
-3.52593e-006
-4.44198e-005
-0.000146852
-0.000235117
-0.000177925
5.31008e-005
0.000312313
0.000409831
0.000304476
0.000135223
5.97276e-005
9.50375e-005
0.000135132
9.654e-005
6.12848e-006
-5.44431e-005
-5.17447e-005
-2.25253e-005
-1.12995e-005
-1.95513e-005
-2.21215e-005
-9.60943e-006
3.74061e-006
5.43768e-006
6.12264e-009
-2.55673e-006
-8.02165e-007
1.47003e-006
4.34852e-006
9.82425e-006
1.45569e-005
1.26635e-005
5.44741e-006
1.48987e-006
5.04081e-006
9.81629e-006
8.03772e-006
1.62435e-006
-8.66885e-007
3.26128e-006
7.30639e-006
5.17949e-006
-1.30786e-007
-1.46542e-006
2.29028e-006
5.4321e-006
4.05693e-006
9.56709e-007
5.90225e-007
2.62006e-006
3.21042e-006
9.85954e-007
-1.44629e-006
-1.71491e-006
-6.86926e-007
-4.03499e-007
-1.03972e-006
-1.38562e-006
-1.12959e-006
-9.7811e-007
-1.0148e-006
-5.77362e-007
2.00797e-007
2.14822e-007
-7.79278e-007
-1.42859e-006
-7.22318e-007
3.13651e-007
2.28221e-008
-1.36853e-006
-2.02453e-006
-1.19103e-006
-1.78433e-007
-2.31409e-007
-7.66943e-007
-7.3259e-007
-6.83771e-007
-1.9319e-006
-3.92776e-006
0
8.43133e-006
0.000101544
0.000307235
0.000413163
0.000178681
-0.000264173
-0.00045145
-0.000138291
0.000349376
0.000486666
0.000191837
-0.000116398
-0.000114513
8.96762e-006
-0.00011093
-0.000419174
-0.00045004
3.82135e-005
0.000669005
0.000851067
0.000468487
-2.17577e-005
-0.000166282
6.12264e-009
0.000122278
2.46744e-005
-0.000130964
-0.000143079
-4.23234e-005
7.0125e-006
-3.98216e-005
-7.68275e-005
-3.39638e-005
2.47303e-005
1.66818e-005
-3.30608e-005
-4.23498e-005
-1.16946e-006
2.15674e-005
-1.03208e-005
-4.85517e-005
-3.86646e-005
4.38767e-007
1.18408e-005
-1.39528e-005
-3.29896e-005
-1.89072e-005
2.54535e-006
-2.24163e-007
-1.76192e-005
-2.01752e-005
-5.86816e-006
1.40179e-006
-7.52444e-006
-1.51748e-005
-8.79749e-006
-1.89702e-007
-3.72504e-006
-1.22207e-005
-1.03737e-005
-1.22656e-006
-7.86591e-007
-1.04031e-005
-1.36456e-005
-3.46763e-006
5.17064e-006
-1.13001e-006
-1.21288e-005
-9.68566e-006
3.09387e-006
6.15332e-006
-5.81238e-006
-1.46031e-005
-7.38975e-006
2.25194e-006
-4.42188e-006
-1.99275e-005
-1.90463e-005
3.26786e-006
0
3.2368e-006
3.9836e-005
0.00012597
0.000185877
0.000113874
-7.5913e-005
-0.000227071
-0.000208562
-6.89661e-005
2.60391e-005
-5.93101e-006
-8.42509e-005
-9.57068e-005
-4.3971e-005
-1.93454e-005
-5.08723e-005
-6.00856e-005
2.07977e-005
0.000139284
0.000178651
0.000103532
2.05638e-009
-3.506e-005
-2.55673e-006
2.46744e-005
6.3949e-006
-2.63464e-005
-3.1337e-005
-1.35932e-005
-5.78104e-006
-1.54976e-005
-2.0332e-005
-8.32978e-006
3.71019e-006
-1.32369e-006
-1.41168e-005
-1.44789e-005
-2.32048e-006
3.57443e-006
-5.31808e-006
-1.5393e-005
-1.22043e-005
-1.05699e-006
2.56044e-006
-4.32708e-006
-1.0067e-005
-6.89953e-006
-8.8831e-007
-6.86531e-007
-4.76041e-006
-5.64957e-006
-2.02333e-006
5.41843e-007
-7.89692e-007
-2.39128e-006
-1.08451e-006
7.91158e-007
9.3829e-009
-1.88897e-006
-1.45511e-006
5.85015e-007
5.19425e-007
-1.9131e-006
-2.78045e-006
-3.93678e-007
1.65186e-006
8.17665e-008
-2.7051e-006
-2.31805e-006
5.97068e-007
1.2483e-006
-1.73293e-006
-4.05715e-006
-2.58341e-006
-4.19033e-007
-1.96653e-006
-5.44445e-006
-4.87935e-006
8.2982e-007
0
-8.54088e-006
-0.000102678
-0.0003095
-0.000412778
-0.000171847
0.000271815
0.000445018
0.000110327
-0.000384228
-0.000502207
-0.000179023
0.000137582
0.000118368
-2.21889e-005
0.000105989
0.000438693
0.000476491
-3.82613e-005
-0.000705629
-0.000898507
-0.000493863
2.45259e-005
0.000176548
-8.02165e-007
-0.000130964
-2.63464e-005
0.000141738
0.000157596
5.10932e-005
-3.72899e-006
4.33165e-005
8.2306e-005
3.84887e-005
-2.25301e-005
-1.42481e-005
3.77993e-005
4.76527e-005
4.42526e-006
-1.96482e-005
1.38145e-005
5.42311e-005
4.38467e-005
2.05594e-006
-1.08894e-005
1.58898e-005
3.63647e-005
2.20212e-005
-7.71251e-007
1.47804e-006
1.94445e-005
2.23504e-005
7.56015e-006
-2.34449e-007
8.71562e-006
1.63679e-005
9.41368e-006
2.27012e-007
3.9947e-006
1.31723e-005
1.13867e-005
1.55647e-006
7.12203e-007
1.08013e-005
1.47199e-005
4.65587e-006
-4.032e-006
2.93254e-006
1.51839e-005
1.36215e-005
1.11888e-006
-1.40496e-006
1.17619e-005
2.14088e-005
1.37338e-005
3.22608e-006
1.05802e-005
2.8449e-005
2.90595e-005
4.89149e-006
0
-1.0281e-005
-0.000124281
-0.000379023
-0.000519112
-0.000244643
0.000304025
0.000578452
0.000269608
-0.000261297
-0.000403827
-5.67774e-005
0.000287656
0.000239511
1.92297e-005
8.14156e-005
0.000402625
0.000456145
-6.43296e-005
-0.000761807
-0.000968443
-0.000537121
2.31031e-005
0.000192097
1.47003e-006
-0.000143079
-3.1337e-005
0.000157596
0.000187493
8.1244e-005
2.0154e-005
6.01412e-005
9.12017e-005
4.15382e-005
-1.61885e-005
4.16517e-006
6.49692e-005
7.02619e-005
1.51924e-005
-1.29515e-005
2.85841e-005
7.74511e-005
6.40011e-005
1.08434e-005
-8.87203e-006
2.13147e-005
4.81831e-005
3.43788e-005
6.54411e-006
4.73327e-006
2.28836e-005
2.74838e-005
1.25623e-005
2.8821e-006
9.80772e-006
1.575e-005
7.41119e-006
-1.92711e-006
3.32112e-006
1.38787e-005
1.13669e-005
-4.87515e-007
-1.80276e-006
1.02588e-005
1.6238e-005
6.22299e-006
-3.24481e-006
4.60941e-006
1.9479e-005
2.01484e-005
8.77738e-006
7.90703e-006
2.39646e-005
3.56362e-005
2.73199e-005
1.55937e-005
2.49261e-005
4.75998e-005
5.029e-005
2.10277e-005
0
-4.58197e-006
-5.64055e-005
-0.000178545
-0.000264436
-0.000165171
0.000101358
0.00032221
0.00032474
0.000183297
0.000116935
0.000206347
0.000303711
0.000246523
7.66355e-005
-2.83167e-005
-1.82482e-006
3.13853e-005
-5.72021e-005
-0.000213082
-0.000266823
-0.000155584
7.87594e-007
5.56434e-005
4.34852e-006
-4.23234e-005
-1.35932e-005
5.10932e-005
8.1244e-005
6.72503e-005
4.72166e-005
3.90442e-005
2.77405e-005
9.80209e-006
8.7142e-006
3.49338e-005
5.97687e-005
5.12927e-005
2.09351e-005
9.50096e-006
3.08746e-005
5.38357e-005
4.62112e-005
1.73192e-005
1.72542e-006
1.22905e-005
2.81247e-005
2.7356e-005
1.40631e-005
6.10763e-006
8.94765e-006
1.29833e-005
1.10421e-005
6.386e-006
3.45872e-006
8.71442e-007
-2.87921e-006
-4.214e-006
-5.05723e-007
3.4813e-006
1.54109e-006
-4.02076e-006
-4.99901e-006
5.17032e-007
5.22297e-006
3.76189e-006
7.112e-007
3.16396e-006
9.88429e-006
1.40346e-005
1.45473e-005
1.74461e-005
2.48802e-005
3.00874e-005
2.77419e-005
2.40193e-005
2.90677e-005
4.09384e-005
4.48987e-005
3.1468e-005
0
-4.87306e-006
-6.19123e-005
-0.000207937
-0.000342324
-0.000276238
5.32521e-005
0.000465075
0.000685482
0.000616208
0.000414405
0.000298073
0.000310883
0.000311824
0.000175426
-5.00453e-005
-0.000201582
-0.000184546
-6.08253e-005
3.78233e-005
4.71902e-005
6.33434e-006
-1.77001e-005
-6.72528e-006
9.82425e-006
7.0125e-006
-5.78104e-006
-3.72899e-006
2.0154e-005
4.72166e-005
5.38525e-005
3.52223e-005
9.53088e-006
9.03431e-007
1.69192e-005
4.14554e-005
5.07012e-005
3.74542e-005
1.80555e-005
1.35093e-005
2.58161e-005
3.70147e-005
3.15124e-005
1.42183e-005
3.15802e-006
7.41113e-006
1.80006e-005
2.08709e-005
1.35035e-005
5.18239e-006
3.77417e-006
7.22707e-006
8.44296e-006
4.4618e-006
-1.59493e-006
-5.55084e-006
-6.20145e-006
-4.7903e-006
-3.03621e-006
-2.37978e-006
-3.45778e-006
-5.17619e-006
-5.2717e-006
-2.88935e-006
3.52409e-008
1.06458e-006
4.6988e-007
8.52235e-007
3.66885e-006
7.62489e-006
1.09439e-005
1.36804e-005
1.65822e-005
1.88991e-005
1.93777e-005
1.9162e-005
2.12293e-005
2.57175e-005
2.76765e-005
2.19141e-005
0
-1.22659e-005
-0.000153198
-0.000498419
-0.000775886
-0.000550041
0.000221546
0.00100203
0.00119436
0.000776991
0.000281673
0.000160938
0.000335619
0.000422377
0.000257456
3.30134e-005
-4.00452e-005
-1.47372e-005
-7.35261e-005
-0.000230608
-0.000310073
-0.000202765
-1.90113e-005
6.21913e-005
1.45569e-005
-3.98216e-005
-1.54976e-005
4.33165e-005
6.01412e-005
3.90442e-005
3.52223e-005
5.78024e-005
6.24441e-005
3.12258e-005
4.50741e-006
1.7409e-005
4.52208e-005
4.22028e-005
1.10013e-005
-3.23642e-006
1.84621e-005
4.22427e-005
3.30609e-005
4.3449e-006
-5.10784e-006
1.28009e-005
2.87738e-005
2.1734e-005
5.7995e-006
4.00898e-006
1.44174e-005
1.76172e-005
7.68017e-006
-1.90436e-006
-1.19839e-006
3.09709e-006
1.62356e-006
-2.86362e-006
-2.66561e-006
9.98626e-007
1.11422e-006
-2.14027e-006
-1.72103e-006
3.40967e-006
5.50056e-006
8.88075e-007
-2.87276e-006
1.5552e-006
9.13088e-006
9.6942e-006
3.90192e-006
2.49651e-006
9.5096e-006
1.5782e-005
1.33828e-005
8.34992e-006
1.11105e-005
1.88947e-005
1.80535e-005
4.30486e-006
0
-1.4772e-005
-0.000183383
-0.00058973
-0.000898507
-0.000602424
0.000301006
0.00113396
0.00122147
0.000635622
6.84039e-005
9.7649e-006
0.000271765
0.000382265
0.000225685
8.29652e-005
0.00012907
0.000165066
-5.5441e-005
-0.00041893
-0.000562298
-0.000341734
-1.06833e-005
0.000112029
1.26635e-005
-7.68275e-005
-2.0332e-005
8.2306e-005
9.12017e-005
2.77405e-005
9.53088e-006
6.24441e-005
9.72469e-005
5.70252e-005
-2.83964e-006
-7.91908e-006
2.77366e-005
3.6987e-005
6.13417e-006
-1.29694e-005
9.58699e-006
3.73086e-005
2.78814e-005
-2.61571e-006
-8.34606e-006
1.61806e-005
3.23207e-005
1.85057e-005
-5.83617e-007
3.94091e-006
2.20202e-005
2.40049e-005
6.54976e-006
-5.62968e-006
1.02256e-006
1.16535e-005
9.50505e-006
2.41092e-007
-1.34952e-006
4.46274e-006
6.24027e-006
2.40667e-006
2.45702e-006
8.28215e-006
9.60435e-006
2.22646e-006
-2.43135e-006
5.29498e-006
1.62852e-005
1.50573e-005
3.81463e-006
-3.7045e-008
9.69174e-006
1.85035e-005
1.39159e-005
5.05905e-006
8.0114e-006
1.91783e-005
1.87632e-005
7.04063e-007
0
-7.28985e-006
-9.08321e-005
-0.000294184
-0.000454227
-0.000315618
0.000137111
0.000578361
0.000661088
0.000390216
9.05218e-005
2.11293e-005
0.000122587
0.000174623
0.000102806
2.6841e-005
4.0129e-005
6.69252e-005
-1.02578e-005
-0.000160044
-0.000229236
-0.000144626
-5.89815e-006
4.80044e-005
5.44741e-006
-3.39638e-005
-8.32978e-006
3.84887e-005
4.15382e-005
9.80209e-006
9.03431e-007
3.12258e-005
5.70252e-005
4.24699e-005
7.46139e-006
-7.32785e-006
3.47622e-006
1.2689e-005
6.08349e-006
-1.68457e-006
3.17988e-006
1.13696e-005
8.38722e-006
-8.94854e-007
-7.99941e-007
9.44642e-006
1.4623e-005
7.64823e-006
2.51651e-007
4.29299e-006
1.36166e-005
1.38675e-005
4.03587e-006
-2.82895e-006
9.02797e-007
7.70018e-006
7.49583e-006
1.73033e-006
-1.07321e-006
1.4863e-006
4.18716e-006
3.85259e-006
3.19917e-006
4.28493e-006
4.60933e-006
2.71377e-006
2.5572e-006
7.63864e-006
1.39906e-005
1.4713e-005
1.03681e-005
8.81241e-006
1.35891e-005
1.83426e-005
1.63868e-005
1.12568e-005
1.17768e-005
1.83667e-005
2.11148e-005
1.32536e-005
0
3.87187e-007
3.6393e-006
4.43802e-006
-1.41506e-005
-4.76775e-005
-4.57254e-005
4.20425e-005
0.000186969
0.000283111
0.000255448
0.000147584
6.74082e-005
5.249e-005
3.33842e-005
-5.21261e-005
-0.000149289
-0.000139333
4.51635e-006
0.000163284
0.000198327
0.00010236
-7.95918e-006
-3.56088e-005
1.48987e-006
2.47303e-005
3.71019e-006
-2.25301e-005
-1.61885e-005
8.7142e-006
1.69192e-005
4.50741e-006
-2.83964e-006
7.46139e-006
1.89962e-005
1.50805e-005
3.38129e-006
1.41305e-006
9.74295e-006
1.3637e-005
6.7406e-006
-7.82353e-007
6.90991e-007
6.46707e-006
6.68766e-006
1.60557e-006
-4.38865e-007
3.20488e-006
6.25097e-006
4.16985e-006
7.26999e-007
9.7572e-007
3.24091e-006
2.63497e-006
-7.55934e-007
-2.43802e-006
-1.03841e-006
-8.73045e-008
-1.68457e-006
-3.04713e-006
-1.5358e-006
5.83341e-007
-2.04937e-007
-2.59286e-006
-2.12647e-006
1.84579e-006
5.13707e-006
5.32809e-006
5.45106e-006
8.91565e-006
1.38888e-005
1.60698e-005
1.52157e-005
1.49367e-005
1.6517e-005
1.72979e-005
1.62884e-005
1.69747e-005
2.12659e-005
2.38091e-005
0
-1.11978e-006
-1.49343e-005
-5.44824e-005
-0.000101716
-0.000102672
-1.17426e-005
0.000151762
0.00030137
0.000354805
0.000310896
0.000242689
0.00020752
0.000179417
9.13489e-005
-5.9754e-005
-0.000179543
-0.00016855
-3.70762e-005
9.65212e-005
0.00012647
6.0194e-005
-1.09265e-005
-2.25738e-005
5.04081e-006
1.66818e-005
-1.32369e-006
-1.42481e-005
4.16517e-006
3.49338e-005
4.14554e-005
1.7409e-005
-7.91908e-006
-7.32785e-006
1.50805e-005
3.46762e-005
3.59399e-005
2.4488e-005
1.48053e-005
1.4337e-005
1.99334e-005
2.39972e-005
2.13285e-005
1.27951e-005
4.82641e-006
3.87629e-006
9.51486e-006
1.41746e-005
1.15508e-005
4.10729e-006
-1.56418e-007
2.16365e-006
6.00243e-006
4.87329e-006
-1.02837e-006
-5.97587e-006
-6.27623e-006
-3.78822e-006
-2.17107e-006
-2.47635e-006
-3.48629e-006
-4.26804e-006
-4.54949e-006
-3.71366e-006
-1.45325e-006
8.77382e-007
1.43687e-006
6.95463e-007
1.4168e-006
5.12395e-006
9.9458e-006
1.30354e-005
1.40095e-005
1.45795e-005
1.56454e-005
1.67219e-005
1.79868e-005
2.03919e-005
2.27252e-005
2.08816e-005
0
-7.05301e-006
-8.76487e-005
-0.000282501
-0.000432613
-0.000295136
0.000136331
0.000548019
0.00062773
0.000412454
0.000220123
0.000254908
0.000389529
0.000375797
0.000173973
-2.63549e-005
-7.75167e-005
-4.72081e-005
-8.2972e-005
-0.000191079
-0.000238397
-0.000149129
-9.74594e-006
4.84873e-005
9.81629e-006
-3.30608e-005
-1.41168e-005
3.77993e-005
6.49692e-005
5.97687e-005
5.07012e-005
4.52208e-005
2.77366e-005
3.47622e-006
3.38129e-006
3.59399e-005
6.46221e-005
5.37942e-005
1.89952e-005
6.6022e-006
3.04568e-005
5.4944e-005
4.57729e-005
1.48488e-005
-2.7361e-007
1.25063e-005
2.93759e-005
2.75815e-005
1.30398e-005
5.08937e-006
8.40664e-006
1.19702e-005
8.6951e-006
3.07398e-006
1.70282e-007
-1.84881e-006
-5.0609e-006
-6.08736e-006
-2.43403e-006
1.10211e-006
-1.17524e-006
-6.26917e-006
-6.20213e-006
-2.77764e-007
3.49683e-006
5.72519e-007
-3.29235e-006
-1.15105e-006
4.57783e-006
6.6676e-006
5.02922e-006
6.61732e-006
1.34522e-005
1.84336e-005
1.64853e-005
1.35348e-005
1.79663e-005
2.647e-005
2.6464e-005
1.33542e-005
0
-6.85519e-006
-8.47217e-005
-0.000270178
-0.000405607
-0.000262587
0.000144531
0.000499047
0.000520172
0.000290324
0.000141023
0.000238321
0.000401965
0.000372461
0.000149592
-3.77742e-005
-5.21191e-005
-7.04213e-006
-7.31396e-005
-0.000227434
-0.000290484
-0.000176742
-5.56472e-006
5.99117e-005
8.03772e-006
-4.23498e-005
-1.44789e-005
4.76527e-005
7.02619e-005
5.12927e-005
3.74542e-005
4.22028e-005
3.6987e-005
1.2689e-005
1.41305e-006
2.4488e-005
5.37942e-005
5.01516e-005
2.05607e-005
7.58765e-006
2.77151e-005
4.97295e-005
4.14629e-005
1.39627e-005
2.07303e-006
1.53256e-005
2.98341e-005
2.57404e-005
1.18368e-005
6.76506e-006
1.15655e-005
1.32088e-005
6.90127e-006
8.4204e-007
5.53741e-007
1.07259e-006
-2.29818e-006
-5.352e-006
-2.96507e-006
1.14917e-006
1.49021e-007
-4.36585e-006
-4.64511e-006
4.93226e-007
3.51579e-006
4.26898e-007
-2.48568e-006
1.35252e-006
8.06097e-006
9.3876e-006
6.12124e-006
7.08723e-006
1.47853e-005
2.06081e-005
1.81001e-005
1.38164e-005
1.77965e-005
2.70627e-005
2.76899e-005
1.40698e-005
0
-3.92432e-007
-4.85804e-006
-1.56182e-005
-2.42556e-005
-1.87909e-005
3.7504e-007
2.13438e-005
4.20319e-005
8.11305e-005
0.000153959
0.000236017
0.000264834
0.000193633
4.57266e-005
-9.32223e-005
-0.000144951
-0.000102235
-2.44256e-005
2.41502e-005
2.6211e-005
7.81367e-006
-2.45628e-006
-5.92969e-007
1.62435e-006
-1.16946e-006
-2.32048e-006
4.42526e-006
1.51924e-005
2.09351e-005
1.80555e-005
1.10013e-005
6.13417e-006
6.08349e-006
9.74295e-006
1.48053e-005
1.89952e-005
2.05607e-005
1.94344e-005
1.75637e-005
1.68414e-005
1.68217e-005
1.55469e-005
1.26094e-005
1.01123e-005
1.00096e-005
1.14884e-005
1.19945e-005
1.0341e-005
7.67969e-006
5.50139e-006
3.89215e-006
2.22694e-006
5.7906e-007
-5.10326e-007
-1.18346e-006
-2.12158e-006
-3.25352e-006
-3.58179e-006
-2.67286e-006
-1.56238e-006
-1.53023e-006
-2.41178e-006
-2.83427e-006
-1.91783e-006
-4.84644e-009
2.24822e-006
4.64891e-006
7.07216e-006
9.12025e-006
1.08041e-005
1.29051e-005
1.57269e-005
1.79167e-005
1.78884e-005
1.65857e-005
1.72181e-005
2.09876e-005
2.40823e-005
2.09836e-005
0
2.68394e-006
3.30159e-005
0.000104222
0.000152783
9.00249e-005
-7.15004e-005
-0.000195144
-0.000157661
1.45467e-005
0.000179301
0.000232274
0.000186168
0.000102305
2.63626e-006
-0.000111731
-0.000191459
-0.000157296
-4.9317e-006
0.00015347
0.000192293
0.000104295
-2.21657e-006
-3.3116e-005
-8.66885e-007
2.15674e-005
3.57443e-006
-1.96482e-005
-1.29515e-005
9.50096e-006
1.35093e-005
-3.23642e-006
-1.29694e-005
-1.68457e-006
1.3637e-005
1.4337e-005
6.6022e-006
7.58765e-006
1.75637e-005
2.11657e-005
1.23344e-005
3.10617e-006
4.77209e-006
1.19642e-005
1.25702e-005
6.00308e-006
2.29755e-006
5.89219e-006
9.77061e-006
7.10876e-006
1.05493e-006
-1.27034e-006
5.99083e-007
1.35657e-006
-1.11035e-006
-3.42493e-006
-3.18998e-006
-2.51965e-006
-3.50254e-006
-4.33715e-006
-2.86414e-006
-1.0071e-006
-1.99112e-006
-4.63447e-006
-4.42089e-006
-2.10483e-007
3.94175e-006
4.8554e-006
4.74212e-006
7.30943e-006
1.18825e-005
1.47039e-005
1.48032e-005
1.48504e-005
1.61882e-005
1.68931e-005
1.61627e-005
1.68998e-005
2.07068e-005
2.28305e-005
0
-1.88394e-006
-2.33442e-005
-7.48726e-005
-0.000113905
-7.74026e-005
3.36143e-005
0.000137766
0.000164026
0.000137512
0.000142995
0.000208019
0.00025842
0.000207655
6.70169e-005
-6.22628e-005
-0.000101196
-6.85509e-005
-3.70468e-005
-4.09773e-005
-5.20841e-005
-3.6365e-005
-3.23726e-006
1.33326e-005
3.26128e-006
-1.03208e-005
-5.31808e-006
1.38145e-005
2.85841e-005
3.08746e-005
2.58161e-005
1.84621e-005
9.58699e-006
3.17988e-006
6.7406e-006
1.99334e-005
3.04568e-005
2.77151e-005
1.68414e-005
1.23344e-005
1.89814e-005
2.61575e-005
2.28312e-005
1.2055e-005
5.83678e-006
9.12478e-006
1.49381e-005
1.5078e-005
1.00235e-005
5.83099e-006
5.17449e-006
5.42533e-006
4.03258e-006
1.73397e-006
2.55038e-008
-1.35558e-006
-2.93236e-006
-3.65567e-006
-2.55973e-006
-1.01252e-006
-1.19438e-006
-2.80454e-006
-3.34723e-006
-1.81013e-006
-3.30997e-008
3.51269e-007
4.89907e-007
2.31238e-006
5.28275e-006
7.25789e-006
8.09597e-006
9.97464e-006
1.35512e-005
1.61562e-005
1.55827e-005
1.4085e-005
1.58679e-005
2.06786e-005
2.26663e-005
1.71263e-005
0
-6.89274e-006
-8.50208e-005
-0.000270095
-0.000402424
-0.000254629
0.000152013
0.000494107
0.000493686
0.000244384
8.51407e-005
0.000179057
0.000342198
0.000322419
0.00013065
-1.06534e-005
6.52725e-006
4.15189e-005
-6.99618e-005
-0.000267204
-0.000338118
-0.000200282
-3.10382e-006
6.82146e-005
7.30639e-006
-4.85517e-005
-1.5393e-005
5.42311e-005
7.74511e-005
5.38357e-005
3.70147e-005
4.22427e-005
3.73086e-005
1.13696e-005
-7.82353e-007
2.39972e-005
5.4944e-005
4.97295e-005
1.68217e-005
3.10617e-006
2.61575e-005
5.11177e-005
4.24412e-005
1.22954e-005
-9.42644e-007
1.34094e-005
2.93814e-005
2.5203e-005
1.0285e-005
4.96396e-006
1.06613e-005
1.34062e-005
7.71276e-006
1.86798e-006
1.54408e-006
1.74382e-006
-1.92457e-006
-4.70188e-006
-1.57963e-006
2.80038e-006
1.09742e-006
-4.28453e-006
-4.482e-006
1.53639e-006
4.97343e-006
1.15386e-006
-2.90916e-006
3.7422e-007
7.13734e-006
8.45604e-006
4.90748e-006
5.6985e-006
1.34474e-005
1.91681e-005
1.63127e-005
1.19775e-005
1.65169e-005
2.633e-005
2.67136e-005
1.23852e-005
0
-4.96194e-006
-6.10775e-005
-0.000193257
-0.000285801
-0.000177225
0.000111871
0.000346928
0.000336317
0.000161247
6.93215e-005
0.000162879
0.000287924
0.000256952
9.40652e-005
-1.98101e-005
-3.26559e-006
2.83406e-005
-5.56412e-005
-0.000207624
-0.000261873
-0.000154306
-1.27922e-006
5.33981e-005
5.17949e-006
-3.86646e-005
-1.22043e-005
4.38467e-005
6.40011e-005
4.62112e-005
3.15124e-005
3.30609e-005
2.78814e-005
8.38722e-006
6.90991e-007
2.13285e-005
4.57729e-005
4.14629e-005
1.55469e-005
4.77209e-006
2.28312e-005
4.24412e-005
3.56166e-005
1.16077e-005
5.49373e-007
1.13618e-005
2.40736e-005
2.12439e-005
9.52117e-006
4.70801e-006
8.54998e-006
1.06668e-005
6.57035e-006
2.13103e-006
1.53587e-006
1.19432e-006
-1.91947e-006
-4.01115e-006
-1.36417e-006
2.19067e-006
8.23926e-007
-3.56667e-006
-3.90704e-006
8.18344e-007
3.79584e-006
1.18083e-006
-1.77161e-006
9.00423e-007
6.41387e-006
7.91469e-006
5.71484e-006
6.81489e-006
1.3198e-005
1.78335e-005
1.55796e-005
1.21164e-005
1.59034e-005
2.42961e-005
2.52616e-005
1.37139e-005
0
7.82783e-007
9.84943e-006
3.24325e-005
5.12477e-005
3.65179e-005
-1.72485e-005
-7.27207e-005
-7.796e-005
-1.52406e-005
8.02502e-005
0.00014896
0.000151885
9.252e-005
6.72402e-006
-6.21181e-005
-8.52166e-005
-6.09867e-005
-1.40174e-005
2.21917e-005
2.93789e-005
1.52566e-005
5.65571e-007
-3.00935e-006
-1.30786e-007
4.38767e-007
-1.05699e-006
2.05594e-006
1.08434e-005
1.73192e-005
1.42183e-005
4.3449e-006
-2.61571e-006
-8.94854e-007
6.46707e-006
1.27951e-005
1.48488e-005
1.39627e-005
1.26094e-005
1.19642e-005
1.2055e-005
1.22954e-005
1.16077e-005
9.3427e-006
6.56964e-006
5.44732e-006
6.64066e-006
8.12151e-006
7.41028e-006
4.57212e-006
2.01548e-006
1.43314e-006
1.97368e-006
1.7455e-006
2.32129e-007
-1.47856e-006
-2.32271e-006
-2.25644e-006
-1.77722e-006
-1.28502e-006
-1.10636e-006
-1.48421e-006
-2.13059e-006
-2.20834e-006
-1.21647e-006
3.47062e-007
1.62717e-006
2.52126e-006
3.66794e-006
5.43817e-006
7.49821e-006
9.40316e-006
1.09935e-005
1.2011e-005
1.20874e-005
1.17075e-005
1.24529e-005
1.50698e-005
1.73944e-005
1.56929e-005
0
2.11542e-006
2.62598e-005
8.43941e-005
0.000128161
8.41534e-005
-4.8087e-005
-0.000168207
-0.000171184
-5.81468e-005
7.08482e-005
0.00012577
0.000101408
4.48395e-005
-1.36983e-005
-6.96426e-005
-0.000104486
-8.19528e-005
1.37794e-006
8.8164e-005
0.000110221
6.13888e-005
4.7948e-007
-1.87921e-005
-1.46542e-006
1.18408e-005
2.56044e-006
-1.08894e-005
-8.87203e-006
1.72542e-006
3.15802e-006
-5.10784e-006
-8.34606e-006
-7.99941e-007
6.68766e-006
4.82641e-006
-2.7361e-007
2.07303e-006
1.01123e-005
1.25702e-005
5.83678e-006
-9.42644e-007
5.49373e-007
6.56964e-006
8.04555e-006
3.68615e-006
3.59789e-007
2.14556e-006
5.1441e-006
4.32462e-006
6.94145e-007
-1.30535e-006
-5.57106e-007
2.12776e-007
-5.87197e-007
-1.52775e-006
-1.411e-006
-1.29907e-006
-2.1128e-006
-2.59418e-006
-1.49702e-006
-1.88378e-007
-8.2107e-007
-2.69997e-006
-2.8663e-006
-3.60876e-007
2.36727e-006
3.09881e-006
2.90113e-006
4.06548e-006
6.45549e-006
7.96633e-006
7.95168e-006
7.91301e-006
8.64174e-006
8.96951e-006
8.34196e-006
8.52387e-006
1.07269e-005
1.2371e-005
0
-2.13564e-006
-2.63079e-005
-8.33745e-005
-0.000123759
-7.79599e-005
4.55456e-005
0.000146588
0.000144305
7.64323e-005
5.1485e-005
0.000109926
0.000174153
0.000150931
4.97345e-005
-3.4702e-005
-4.34731e-005
-1.58719e-005
-2.12643e-005
-6.38311e-005
-8.62183e-005
-5.42572e-005
-1.55336e-006
1.91485e-005
2.29028e-006
-1.39528e-005
-4.32708e-006
1.58898e-005
2.13147e-005
1.22905e-005
7.41113e-006
1.28009e-005
1.61806e-005
9.44642e-006
1.60557e-006
3.87629e-006
1.25063e-005
1.53256e-005
1.00096e-005
6.00308e-006
9.12478e-006
1.34094e-005
1.13618e-005
5.44732e-006
3.68615e-006
7.48278e-006
1.03577e-005
8.16422e-006
4.51256e-006
4.1704e-006
5.80002e-006
4.89443e-006
1.19825e-006
-1.14967e-006
-1.88192e-007
1.22718e-006
2.48911e-007
-1.79474e-006
-2.03669e-006
-6.0415e-007
8.64138e-008
-5.9926e-007
-9.33736e-007
-1.59142e-007
3.08889e-007
-2.19212e-007
1.02397e-008
2.36533e-006
5.02264e-006
5.28396e-006
3.83972e-006
4.07734e-006
6.97082e-006
9.3341e-006
8.49866e-006
6.52645e-006
7.30648e-006
1.04913e-005
1.13267e-005
7.05145e-006
0
-5.31801e-006
-6.57247e-005
-0.00020958
-0.000314476
-0.00020297
0.000113518
0.000387305
0.000396709
0.000202601
6.44117e-005
0.000120611
0.000244059
0.000239885
0.000101303
-1.10558e-005
-6.28402e-006
2.3822e-005
-4.34735e-005
-0.000176663
-0.000229611
-0.000138793
-3.45871e-006
4.68887e-005
5.4321e-006
-3.29896e-005
-1.0067e-005
3.63647e-005
4.81831e-005
2.81247e-005
1.80006e-005
2.87738e-005
3.23207e-005
1.4623e-005
-4.38865e-007
9.51486e-006
2.93759e-005
2.98341e-005
1.14884e-005
2.29755e-006
1.49381e-005
2.93814e-005
2.40736e-005
6.64066e-006
3.59789e-007
1.03577e-005
1.944e-005
1.51901e-005
5.74562e-006
4.18537e-006
9.1364e-006
9.86308e-006
3.92371e-006
-7.40467e-007
4.2131e-007
2.43024e-006
3.76995e-007
-2.67049e-006
-1.80765e-006
1.13593e-006
1.01366e-006
-1.71508e-006
-1.87933e-006
1.39289e-006
2.95877e-006
3.5006e-007
-1.62181e-006
1.57401e-006
6.50406e-006
6.80306e-006
3.35426e-006
3.22729e-006
8.53397e-006
1.27483e-005
1.0783e-005
7.27958e-006
9.62473e-006
1.58086e-005
1.60316e-005
6.69124e-006
0
-3.32922e-006
-4.12454e-005
-0.000132164
-0.000200275
-0.000133195
6.64763e-005
0.000248151
0.000272342
0.000170823
9.91695e-005
0.000140668
0.000213907
0.000194041
7.67975e-005
-2.7477e-005
-4.41251e-005
-1.89812e-005
-3.59632e-005
-9.63581e-005
-0.000124408
-7.75778e-005
-3.37848e-006
2.64231e-005
4.05693e-006
-1.89072e-005
-6.89953e-006
2.20212e-005
3.43788e-005
2.7356e-005
2.08709e-005
2.1734e-005
1.85057e-005
7.64823e-006
3.20488e-006
1.41746e-005
2.75815e-005
2.57404e-005
1.19945e-005
5.89219e-006
1.5078e-005
2.5203e-005
2.12439e-005
8.12151e-006
2.14556e-006
8.16422e-006
1.51901e-005
1.3556e-005
6.92346e-006
4.1142e-006
6.0836e-006
6.87924e-006
3.92295e-006
7.96544e-007
2.7956e-007
3.50432e-007
-1.2278e-006
-2.71876e-006
-1.72236e-006
2.34362e-007
-4.3395e-008
-2.0772e-006
-2.36317e-006
-8.54098e-008
1.52358e-006
5.07664e-007
-4.90361e-007
1.55098e-006
5.03428e-006
6.18831e-006
5.1891e-006
6.00243e-006
9.8721e-006
1.28369e-005
1.17354e-005
9.59996e-006
1.15127e-005
1.64431e-005
1.74395e-005
1.07936e-005
0
5.36426e-008
5.69635e-007
1.19165e-006
-2.59845e-007
-4.76748e-006
-7.97407e-006
-1.28393e-006
2.15907e-005
5.91223e-005
0.000101508
0.000132949
0.00013527
9.65358e-005
2.42529e-005
-4.96228e-005
-8.53839e-005
-6.62735e-005
-1.43308e-005
2.8123e-005
3.53548e-005
1.64117e-005
-1.86266e-006
-4.70566e-006
9.56709e-007
2.54535e-006
-8.8831e-007
-7.71251e-007
6.54411e-006
1.40631e-005
1.35035e-005
5.7995e-006
-5.83617e-007
2.51651e-007
6.25097e-006
1.15508e-005
1.30398e-005
1.18368e-005
1.0341e-005
9.77061e-006
1.00235e-005
1.0285e-005
9.52117e-006
7.41028e-006
5.1441e-006
4.51256e-006
5.74562e-006
6.92346e-006
6.13925e-006
3.77294e-006
1.87072e-006
1.52688e-006
1.77855e-006
1.20714e-006
-2.36814e-007
-1.51368e-006
-1.99083e-006
-1.92645e-006
-1.7153e-006
-1.43009e-006
-1.19184e-006
-1.31756e-006
-1.76029e-006
-1.8636e-006
-1.10865e-006
1.68977e-007
1.24437e-006
1.99883e-006
2.96324e-006
4.43636e-006
6.09472e-006
7.55685e-006
8.7756e-006
9.64139e-006
9.8257e-006
9.56595e-006
1.00412e-005
1.19351e-005
1.36723e-005
1.23224e-005
0
-2.12022e-007
-2.64589e-006
-8.62505e-006
-1.36577e-005
-1.077e-005
6.25626e-007
1.3522e-005
2.35137e-005
3.66622e-005
6.13302e-005
9.1346e-005
0.000103195
7.6504e-005
1.81898e-005
-3.7897e-005
-5.88695e-005
-4.05873e-005
-7.48227e-006
1.29777e-005
1.31065e-005
4.17128e-006
-1.08888e-006
-5.86486e-007
5.90225e-007
-2.24163e-007
-6.86531e-007
1.47804e-006
4.73327e-006
6.10763e-006
5.18239e-006
4.00898e-006
3.94091e-006
4.29299e-006
4.16985e-006
4.10729e-006
5.08937e-006
6.76506e-006
7.67969e-006
7.10876e-006
5.83099e-006
4.96396e-006
4.70801e-006
4.57212e-006
4.32462e-006
4.1704e-006
4.18537e-006
4.1142e-006
3.77294e-006
3.24948e-006
2.59494e-006
1.68499e-006
6.01603e-007
-1.69784e-007
-2.84452e-007
-1.12526e-007
-3.52059e-007
-1.06972e-006
-1.5417e-006
-1.21697e-006
-4.92482e-007
-2.14021e-007
-6.00565e-007
-1.03237e-006
-8.52861e-007
-1.22047e-008
1.13859e-006
2.31248e-006
3.33934e-006
4.07436e-006
4.59696e-006
5.30494e-006
6.38913e-006
7.30326e-006
7.3048e-006
6.66408e-006
6.71156e-006
8.11419e-006
9.46058e-006
8.43188e-006
0
-3.02216e-006
-3.74139e-005
-0.000119693
-0.000180691
-0.000118554
6.27265e-005
0.000223206
0.000232864
0.000119791
2.97489e-005
4.84537e-005
0.000113729
0.00011807
5.11817e-005
-4.28384e-006
1.16332e-006
1.95547e-005
-1.55755e-005
-8.83689e-005
-0.000119677
-7.34269e-005
-1.88363e-006
2.48886e-005
2.62006e-006
-1.76192e-005
-4.76041e-006
1.94445e-005
2.28836e-005
8.94765e-006
3.77417e-006
1.44174e-005
2.20202e-005
1.36166e-005
7.26999e-007
-1.56418e-007
8.40664e-006
1.15655e-005
5.50139e-006
1.05493e-006
5.17449e-006
1.06613e-005
8.54998e-006
2.01548e-006
6.94145e-007
5.80002e-006
9.1364e-006
6.0836e-006
1.87072e-006
2.59494e-006
6.00729e-006
5.78907e-006
1.47466e-006
-1.36027e-006
1.62127e-007
2.50056e-006
1.78768e-006
-6.01305e-007
-1.09136e-006
3.9517e-007
1.10566e-006
3.43607e-007
1.381e-007
1.19192e-006
1.55503e-006
3.57569e-007
-5.77559e-008
2.23247e-006
5.09212e-006
5.09542e-006
2.85872e-006
2.41542e-006
5.13596e-006
7.50577e-006
6.45879e-006
4.20372e-006
4.91744e-006
8.07275e-006
8.61943e-006
4.15815e-006
0
-3.64963e-006
-4.52946e-005
-0.000145594
-0.000221699
-0.000148604
7.39463e-005
0.000279235
0.00030291
0.000164997
3.51816e-005
2.8779e-005
9.30335e-005
0.0001102
5.75904e-005
1.26824e-005
2.22464e-005
3.42026e-005
-1.7458e-005
-0.000106755
-0.000142257
-8.64334e-005
-2.46631e-006
2.87766e-005
3.21042e-006
-2.01752e-005
-5.64957e-006
2.23504e-005
2.74838e-005
1.29833e-005
7.22707e-006
1.76172e-005
2.40049e-005
1.38675e-005
9.7572e-007
2.16365e-006
1.19702e-005
1.32088e-005
3.89215e-006
-1.27034e-006
5.42533e-006
1.34062e-005
1.06668e-005
1.43314e-006
-1.30535e-006
4.89443e-006
9.86308e-006
6.87924e-006
1.52688e-006
1.68499e-006
5.78907e-006
6.58991e-006
2.62352e-006
-5.25626e-007
5.46828e-007
2.58298e-006
1.78844e-006
-3.66436e-007
-4.29242e-007
1.19495e-006
1.47466e-006
1.78329e-007
5.10061e-008
1.75945e-006
2.52326e-006
9.29426e-007
-2.35015e-007
1.7385e-006
4.83131e-006
5.1042e-006
2.87624e-006
2.40717e-006
5.25837e-006
7.70715e-006
6.52468e-006
4.2263e-006
5.32703e-006
8.9957e-006
9.49032e-006
4.30038e-006
0
-1.08734e-006
-1.36027e-005
-4.44009e-005
-6.95688e-005
-5.01791e-005
1.88061e-005
9.12407e-005
0.000113869
8.15559e-005
3.70863e-005
1.90953e-005
2.45498e-005
2.67182e-005
1.55612e-005
5.30447e-006
6.3951e-006
7.62714e-006
-6.0547e-006
-2.84095e-005
-3.71729e-005
-2.27786e-005
-8.18373e-007
7.74955e-006
9.85954e-007
-5.86816e-006
-2.02333e-006
7.56015e-006
1.25623e-005
1.10421e-005
8.44296e-006
7.68017e-006
6.54976e-006
4.03587e-006
3.24091e-006
6.00243e-006
8.6951e-006
6.90127e-006
2.22694e-006
5.99083e-007
4.03258e-006
7.71276e-006
6.57035e-006
1.97368e-006
-5.57106e-007
1.19825e-006
3.92371e-006
3.92295e-006
1.77855e-006
6.01603e-007
1.47466e-006
2.62352e-006
2.4555e-006
1.44321e-006
7.26579e-007
4.08742e-007
6.11148e-008
-1.15472e-007
2.84155e-007
8.02196e-007
5.83612e-007
-1.94417e-007
-3.82491e-007
4.46876e-007
1.28771e-006
1.18509e-006
6.78707e-007
9.78381e-007
2.1629e-006
3.18096e-006
3.55226e-006
3.99747e-006
5.01203e-006
5.79848e-006
5.49683e-006
4.88675e-006
5.62294e-006
7.6775e-006
8.7046e-006
6.69247e-006
0
1.09115e-006
1.3591e-005
4.39764e-005
6.77322e-005
4.66645e-005
-2.09849e-005
-8.53852e-005
-9.41483e-005
-4.99941e-005
-5.80722e-006
-3.23183e-006
-3.01893e-005
-4.4711e-005
-2.81582e-005
-8.58663e-007
1.09149e-005
6.85125e-006
4.83192e-006
1.23943e-005
1.88052e-005
1.37821e-005
2.37514e-006
-3.54739e-006
-1.44629e-006
1.40179e-006
5.41843e-007
-2.34449e-007
2.8821e-006
6.386e-006
4.4618e-006
-1.90436e-006
-5.62968e-006
-2.82895e-006
2.63497e-006
4.87329e-006
3.07398e-006
8.4204e-007
5.7906e-007
1.35657e-006
1.73397e-006
1.86798e-006
2.13103e-006
1.7455e-006
2.12776e-007
-1.14967e-006
-7.40467e-007
7.96544e-007
1.20714e-006
-1.69784e-007
-1.36027e-006
-5.25626e-007
1.44321e-006
2.17644e-006
9.83742e-007
-4.96376e-007
-6.70979e-007
1.83804e-007
8.0776e-007
6.90677e-007
2.41363e-007
-1.53554e-007
-3.99784e-007
-2.8508e-007
3.63208e-007
1.07958e-006
1.07809e-006
4.24339e-007
2.43182e-007
1.30961e-006
2.92317e-006
3.77025e-006
3.58166e-006
3.23692e-006
3.37666e-006
3.7637e-006
4.17414e-006
4.97491e-006
6.1412e-006
6.39397e-006
0
5.36692e-007
6.99706e-006
2.4567e-005
4.32987e-005
3.95404e-005
-9.76653e-007
-6.1762e-005
-0.000103616
-9.99404e-005
-6.35471e-005
-3.32792e-005
-3.21116e-005
-4.31614e-005
-3.22207e-005
8.45642e-006
4.69692e-005
4.60846e-005
5.57673e-006
-3.66372e-005
-4.50147e-005
-2.12022e-005
4.30026e-006
8.83647e-006
-1.71491e-006
-7.52444e-006
-7.89692e-007
8.71562e-006
9.80772e-006
3.45872e-006
-1.59493e-006
-1.19839e-006
1.02256e-006
9.02797e-007
-7.55934e-007
-1.02837e-006
1.70282e-007
5.53741e-007
-5.10326e-007
-1.11035e-006
2.55038e-008
1.54408e-006
1.53587e-006
2.32129e-007
-5.87197e-007
-1.88192e-007
4.2131e-007
2.7956e-007
-2.36814e-007
-2.84452e-007
1.62127e-007
5.46828e-007
7.26579e-007
9.83742e-007
1.26308e-006
1.15094e-006
6.83135e-007
5.04809e-007
9.30022e-007
1.3638e-006
1.11724e-006
4.50421e-007
2.29615e-007
6.77193e-007
1.08682e-006
9.00944e-007
4.95661e-007
5.38461e-007
9.93479e-007
1.2992e-006
1.32477e-006
1.5111e-006
1.99286e-006
2.21426e-006
1.80574e-006
1.39482e-006
1.91566e-006
3.20329e-006
3.90786e-006
3.04633e-006
0
-8.98302e-007
-1.07721e-005
-3.22887e-005
-4.24766e-005
-1.63709e-005
2.98632e-005
4.50152e-005
3.78092e-006
-5.61991e-005
-7.68826e-005
-4.94978e-005
-1.80829e-005
-1.36807e-005
-1.30194e-005
1.93619e-005
6.66723e-005
6.94825e-005
3.47152e-006
-7.88622e-005
-0.000102909
-5.61188e-005
3.51709e-006
2.02329e-005
-6.86926e-007
-1.51748e-005
-2.39128e-006
1.63679e-005
1.575e-005
8.71442e-007
-5.55084e-006
3.09709e-006
1.16535e-005
7.70018e-006
-2.43802e-006
-5.97587e-006
-1.84881e-006
1.07259e-006
-1.18346e-006
-3.42493e-006
-1.35558e-006
1.74382e-006
1.19432e-006
-1.47856e-006
-1.52775e-006
1.22718e-006
2.43024e-006
3.50432e-007
-1.51368e-006
-1.12526e-007
2.50056e-006
2.58298e-006
4.08742e-007
-4.96376e-007
1.15094e-006
2.80367e-006
2.28852e-006
8.53884e-007
7.28192e-007
1.66929e-006
1.87737e-006
1.1667e-006
1.00927e-006
1.72959e-006
1.85981e-006
7.81129e-007
7.32462e-008
1.05717e-006
2.4452e-006
2.12161e-006
4.55152e-007
-1.42819e-007
1.09845e-006
2.10871e-006
1.22523e-006
-1.37217e-007
3.48567e-007
2.16628e-006
2.46943e-006
2.81006e-007
0
-7.66301e-007
-9.36811e-006
-2.92209e-005
-4.18931e-005
-2.32121e-005
2.06432e-005
4.99266e-005
3.39324e-005
-1.2646e-005
-4.75242e-005
-4.93332e-005
-3.37135e-005
-2.12575e-005
-8.01247e-006
1.91401e-005
4.88423e-005
4.85865e-005
6.64939e-006
-4.46583e-005
-6.06531e-005
-3.36511e-005
1.7412e-006
1.18717e-005
-4.03499e-007
-8.79749e-006
-1.08451e-006
9.41368e-006
7.41119e-006
-2.87921e-006
-6.20145e-006
1.62356e-006
9.50505e-006
7.49583e-006
-1.03841e-006
-6.27623e-006
-5.0609e-006
-2.29818e-006
-2.12158e-006
-3.18998e-006
-2.93236e-006
-1.92457e-006
-1.91947e-006
-2.32271e-006
-1.411e-006
2.48911e-007
3.76995e-007
-1.2278e-006
-1.99083e-006
-3.52059e-007
1.78768e-006
1.78844e-006
6.11148e-008
-6.70979e-007
6.83135e-007
2.28852e-006
2.25478e-006
1.12059e-006
6.02692e-007
1.06361e-006
1.49044e-006
1.38533e-006
1.28645e-006
1.44869e-006
1.3029e-006
6.5717e-007
3.78177e-007
1.09592e-006
1.95803e-006
1.67716e-006
4.67409e-007
-1.69722e-007
3.6932e-007
9.3383e-007
4.24499e-007
-5.07616e-007
-4.92393e-007
3.89889e-007
6.67552e-007
-2.86247e-007
0
3.39867e-007
4.2288e-006
1.367e-005
2.1099e-005
1.48936e-005
-5.41673e-006
-2.55405e-005
-3.23074e-005
-2.98606e-005
-3.40583e-005
-5.0534e-005
-6.41944e-005
-5.48186e-005
-2.09372e-005
1.63421e-005
3.37607e-005
2.69742e-005
1.03831e-005
-2.36755e-007
-1.22363e-006
1.2377e-006
1.53512e-006
-1.68066e-007
-1.03972e-006
-1.89702e-007
7.91158e-007
2.27012e-007
-1.92711e-006
-4.214e-006
-4.7903e-006
-2.86362e-006
2.41092e-007
1.73033e-006
-8.73045e-008
-3.78822e-006
-6.08736e-006
-5.352e-006
-3.25352e-006
-2.51965e-006
-3.65567e-006
-4.70188e-006
-4.01115e-006
-2.25644e-006
-1.29907e-006
-1.79474e-006
-2.67049e-006
-2.71876e-006
-1.92645e-006
-1.06972e-006
-6.01305e-007
-3.66436e-007
-1.15472e-007
1.83804e-007
5.04809e-007
8.53884e-007
1.12059e-006
1.1102e-006
8.53319e-007
6.7253e-007
7.8053e-007
9.76868e-007
9.39558e-007
6.93725e-007
5.41068e-007
5.7287e-007
5.45085e-007
3.06075e-007
6.79929e-008
5.80243e-008
1.04081e-007
-1.42224e-007
-6.49682e-007
-1.00037e-006
-9.93124e-007
-9.39555e-007
-1.15741e-006
-1.40644e-006
-1.16455e-006
-4.05528e-007
0
4.95646e-007
6.33354e-006
2.14948e-005
3.60288e-005
3.03225e-005
-3.31151e-006
-4.74948e-005
-7.42511e-005
-7.32371e-005
-6.10252e-005
-5.94175e-005
-6.78486e-005
-6.32884e-005
-2.90338e-005
2.11078e-005
5.25165e-005
4.37792e-005
7.70428e-006
-2.27739e-005
-2.6774e-005
-1.11787e-005
3.05839e-006
4.46547e-006
-1.38562e-006
-3.72504e-006
9.3829e-009
3.9947e-006
3.32112e-006
-5.05723e-007
-3.03621e-006
-2.66561e-006
-1.34952e-006
-1.07321e-006
-1.68457e-006
-2.17107e-006
-2.43403e-006
-2.96507e-006
-3.58179e-006
-3.50254e-006
-2.55973e-006
-1.57963e-006
-1.36417e-006
-1.77722e-006
-2.1128e-006
-2.03669e-006
-1.80765e-006
-1.72236e-006
-1.7153e-006
-1.5417e-006
-1.09136e-006
-4.29242e-007
2.84155e-007
8.0776e-007
9.30022e-007
7.28192e-007
6.02692e-007
8.53319e-007
1.26553e-006
1.33127e-006
9.09478e-007
4.52986e-007
4.54236e-007
8.23185e-007
1.00803e-006
6.68063e-007
2.13689e-008
-4.89936e-007
-6.83567e-007
-6.96297e-007
-7.21052e-007
-8.49043e-007
-1.09675e-006
-1.40493e-006
-1.60351e-006
-1.53686e-006
-1.27917e-006
-1.0917e-006
-1.07893e-006
-1.00971e-006
0
-2.13913e-007
-2.27649e-006
-4.9689e-006
-8.25683e-007
1.17504e-005
1.67163e-005
-5.7398e-006
-5.05001e-005
-8.49766e-005
-8.43341e-005
-6.09232e-005
-4.54548e-005
-4.26882e-005
-2.44666e-005
2.51925e-005
7.37394e-005
6.88774e-005
3.07745e-006
-6.86918e-005
-8.53867e-005
-4.40544e-005
4.14469e-006
1.6075e-005
-1.12959e-006
-1.22207e-005
-1.88897e-006
1.31723e-005
1.38787e-005
3.4813e-006
-2.37978e-006
9.98626e-007
4.46274e-006
1.4863e-006
-3.04713e-006
-2.47635e-006
1.10211e-006
1.14917e-006
-2.67286e-006
-4.33715e-006
-1.01252e-006
2.80038e-006
2.19067e-006
-1.28502e-006
-2.59418e-006
-6.0415e-007
1.13593e-006
2.34362e-007
-1.43009e-006
-1.21697e-006
3.9517e-007
1.19495e-006
8.02196e-007
6.90677e-007
1.3638e-006
1.66929e-006
1.06361e-006
6.7253e-007
1.33127e-006
2.03098e-006
1.508e-006
4.01609e-007
3.59305e-007
1.42126e-006
1.87269e-006
8.58021e-007
-3.38171e-007
-3.11304e-007
3.72444e-007
2.50548e-007
-6.41863e-007
-9.17132e-007
-1.97386e-007
2.17034e-007
-4.8377e-007
-1.14012e-006
-3.83142e-007
1.01387e-006
1.0145e-006
-6.58035e-007
0
-2.97321e-007
-3.40201e-006
-9.14895e-006
-8.81401e-006
3.38533e-006
1.51794e-005
5.31174e-006
-2.82837e-005
-5.9866e-005
-6.42002e-005
-4.66801e-005
-3.29947e-005
-3.10399e-005
-1.94492e-005
1.76666e-005
5.7172e-005
5.60518e-005
4.74634e-006
-5.4077e-005
-6.94054e-005
-3.64944e-005
3.32123e-006
1.34623e-005
-9.7811e-007
-1.03737e-005
-1.45511e-006
1.13867e-005
1.13669e-005
1.54109e-006
-3.45778e-006
1.11422e-006
6.24027e-006
4.18716e-006
-1.5358e-006
-3.48629e-006
-1.17524e-006
1.49021e-007
-1.56238e-006
-2.86414e-006
-1.19438e-006
1.09742e-006
8.23926e-007
-1.10636e-006
-1.49702e-006
8.64138e-008
1.01366e-006
-4.3395e-008
-1.19184e-006
-4.92482e-007
1.10566e-006
1.47466e-006
5.83612e-007
2.41363e-007
1.11724e-006
1.87737e-006
1.49044e-006
7.8053e-007
9.09478e-007
1.508e-006
1.45639e-006
8.19245e-007
6.83474e-007
1.26523e-006
1.50446e-006
8.39211e-007
2.13891e-007
6.04557e-007
1.41656e-006
1.38164e-006
5.70325e-007
2.91928e-007
9.94397e-007
1.50974e-006
9.19585e-007
1.3062e-007
5.75652e-007
1.91274e-006
2.28801e-006
9.35306e-007
0
2.4556e-007
3.09224e-006
1.022e-005
1.63841e-005
1.2534e-005
-3.3217e-006
-2.16434e-005
-3.07378e-005
-2.95284e-005
-2.78269e-005
-3.32519e-005
-4.06892e-005
-3.74091e-005
-1.80985e-005
7.6306e-006
2.36814e-005
2.22924e-005
9.71846e-006
-1.55784e-006
-4.4531e-006
-1.28576e-006
1.57729e-006
1.00408e-006
-1.0148e-006
-1.22656e-006
5.85015e-007
1.55647e-006
-4.87515e-007
-4.02076e-006
-5.17619e-006
-2.14027e-006
2.40667e-006
3.85259e-006
5.83341e-007
-4.26804e-006
-6.26917e-006
-4.36585e-006
-1.53023e-006
-1.0071e-006
-2.80454e-006
-4.28453e-006
-3.56667e-006
-1.48421e-006
-1.88378e-007
-5.9926e-007
-1.71508e-006
-2.0772e-006
-1.31756e-006
-2.14021e-007
3.43607e-007
1.78329e-007
-1.94417e-007
-1.53554e-007
4.50421e-007
1.1667e-006
1.38533e-006
9.76868e-007
4.52986e-007
4.01609e-007
8.19245e-007
1.15533e-006
1.00888e-006
5.84901e-007
3.71191e-007
5.3961e-007
8.52705e-007
1.06374e-006
1.16221e-006
1.20359e-006
1.13735e-006
9.40719e-007
7.55803e-007
7.01819e-007
6.48447e-007
4.08682e-007
1.34884e-007
2.41287e-007
8.05857e-007
1.28274e-006
0
8.5073e-010
6.95822e-009
9.99313e-009
3.58515e-008
2.48596e-007
7.04691e-007
5.4461e-007
-2.53026e-006
-1.10485e-005
-2.47554e-005
-3.83248e-005
-4.31079e-005
-3.31653e-005
-1.11146e-005
1.20038e-005
2.4055e-005
2.07166e-005
8.17741e-006
-2.78858e-006
-5.78412e-006
-2.60241e-006
7.84807e-007
9.5321e-007
-5.77362e-007
-7.86591e-007
5.19425e-007
7.12203e-007
-1.80276e-006
-4.99901e-006
-5.2717e-006
-1.72103e-006
2.45702e-006
3.19917e-006
-2.04937e-007
-4.54949e-006
-6.20213e-006
-4.64511e-006
-2.41178e-006
-1.99112e-006
-3.34723e-006
-4.482e-006
-3.90704e-006
-2.13059e-006
-8.2107e-007
-9.33736e-007
-1.87933e-006
-2.36317e-006
-1.76029e-006
-6.00565e-007
1.381e-007
5.10061e-008
-3.82491e-007
-3.99784e-007
2.29615e-007
1.00927e-006
1.28645e-006
9.39558e-007
4.54236e-007
3.59305e-007
6.83474e-007
1.00888e-006
9.81799e-007
6.61924e-007
3.7111e-007
3.14359e-007
4.26675e-007
5.26096e-007
4.96923e-007
3.12583e-007
-8.65833e-009
-3.88716e-007
-6.85534e-007
-8.08888e-007
-8.49126e-007
-1.00188e-006
-1.31211e-006
-1.54943e-006
-1.41973e-006
-8.99299e-007
0
-1.07866e-006
-1.32282e-005
-4.15224e-005
-6.02938e-005
-3.48306e-005
2.81134e-005
7.4007e-005
5.82832e-005
-1.85322e-006
-4.89336e-005
-5.1444e-005
-2.91955e-005
-1.24505e-005
2.00425e-007
2.62321e-005
5.58263e-005
5.20218e-005
5.48397e-007
-6.05446e-005
-7.80411e-005
-4.32868e-005
1.29559e-006
1.46817e-005
2.00797e-007
-1.04031e-005
-1.9131e-006
1.08013e-005
1.02588e-005
5.17032e-007
-2.88935e-006
3.40967e-006
8.28215e-006
4.28493e-006
-2.59286e-006
-3.71366e-006
-2.77764e-007
4.93226e-007
-2.83427e-006
-4.63447e-006
-1.81013e-006
1.53639e-006
8.18344e-007
-2.20834e-006
-2.69997e-006
-1.59142e-007
1.39289e-006
-8.54098e-008
-1.8636e-006
-1.03237e-006
1.19192e-006
1.75945e-006
4.46876e-007
-2.8508e-007
6.77193e-007
1.72959e-006
1.44869e-006
6.93725e-007
8.23185e-007
1.42126e-006
1.26523e-006
5.84901e-007
6.61924e-007
1.50442e-006
1.63598e-006
4.89192e-007
-5.31964e-007
-1.89905e-007
6.0837e-007
2.05374e-007
-1.19786e-006
-1.84963e-006
-1.18043e-006
-6.20026e-007
-1.23497e-006
-2.01661e-006
-1.60696e-006
-6.86654e-007
-1.05223e-006
-2.63473e-006
0
-1.25082e-006
-1.53051e-005
-4.78344e-005
-6.88917e-005
-3.88304e-005
3.31954e-005
8.37874e-005
6.3875e-005
-3.02372e-006
-5.01924e-005
-4.62382e-005
-2.01255e-005
-7.35977e-006
-3.31866e-007
2.72152e-005
6.35989e-005
6.05658e-005
-1.9119e-006
-7.7161e-005
-9.8415e-005
-5.4388e-005
1.90821e-006
1.87933e-005
2.14822e-007
-1.36456e-005
-2.78045e-006
1.47199e-005
1.6238e-005
5.22297e-006
3.52409e-008
5.50056e-006
9.60435e-006
4.60933e-006
-2.12647e-006
-1.45325e-006
3.49683e-006
3.51579e-006
-1.91783e-006
-4.42089e-006
-3.30997e-008
4.97343e-006
3.79584e-006
-1.21647e-006
-2.8663e-006
3.08889e-007
2.95877e-006
1.52358e-006
-1.10865e-006
-8.52861e-007
1.55503e-006
2.52326e-006
1.28771e-006
3.63208e-007
1.08682e-006
1.85981e-006
1.3029e-006
5.41068e-007
1.00803e-006
1.87269e-006
1.50446e-006
3.71191e-007
3.7111e-007
1.63598e-006
2.13805e-006
8.84468e-007
-4.28956e-007
-3.16545e-008
1.17192e-006
1.09545e-006
-1.92963e-007
-6.26028e-007
4.89621e-007
1.3319e-006
5.41524e-007
-4.5509e-007
3.4623e-007
2.11705e-006
2.07356e-006
-3.72412e-007
0
9.30264e-008
1.20502e-006
4.18129e-006
7.22948e-006
6.3907e-006
-2.95553e-007
-9.51413e-006
-1.51051e-005
-1.47184e-005
-1.30788e-005
-1.66626e-005
-2.46517e-005
-2.72329e-005
-1.54584e-005
7.00697e-006
2.43236e-005
2.2824e-005
4.79621e-006
-1.34769e-005
-1.77201e-005
-8.57345e-006
1.7456e-006
3.71338e-006
-7.79278e-007
-3.46763e-006
-3.93678e-007
4.65587e-006
6.22299e-006
3.76189e-006
1.06458e-006
8.88075e-007
2.22646e-006
2.71377e-006
1.84579e-006
8.77382e-007
5.72519e-007
4.26898e-007
-4.84644e-009
-2.10483e-007
3.51269e-007
1.15386e-006
1.18083e-006
3.47062e-007
-3.60876e-007
-2.19212e-007
3.5006e-007
5.07664e-007
1.68977e-007
-1.22047e-008
3.57569e-007
9.29426e-007
1.18509e-006
1.07958e-006
9.00944e-007
7.81129e-007
6.5717e-007
5.7287e-007
6.68063e-007
8.58021e-007
8.39211e-007
5.3961e-007
3.14359e-007
4.89192e-007
8.84468e-007
1.06271e-006
9.70309e-007
1.02085e-006
1.49346e-006
2.15051e-006
2.61953e-006
2.89526e-006
3.17299e-006
3.3611e-006
3.19979e-006
2.90458e-006
3.19826e-006
4.32858e-006
5.32777e-006
4.80875e-006
0
1.08079e-006
1.33192e-005
4.2212e-005
6.2473e-005
3.83472e-005
-2.60428e-005
-7.77406e-005
-7.02976e-005
-1.76713e-005
2.27467e-005
1.67509e-005
-1.42995e-005
-3.03335e-005
-2.30687e-005
-1.48606e-005
-1.74777e-005
-1.44534e-005
1.01166e-005
4.20585e-005
5.12445e-005
2.9705e-005
1.18613e-006
-8.93468e-006
-1.42859e-006
5.17064e-006
1.65186e-006
-4.032e-006
-3.24481e-006
7.112e-007
4.6988e-007
-2.87276e-006
-2.43135e-006
2.5572e-006
5.13707e-006
1.43687e-006
-3.29235e-006
-2.48568e-006
2.24822e-006
3.94175e-006
4.89907e-007
-2.90916e-006
-1.77161e-006
1.62717e-006
2.36727e-006
1.02397e-008
-1.62181e-006
-4.90361e-007
1.24437e-006
1.13859e-006
-5.77559e-008
-2.35015e-007
6.78707e-007
1.07809e-006
4.95661e-007
7.32462e-008
3.78177e-007
5.45085e-007
2.13689e-008
-3.38171e-007
2.13891e-007
8.52705e-007
4.26675e-007
-5.31964e-007
-4.28956e-007
9.70309e-007
2.16474e-006
2.23461e-006
2.19894e-006
3.29485e-006
4.96084e-006
5.70438e-006
5.36512e-006
5.13698e-006
5.499e-006
5.63986e-006
5.32903e-006
5.80954e-006
7.64555e-006
8.7772e-006
0
1.57602e-007
1.93889e-006
6.10407e-006
8.80126e-006
4.56404e-006
-5.84463e-006
-1.32763e-005
-8.23102e-006
9.21751e-006
2.85402e-005
3.73914e-005
3.06027e-005
1.23058e-005
-7.87635e-006
-2.01848e-005
-1.94477e-005
-8.06141e-006
5.29672e-006
1.20331e-005
1.02124e-005
4.69306e-006
9.03261e-007
-2.21121e-007
-7.22318e-007
-1.13001e-006
8.17665e-008
2.93254e-006
4.60941e-006
3.16396e-006
8.52235e-007
1.5552e-006
5.29498e-006
7.63864e-006
5.32809e-006
6.95463e-007
-1.15105e-006
1.35252e-006
4.64891e-006
4.8554e-006
2.31238e-006
3.7422e-007
9.00423e-007
2.52126e-006
3.09881e-006
2.36533e-006
1.57401e-006
1.55098e-006
1.99883e-006
2.31248e-006
2.23247e-006
1.7385e-006
9.78381e-007
4.24339e-007
5.38461e-007
1.05717e-006
1.09592e-006
3.06075e-007
-4.89936e-007
-3.11304e-007
6.04557e-007
1.06374e-006
5.26096e-007
-1.89905e-007
-3.16545e-008
1.02085e-006
2.23461e-006
3.23632e-006
4.22718e-006
5.27908e-006
6.12273e-006
6.72003e-006
7.37851e-006
8.01845e-006
8.00461e-006
7.29636e-006
7.17789e-006
8.77374e-006
1.08791e-005
1.05037e-005
0
-1.30833e-006
-1.61386e-005
-5.12908e-005
-7.65904e-005
-4.91742e-005
2.68594e-005
9.11174e-005
9.30097e-005
5.18409e-005
2.99403e-005
5.2224e-005
7.80962e-005
6.07708e-005
1.14665e-005
-1.75852e-005
-4.67663e-006
1.42743e-005
-2.38502e-006
-4.45325e-005
-6.42918e-005
-3.92252e-005
8.83979e-007
1.49561e-005
3.13651e-007
-1.21288e-005
-2.7051e-006
1.51839e-005
1.9479e-005
9.88429e-006
3.66885e-006
9.13088e-006
1.62852e-005
1.39906e-005
5.45106e-006
1.4168e-006
4.57783e-006
8.06097e-006
7.07216e-006
4.74212e-006
5.28275e-006
7.13734e-006
6.41387e-006
3.66794e-006
2.90113e-006
5.02264e-006
6.50406e-006
5.03428e-006
2.96324e-006
3.33934e-006
5.09212e-006
4.83131e-006
2.1629e-006
2.43182e-007
9.93479e-007
2.4452e-006
1.95803e-006
6.79929e-008
-6.83567e-007
3.72444e-007
1.41656e-006
1.16221e-006
4.96923e-007
6.0837e-007
1.17192e-006
1.49346e-006
2.19894e-006
4.22718e-006
6.76495e-006
7.95917e-006
7.74632e-006
8.20904e-006
1.03739e-005
1.22469e-005
1.15912e-005
9.70046e-006
1.0193e-005
1.37751e-005
1.62628e-005
1.32704e-005
0
-9.68736e-007
-1.20264e-005
-3.87199e-005
-5.93543e-005
-4.12187e-005
1.61596e-005
7.14965e-005
8.64597e-005
6.94876e-005
6.02646e-005
7.48008e-005
8.47287e-005
5.83014e-005
6.86411e-006
-2.64053e-005
-2.02059e-005
3.46385e-007
-8.67997e-007
-2.46663e-005
-3.94897e-005
-2.54638e-005
8.52041e-007
1.07194e-005
2.28221e-008
-9.68566e-006
-2.31805e-006
1.36215e-005
2.01484e-005
1.40346e-005
7.62489e-006
9.6942e-006
1.50573e-005
1.4713e-005
8.91565e-006
5.12395e-006
6.6676e-006
9.3876e-006
9.12025e-006
7.30943e-006
7.25789e-006
8.45604e-006
7.91469e-006
5.43817e-006
4.06548e-006
5.28396e-006
6.80306e-006
6.18831e-006
4.43636e-006
4.07436e-006
5.09542e-006
5.1042e-006
3.18096e-006
1.30961e-006
1.2992e-006
2.12161e-006
1.67716e-006
5.80243e-008
-6.96297e-007
2.50548e-007
1.38164e-006
1.20359e-006
3.12583e-007
2.05374e-007
1.09545e-006
2.15051e-006
3.29485e-006
5.27908e-006
7.95917e-006
1.00061e-005
1.09122e-005
1.19736e-005
1.41608e-005
1.60341e-005
1.55597e-005
1.3755e-005
1.43229e-005
1.85359e-005
2.20933e-005
1.92299e-005
0
8.62766e-007
1.04925e-005
3.23383e-005
4.49791e-005
2.15119e-005
-2.83935e-005
-5.55886e-005
-2.30335e-005
4.91371e-005
0.000103114
0.00010348
6.44743e-005
1.95397e-005
-1.68339e-005
-4.62361e-005
-6.04612e-005
-4.18347e-005
7.30145e-006
5.2987e-005
6.07308e-005
3.23806e-005
1.02252e-006
-8.31853e-006
-1.36853e-006
3.09387e-006
5.97068e-007
1.11888e-006
8.77738e-006
1.45473e-005
1.09439e-005
3.90192e-006
3.81463e-006
1.03681e-005
1.38888e-005
9.9458e-006
5.02922e-006
6.12124e-006
1.08041e-005
1.18825e-005
8.09597e-006
4.90748e-006
5.71484e-006
7.49821e-006
6.45549e-006
3.83972e-006
3.35426e-006
5.1891e-006
6.09472e-006
4.59696e-006
2.85872e-006
2.87624e-006
3.55226e-006
2.92317e-006
1.32477e-006
4.55152e-007
4.67409e-007
1.04081e-007
-7.21052e-007
-6.41863e-007
5.70325e-007
1.13735e-006
-8.65833e-009
-1.19786e-006
-1.92963e-007
2.61953e-006
4.96084e-006
6.12273e-006
7.74632e-006
1.09122e-005
1.43504e-005
1.64569e-005
1.7493e-005
1.83854e-005
1.87114e-005
1.79883e-005
1.81437e-005
2.16615e-005
2.65219e-005
2.60174e-005
0
1.60702e-006
1.97287e-005
6.20089e-005
9.0033e-005
5.12432e-005
-4.45683e-005
-0.000113081
-8.16242e-005
2.69434e-005
0.000118323
0.000127929
7.4663e-005
1.46731e-005
-2.7233e-005
-5.95244e-005
-7.82768e-005
-5.72166e-005
8.45252e-006
7.50008e-005
8.96773e-005
4.9508e-005
1.6975e-006
-1.34638e-005
-2.02453e-006
6.15332e-006
1.2483e-006
-1.40496e-006
7.90703e-006
1.74461e-005
1.36804e-005
2.49651e-006
-3.7045e-008
8.81241e-006
1.60698e-005
1.30354e-005
6.61732e-006
7.08723e-006
1.29051e-005
1.47039e-005
9.97464e-006
5.6985e-006
6.81489e-006
9.40316e-006
7.96633e-006
4.07734e-006
3.22729e-006
6.00243e-006
7.55685e-006
5.30494e-006
2.41542e-006
2.40717e-006
3.99747e-006
3.77025e-006
1.5111e-006
-1.42819e-007
-1.69722e-007
-1.42224e-007
-8.49043e-007
-9.17132e-007
2.91928e-007
9.40719e-007
-3.88716e-007
-1.84963e-006
-6.26028e-007
2.89526e-006
5.70438e-006
6.72003e-006
8.20904e-006
1.19736e-005
1.64569e-005
1.91585e-005
2.01069e-005
2.08508e-005
2.13816e-005
2.09038e-005
2.1104e-005
2.48925e-005
3.05122e-005
3.03996e-005
0
3.31154e-007
4.11413e-006
1.31721e-005
1.94828e-005
1.06335e-005
-1.29191e-005
-3.00702e-005
-1.43605e-005
4.00551e-005
0.000107501
0.0001467
0.000130541
6.58645e-005
-1.11652e-005
-5.99799e-005
-6.25926e-005
-3.2799e-005
-8.97094e-007
1.23213e-005
8.72381e-006
2.77304e-006
2.37112e-006
2.93764e-006
-1.19103e-006
-5.81238e-006
-1.73293e-006
1.17619e-005
2.39646e-005
2.48802e-005
1.65822e-005
9.5096e-006
9.69174e-006
1.35891e-005
1.52157e-005
1.40095e-005
1.34522e-005
1.47853e-005
1.57269e-005
1.48032e-005
1.35512e-005
1.34474e-005
1.3198e-005
1.09935e-005
7.95168e-006
6.97082e-006
8.53397e-006
9.8721e-006
8.7756e-006
6.38913e-006
5.13596e-006
5.25837e-006
5.01203e-006
3.58166e-006
1.99286e-006
1.09845e-006
3.6932e-007
-6.49682e-007
-1.09675e-006
-1.97386e-007
9.94397e-007
7.55803e-007
-6.85534e-007
-1.18043e-006
4.89621e-007
3.17299e-006
5.36512e-006
7.37851e-006
1.03739e-005
1.41608e-005
1.7493e-005
2.01069e-005
2.26745e-005
2.467e-005
2.44955e-005
2.28534e-005
2.37897e-005
2.9597e-005
3.54203e-005
3.25141e-005
0
-9.13673e-007
-1.12363e-005
-3.55621e-005
-5.30177e-005
-3.49949e-005
1.4782e-005
5.83518e-005
7.1353e-005
7.65947e-005
0.000110747
0.000163904
0.000177464
0.0001132
8.01659e-006
-5.97898e-005
-5.51503e-005
-1.83626e-005
-8.59682e-006
-3.36707e-005
-5.17188e-005
-3.31423e-005
2.08596e-006
1.52442e-005
-1.78433e-007
-1.46031e-005
-4.05715e-006
2.14088e-005
3.56362e-005
3.00874e-005
1.88991e-005
1.5782e-005
1.85035e-005
1.83426e-005
1.49367e-005
1.45795e-005
1.84336e-005
2.06081e-005
1.79167e-005
1.48504e-005
1.61562e-005
1.91681e-005
1.78335e-005
1.2011e-005
7.91301e-006
9.3341e-006
1.27483e-005
1.28369e-005
9.64139e-006
7.30326e-006
7.50577e-006
7.70715e-006
5.79848e-006
3.23692e-006
2.21426e-006
2.10871e-006
9.3383e-007
-1.00037e-006
-1.40493e-006
2.17034e-007
1.50974e-006
7.01819e-007
-8.08888e-007
-6.20026e-007
1.3319e-006
3.3611e-006
5.13698e-006
8.01845e-006
1.22469e-005
1.60341e-005
1.83854e-005
2.08508e-005
2.467e-005
2.7689e-005
2.69936e-005
2.43992e-005
2.5817e-005
3.31246e-005
3.90863e-005
3.40212e-005
0
-3.86202e-007
-4.87092e-006
-1.62223e-005
-2.67682e-005
-2.3157e-005
-1.38649e-006
2.93225e-005
6.05219e-005
9.5751e-005
0.000139255
0.000175103
0.000169684
0.000105045
7.5792e-006
-6.64413e-005
-7.94865e-005
-4.45305e-005
-6.06974e-006
6.13887e-006
-1.07539e-006
-5.17628e-006
8.88143e-007
5.37059e-006
-2.31409e-007
-7.38975e-006
-2.58341e-006
1.37338e-005
2.73199e-005
2.77419e-005
1.93777e-005
1.33828e-005
1.39159e-005
1.63868e-005
1.6517e-005
1.56454e-005
1.64853e-005
1.81001e-005
1.78884e-005
1.61882e-005
1.55827e-005
1.63127e-005
1.55796e-005
1.20874e-005
8.64174e-006
8.49866e-006
1.0783e-005
1.17354e-005
9.8257e-006
7.3048e-006
6.45879e-006
6.52468e-006
5.49683e-006
3.37666e-006
1.80574e-006
1.22523e-006
4.24499e-007
-9.93124e-007
-1.60351e-006
-4.8377e-007
9.19585e-007
6.48447e-007
-8.49126e-007
-1.23497e-006
5.41524e-007
3.19979e-006
5.499e-006
8.00461e-006
1.15912e-005
1.55597e-005
1.87114e-005
2.13816e-005
2.44955e-005
2.69936e-005
2.67258e-005
2.46997e-005
2.57307e-005
3.21614e-005
3.82303e-005
3.44873e-005
0
6.80901e-007
8.21266e-006
2.48444e-005
3.29579e-005
1.18926e-005
-2.75161e-005
-4.17629e-005
1.37305e-006
8.44899e-005
0.000155119
0.00017405
0.000140353
7.47304e-005
-2.70267e-006
-7.06178e-005
-9.96688e-005
-7.04667e-005
-1.52492e-006
5.63304e-005
6.47646e-005
3.27866e-005
2.53871e-007
-7.88584e-006
-7.66943e-007
2.25194e-006
-4.19033e-007
3.22608e-006
1.55937e-005
2.40193e-005
1.9162e-005
8.34992e-006
5.05905e-006
1.12568e-005
1.72979e-005
1.67219e-005
1.35348e-005
1.38164e-005
1.65857e-005
1.68931e-005
1.4085e-005
1.19775e-005
1.21164e-005
1.17075e-005
8.96951e-006
6.52645e-006
7.27958e-006
9.59996e-006
9.56595e-006
6.66408e-006
4.20372e-006
4.2263e-006
4.88675e-006
3.7637e-006
1.39482e-006
-1.37217e-007
-5.07616e-007
-9.39555e-007
-1.53686e-006
-1.14012e-006
1.3062e-007
4.08682e-007
-1.00188e-006
-2.01661e-006
-4.5509e-007
2.90458e-006
5.63986e-006
7.29636e-006
9.70046e-006
1.3755e-005
1.79883e-005
2.09038e-005
2.28534e-005
2.43992e-005
2.46997e-005
2.36594e-005
2.42512e-005
2.9222e-005
3.51248e-005
3.33866e-005
0
2.94908e-007
3.59492e-006
1.10673e-005
1.50027e-005
5.25127e-006
-1.46221e-005
-2.27514e-005
3.78012e-006
6.54513e-005
0.000134353
0.000171602
0.000152881
8.37365e-005
-3.13155e-006
-6.61124e-005
-7.93574e-005
-4.87706e-005
-5.6246e-006
1.93771e-005
1.89608e-005
7.83095e-006
1.50604e-006
1.05974e-006
-7.3259e-007
-4.42188e-006
-1.96653e-006
1.05802e-005
2.49261e-005
2.90677e-005
2.12293e-005
1.11105e-005
8.0114e-006
1.17768e-005
1.62884e-005
1.79868e-005
1.79663e-005
1.77965e-005
1.72181e-005
1.61627e-005
1.58679e-005
1.65169e-005
1.59034e-005
1.24529e-005
8.34196e-006
7.30648e-006
9.62473e-006
1.15127e-005
1.00412e-005
6.71156e-006
4.91744e-006
5.32703e-006
5.62294e-006
4.17414e-006
1.91566e-006
3.48567e-007
-4.92393e-007
-1.15741e-006
-1.27917e-006
-3.83142e-007
5.75652e-007
1.34884e-007
-1.31211e-006
-1.60696e-006
3.4623e-007
3.19826e-006
5.32903e-006
7.17789e-006
1.0193e-005
1.43229e-005
1.81437e-005
2.1104e-005
2.37897e-005
2.5817e-005
2.57307e-005
2.42512e-005
2.54024e-005
3.14515e-005
3.7396e-005
3.4224e-005
0
-7.79286e-007
-9.41463e-006
-2.87733e-005
-4.01152e-005
-2.20098e-005
1.5575e-005
3.8626e-005
3.81814e-005
5.11319e-005
0.000110817
0.000186367
0.000200495
0.000118336
-1.59189e-006
-6.5697e-005
-4.70485e-005
-6.81319e-006
-1.224e-005
-5.68496e-005
-7.92194e-005
-4.71235e-005
4.06308e-006
2.12146e-005
-6.83771e-007
-1.99275e-005
-5.44445e-006
2.8449e-005
4.75998e-005
4.09384e-005
2.57175e-005
1.88947e-005
1.91783e-005
1.83667e-005
1.69747e-005
2.03919e-005
2.647e-005
2.70627e-005
2.09876e-005
1.68998e-005
2.06786e-005
2.633e-005
2.42961e-005
1.50698e-005
8.52387e-006
1.04913e-005
1.58086e-005
1.64431e-005
1.19351e-005
8.11419e-006
8.07275e-006
8.9957e-006
7.6775e-006
4.97491e-006
3.20329e-006
2.16628e-006
3.89889e-007
-1.40644e-006
-1.0917e-006
1.01387e-006
1.91274e-006
2.41287e-007
-1.54943e-006
-6.86654e-007
2.11705e-006
4.32858e-006
5.80954e-006
8.77374e-006
1.37751e-005
1.85359e-005
2.16615e-005
2.48925e-005
2.9597e-005
3.31246e-005
3.21614e-005
2.9222e-005
3.14515e-005
4.06793e-005
4.77633e-005
4.11602e-005
0
-5.28508e-009
2.14491e-007
2.30148e-006
7.44512e-006
9.95585e-006
-9.89539e-007
-2.31178e-005
-2.69096e-005
2.35949e-005
0.000123485
0.000208639
0.000204668
0.000103003
-2.15034e-005
-8.04352e-005
-5.68189e-005
-1.13087e-005
-6.21959e-006
-3.87279e-005
-5.76703e-005
-3.39349e-005
5.81785e-006
1.81419e-005
-1.9319e-006
-1.90463e-005
-4.87935e-006
2.90595e-005
5.029e-005
4.48987e-005
2.76765e-005
1.80535e-005
1.87632e-005
2.11148e-005
2.12659e-005
2.27252e-005
2.6464e-005
2.76899e-005
2.40823e-005
2.07068e-005
2.26663e-005
2.67136e-005
2.52616e-005
1.73944e-005
1.07269e-005
1.13267e-005
1.60316e-005
1.74395e-005
1.36723e-005
9.46058e-006
8.61943e-006
9.49032e-006
8.7046e-006
6.1412e-006
3.90786e-006
2.46943e-006
6.67552e-007
-1.16455e-006
-1.07893e-006
1.0145e-006
2.28801e-006
8.05857e-007
-1.41973e-006
-1.05223e-006
2.07356e-006
5.32777e-006
7.64555e-006
1.08791e-005
1.62628e-005
2.20933e-005
2.65219e-005
3.05122e-005
3.54203e-005
3.90863e-005
3.82303e-005
3.51248e-005
3.7396e-005
4.77633e-005
5.66129e-005
5.01406e-005
0
2.70165e-006
3.34755e-005
0.000107149
0.00016123
0.000102566
-6.55818e-005
-0.00020923
-0.000192574
-2.58954e-005
0.000145657
0.000194742
0.000122535
1.70473e-005
-5.64863e-005
-9.27053e-005
-9.90205e-005
-6.38546e-005
1.18356e-005
8.40767e-005
9.99864e-005
5.7146e-005
5.28817e-006
-1.31018e-005
-3.92776e-006
3.26786e-006
8.2982e-007
4.89149e-006
2.10277e-005
3.1468e-005
2.19141e-005
4.30486e-006
7.04063e-007
1.32536e-005
2.38091e-005
2.08816e-005
1.33542e-005
1.40698e-005
2.09836e-005
2.28305e-005
1.71263e-005
1.23852e-005
1.37139e-005
1.56929e-005
1.2371e-005
7.05145e-006
6.69124e-006
1.07936e-005
1.23224e-005
8.43188e-006
4.15815e-006
4.30038e-006
6.69247e-006
6.39397e-006
3.04633e-006
2.81006e-007
-2.86247e-007
-4.05528e-007
-1.00971e-006
-6.58035e-007
9.35306e-007
1.28274e-006
-8.99299e-007
-2.63473e-006
-3.72412e-007
4.80875e-006
8.7772e-006
1.05037e-005
1.32704e-005
1.92299e-005
2.60174e-005
3.03996e-005
3.25141e-005
3.40212e-005
3.44873e-005
3.33866e-005
3.4224e-005
4.11602e-005
5.01406e-005
4.88599e-005
0
0
0
0
0
0
0
0
0
0
0
0
0
0
0
0
0
0
0
0
0
0
0
0
0
0
0
0
0
0
0
0
0
0
0
0
0
0
0
0
0
0
0
0
0
0
0
0
0
0
0
0
0
0
0
0
0
0
0
0
0
0
0
0
0
0
0
0
0
0
0
0
0
0
0
0
0
0
0
0
0
8.71968e-010
4.7284e-008
4.04307e-007
1.47957e-006
3.04603e-006
3.57391e-006
1.07817e-006
-4.66822e-006
-1.08311e-005
-1.31406e-005
-9.48684e-006
-2.05129e-006
4.33972e-006
6.19436e-006
3.88789e-006
5.8056e-007
-9.80146e-007
-5.13187e-007
4.54301e-007
6.31243e-007
8.90509e-008
-3.25017e-007
-1.73512e-007
1.89618e-007
2.28181e-007
-8.67753e-008
-2.95596e-007
-3.89133e-008
5.17175e-007
8.72171e-007
7.36857e-007
3.21129e-007
7.71018e-008
2.0974e-007
4.93548e-007
5.68263e-007
3.51534e-007
1.00796e-007
8.41985e-008
2.70956e-007
3.98678e-007
3.05284e-007
1.08994e-007
3.70096e-008
1.43078e-007
2.64492e-007
2.43628e-007
1.16086e-007
4.22378e-008
9.71152e-008
1.91027e-007
1.99546e-007
1.17837e-007
5.04997e-008
7.21223e-008
1.42662e-007
1.69557e-007
1.22614e-007
6.10081e-008
5.41955e-008
1.01388e-007
1.40008e-007
1.2226e-007
6.73648e-008
3.46509e-008
5.40668e-008
9.39904e-008
1.00338e-007
6.00308e-008
1.52547e-008
1.26491e-008
4.82085e-008
7.37184e-008
5.58742e-008
1.50659e-008
-2.68892e-009
1.68747e-008
4.18044e-008
3.70724e-008
0
4.7284e-008
2.56467e-006
2.19395e-005
8.03541e-005
0.000165691
0.000195214
6.12324e-005
-0.000249099
-0.00058288
-0.000708995
-0.000512612
-0.000111059
0.000234711
0.000335338
0.000210588
3.13057e-005
-5.35747e-005
-2.85413e-005
2.38251e-005
3.35377e-005
4.38e-006
-1.77968e-005
-9.36478e-006
1.03935e-005
1.24012e-005
-4.7813e-006
-1.6081e-005
-2.01172e-006
2.82699e-005
4.75053e-005
4.00609e-005
1.74606e-005
4.27588e-006
1.1538e-005
2.69219e-005
3.09027e-005
1.91027e-005
5.52592e-006
4.66902e-006
1.48014e-005
2.16929e-005
1.66003e-005
5.96151e-006
2.07846e-006
7.8353e-006
1.44046e-005
1.32576e-005
6.34001e-006
2.34597e-006
5.33176e-006
1.04237e-005
1.0874e-005
6.43013e-006
2.7764e-006
3.95948e-006
7.79551e-006
9.25121e-006
6.69117e-006
3.33982e-006
2.97299e-006
5.53967e-006
7.63296e-006
6.66032e-006
3.67528e-006
1.90128e-006
2.95653e-006
5.11925e-006
5.45884e-006
3.27222e-006
8.46665e-007
7.05918e-007
2.63192e-006
4.01457e-006
3.04855e-006
8.33859e-007
-1.36694e-007
9.17191e-007
2.27004e-006
2.01865e-006
0
4.04307e-007
2.19395e-005
0.000187849
0.000689121
0.00142559
0.00169404
0.000573838
-0.00205327
-0.00489453
-0.00598426
-0.00433716
-0.000939881
0.00199371
0.00285017
0.00179039
0.00026269
-0.000465632
-0.000258842
0.00018404
0.000268842
2.66861e-005
-0.000154992
-7.83238e-005
9.07609e-005
0.000105809
-4.22872e-005
-0.000137697
-1.51109e-005
0.000244847
0.000408363
0.000343242
0.000149789
3.80991e-005
0.000100973
0.000232019
0.000264952
0.000163648
4.81369e-005
4.14506e-005
0.000127963
0.000186239
0.000142346
5.16446e-005
1.885e-005
6.80792e-005
0.000123892
0.000113821
5.47754e-005
2.09179e-005
4.65897e-005
8.9996e-005
9.36085e-005
5.55029e-005
2.43548e-005
3.46346e-005
6.74874e-005
7.9827e-005
5.77888e-005
2.90817e-005
2.59888e-005
4.79521e-005
6.57714e-005
5.73479e-005
3.17847e-005
1.66254e-005
2.56144e-005
4.40158e-005
4.68627e-005
2.81997e-005
7.5164e-006
6.30075e-006
2.27077e-005
3.4509e-005
2.62778e-005
7.33003e-006
-1.06423e-006
7.84781e-006
1.94032e-005
1.72933e-005
0
1.47957e-006
8.03541e-005
0.000689121
0.00253574
0.00527841
0.00637793
0.00247569
-0.00691314
-0.0171693
-0.0212034
-0.0154181
-0.00331029
0.0071804
0.0102418
0.00642433
0.000908491
-0.0017588
-0.00107376
0.000483656
0.000803773
-5.31956e-006
-0.000585603
-0.000265372
0.000345153
0.000379197
-0.00016549
-0.000498926
-3.70677e-005
0.000911004
0.0014963
0.00125111
0.000548723
0.000149308
0.000381041
0.00085359
0.000967373
0.000597538
0.000181021
0.000160111
0.000473882
0.000682066
0.000520235
0.000191766
7.51259e-005
0.000254561
0.00045532
0.000416668
0.000202482
8.16666e-005
0.000176333
0.00033314
0.000344348
0.000205208
9.30829e-005
0.000131684
0.000251049
0.000294898
0.000214129
0.000109926
9.89032e-005
0.000178354
0.000242434
0.000211487
0.000118599
6.32787e-005
9.52538e-005
0.000161473
0.000171699
0.000104085
2.89131e-005
2.41829e-005
8.35895e-005
0.000126539
9.66281e-005
2.73954e-005
-3.64305e-006
2.84676e-005
7.04029e-005
6.25032e-005
0
3.04603e-006
0.000165691
0.00142559
0.00527841
0.011131
0.0139246
0.00683335
-0.0113339
-0.0315939
-0.039943
-0.0291625
-0.00597094
0.0141743
0.0199517
0.0124134
0.00155812
-0.00386771
-0.00286455
-6.79017e-005
0.000621755
-0.000585017
-0.00127907
-0.000412462
0.000765858
0.000716146
-0.000391397
-0.000976089
1.92745e-005
0.00190823
0.00302676
0.002508
0.00111868
0.000346016
0.000812521
0.00173846
0.00194824
0.00120808
0.000387406
0.000355474
0.000980219
0.00138438
0.00105172
0.000397829
0.000174719
0.000537521
0.000931188
0.000844019
0.000416683
0.000186124
0.000382877
0.000691707
0.000704471
0.000424303
0.000207145
0.0002901
0.000526404
0.000608427
0.0004459
0.000240679
0.000219217
0.000373932
0.000498298
0.000436983
0.000252964
0.000140166
0.000198826
0.000328053
0.000349222
0.000215053
6.311e-005
5.1241e-005
0.000169845
0.000256819
0.000196195
5.49762e-005
-8.67577e-006
5.61528e-005
0.000139723
0.000120562
0
3.57391e-006
0.000195214
0.00169404
0.00637793
0.0139246
0.0190159
0.0140646
-0.00286531
-0.0230967
-0.0325689
-0.0238838
-0.00337252
0.0143067
0.0187261
0.0111089
0.000548529
-0.0053794
-0.00583116
-0.00430359
-0.00342905
-0.00295992
-0.00172415
8.1917e-005
0.0010775
0.000538663
-0.000638725
-0.000888952
0.00038697
0.00225024
0.00318903
0.00258149
0.00123582
0.000520615
0.000980384
0.00186286
0.00204228
0.00129567
0.000483928
0.000470404
0.00110667
0.00149304
0.00112143
0.000449838
0.000251461
0.00064503
0.00102864
0.000901859
0.000461487
0.000265219
0.000498539
0.000799376
0.000775569
0.000482316
0.000289389
0.000395952
0.00062505
0.000686353
0.000520787
0.00032743
0.000306139
0.000444001
0.000557047
0.000501713
0.000322566
0.000195037
0.000230733
0.000352227
0.000380269
0.000245576
7.82526e-005
5.45872e-005
0.000178734
0.000274747
0.000206847
4.80199e-005
-2.09465e-005
5.36181e-005
0.000138866
0.000100491
0
1.07817e-006
6.12324e-005
0.000573838
0.00247569
0.00683335
0.0140646
0.0234495
0.0329677
0.0392614
0.0384087
0.028383
0.0119474
-0.00348362
-0.0107335
-0.00891041
-0.00429761
-0.00425982
-0.00999536
-0.0157711
-0.0153852
-0.00867306
-0.0011637
0.00202511
0.000865711
-0.000952085
-0.000768824
0.000705561
0.00133748
0.000504311
-0.000547455
-0.000625527
4.96333e-005
0.000480135
0.000237545
-0.000226778
-0.000347346
-8.84113e-005
0.000193866
0.000236255
7.46564e-005
-9.35667e-005
-0.000112067
2.54498e-005
0.000175769
0.000174242
2.10582e-005
-9.13287e-005
-2.66048e-006
0.000196626
0.00026695
0.000136305
-5.49598e-008
5.178e-005
0.000219194
0.000274832
0.000159797
5.45997e-005
0.000108951
0.000231868
0.00023696
0.000113625
2.99099e-005
8.27929e-005
0.000169226
0.000148083
3.69009e-005
-3.32151e-005
-8.96614e-006
3.31162e-005
1.972e-005
-2.30752e-005
-3.76551e-005
-2.99361e-005
-4.04175e-005
-6.18583e-005
-5.45324e-005
-3.07066e-005
-5.21518e-005
-0.000126048
0
-4.66822e-006
-0.000249099
-0.00205327
-0.00691314
-0.0113339
-0.00286531
0.0329677
0.0952954
0.156717
0.176024
0.130792
0.0413663
-0.0401994
-0.0706781
-0.0493662
-0.0133013
3.15244e-005
-0.0150159
-0.0347448
-0.0357009
-0.0178219
0.000637193
0.00556445
-6.3552e-006
-0.00393301
-0.000715151
0.00401855
0.00285684
-0.00374607
-0.00877878
-0.00754115
-0.00260811
0.000116626
-0.00166717
-0.0049055
-0.00554852
-0.00312425
-0.000579019
-0.000483073
-0.00233247
-0.00360807
-0.00281851
-0.000973732
-0.000137752
-0.00100177
-0.00225432
-0.00228176
-0.00107023
-8.59222e-005
-0.000402728
-0.00142899
-0.00175313
-0.000951007
-4.91186e-005
-0.000134531
-0.00097588
-0.00140717
-0.000873148
-8.72582e-005
-3.01012e-005
-0.000693096
-0.00117723
-0.000892121
-0.000244775
-2.87564e-005
-0.000428264
-0.000890256
-0.000875942
-0.000462309
-0.000141099
-0.000213039
-0.000521238
-0.000706911
-0.000592097
-0.000306426
-0.000124996
-0.000208899
-0.000456681
-0.000592062
0
-1.08311e-005
-0.00058288
-0.00489453
-0.0171693
-0.0315939
-0.0230967
0.0392614
0.156717
0.277183
0.319781
0.239265
0.0733354
-0.078838
-0.13482
-0.0930136
-0.0229379
0.0052333
-0.0195091
-0.054309
-0.0569185
-0.0272038
0.00283632
0.00937339
-0.00110909
-0.0072271
-0.000551899
0.00770244
0.00436105
-0.00872028
-0.0180613
-0.015221
-0.00556766
-0.000429136
-0.0040001
-0.0102385
-0.0113328
-0.00648489
-0.00152018
-0.00143315
-0.0051143
-0.00753299
-0.00582719
-0.00214437
-0.000594004
-0.00239394
-0.00481386
-0.00473
-0.00230215
-0.00047886
-0.00122451
-0.0032199
-0.00373287
-0.00209782
-0.000392778
-0.000645231
-0.00229278
-0.00307585
-0.00199844
-0.000475141
-0.000366502
-0.00162959
-0.00254734
-0.00199252
-0.00072317
-0.000252574
-0.000971818
-0.00185603
-0.00184474
-0.00102846
-0.000351704
-0.000457476
-0.001079
-0.00147255
-0.00122662
-0.000607376
-0.000223561
-0.000409932
-0.000904247
-0.00111747
0
-1.31406e-005
-0.000708995
-0.00598426
-0.0212034
-0.039943
-0.0325689
0.0384087
0.176024
0.319781
0.373532
0.281794
0.0872437
-0.0930989
-0.160335
-0.111006
-0.0270308
0.00768873
-0.0208144
-0.0620012
-0.0655091
-0.0309137
0.00394517
0.0110115
-0.00168748
-0.00869499
-0.000408199
0.00934482
0.00486969
-0.0111605
-0.0222987
-0.0185949
-0.00686101
-0.000810707
-0.00526185
-0.0127307
-0.0138735
-0.00794017
-0.00202445
-0.00201752
-0.00644498
-0.00926328
-0.00714276
-0.00272776
-0.00091219
-0.0030858
-0.00595542
-0.00581387
-0.00289325
-0.000730911
-0.00165161
-0.00404246
-0.00462416
-0.00262746
-0.000578259
-0.000910028
-0.0029129
-0.00384347
-0.00251543
-0.000664093
-0.000540884
-0.00207301
-0.00317044
-0.00248097
-0.000938426
-0.000371007
-0.00123642
-0.0022926
-0.00227193
-0.00129232
-0.000483751
-0.000609184
-0.00135117
-0.00182576
-0.00153473
-0.000782644
-0.000299226
-0.000506088
-0.00110213
-0.00136605
0
-9.48684e-006
-0.000512612
-0.00433716
-0.0154181
-0.0291625
-0.0238838
0.028383
0.130792
0.239265
0.281794
0.215017
0.0689018
-0.0688371
-0.121852
-0.0854716
-0.0213666
0.00551666
-0.0165577
-0.0487863
-0.0516647
-0.0244972
0.00305444
0.00871693
-0.00129724
-0.0068531
-0.000328928
0.00732084
0.0037276
-0.00887724
-0.0174883
-0.014441
-0.00528799
-0.000743316
-0.00432303
-0.0100388
-0.0107577
-0.00612723
-0.00166367
-0.00173828
-0.00509538
-0.00716553
-0.00552244
-0.00219231
-0.000825351
-0.00244909
-0.00460551
-0.00450623
-0.00229548
-0.000632648
-0.0013098
-0.0031317
-0.00358426
-0.00204577
-0.000452789
-0.000705279
-0.00226508
-0.00298939
-0.00194555
-0.000497676
-0.000412048
-0.00161643
-0.00246038
-0.00190196
-0.000701963
-0.000287179
-0.000977661
-0.00178586
-0.001755
-0.00101296
-0.000423266
-0.000532168
-0.00108473
-0.00143734
-0.00123116
-0.000672017
-0.000284505
-0.000409172
-0.000862833
-0.00109651
0
-2.05129e-006
-0.000111059
-0.000939881
-0.00331029
-0.00597094
-0.00337252
0.0119474
0.0413663
0.0733354
0.0872437
0.0689018
0.0250541
-0.0186463
-0.037457
-0.0277529
-0.00799065
0.000405008
-0.00737735
-0.0186753
-0.0196613
-0.00970078
0.000713359
0.00323989
-0.000225079
-0.00239503
-0.000254691
0.00245243
0.00132053
-0.0029123
-0.00574422
-0.00463631
-0.00161551
-0.00026361
-0.00153877
-0.00332714
-0.00342176
-0.00191862
-0.000598475
-0.000677021
-0.00166332
-0.00222622
-0.00172828
-0.000759642
-0.000336175
-0.00077012
-0.00140225
-0.00141161
-0.000765282
-0.000217988
-0.000367752
-0.000922267
-0.00109483
-0.00062363
-9.39971e-005
-0.000151614
-0.000659293
-0.000907628
-0.000564774
-8.40425e-005
-6.58135e-005
-0.000475981
-0.000745281
-0.000540188
-0.000150576
-5.24754e-005
-0.000307423
-0.000562049
-0.00053643
-0.000319522
-0.000178478
-0.000232423
-0.000383994
-0.000477416
-0.000436243
-0.000291917
-0.000158055
-0.000156117
-0.000291087
-0.000404511
0
4.33972e-006
0.000234711
0.00199371
0.0071804
0.0141743
0.0143067
-0.00348362
-0.0401994
-0.078838
-0.0930989
-0.0688371
-0.0186463
0.0263205
0.0414232
0.0273208
0.00540444
-0.00387781
0.00222856
0.0114971
0.0124702
0.00535009
-0.00146778
-0.00226393
0.000748846
0.00202056
-0.000134404
-0.0023104
-0.00100449
0.00297628
0.0057024
0.00479765
0.00186988
0.000281596
0.00133704
0.00325184
0.00360251
0.00207693
0.000495685
0.000486408
0.00170241
0.002481
0.00188837
0.000682654
0.000236076
0.000881251
0.00164858
0.00155048
0.000747867
0.000232761
0.000550145
0.00118385
0.00128598
0.000741751
0.000242154
0.000364785
0.000876638
0.00109149
0.000747443
0.000285489
0.000249475
0.000621961
0.00090077
0.000743134
0.0003497
0.000169665
0.000354915
0.000622779
0.000628071
0.000357113
0.000104415
0.000115367
0.000326195
0.000466214
0.000369015
0.000139944
1.76436e-005
0.000104865
0.000267867
0.000300902
0
6.19436e-006
0.000335338
0.00285017
0.0102418
0.0199517
0.0187261
-0.0107335
-0.0706781
-0.13482
-0.160335
-0.121852
-0.037457
0.0414232
0.070869
0.0489058
0.0113649
-0.00475151
0.00700054
0.0247518
0.0265755
0.0121926
-0.00216817
-0.00464738
0.00102165
0.00384475
-6.81262e-006
-0.00421346
-0.00195505
0.00533322
0.0102515
0.00848017
0.00319261
0.000526911
0.00255452
0.00586659
0.00630469
0.00360223
0.000971711
0.00101946
0.00302454
0.00425799
0.00326676
0.0012864
0.000511153
0.00151495
0.00278449
0.00267965
0.00135786
0.000422628
0.000876459
0.00194932
0.00217359
0.00124926
0.000339141
0.000517535
0.00142978
0.00183452
0.00121965
0.000383484
0.000334407
0.00102702
0.00151829
0.00120437
0.000505312
0.000239932
0.000616528
0.00108379
0.00107233
0.000627164
0.00025243
0.00029919
0.000633488
0.000852839
0.000719532
0.000367339
0.000136836
0.000228145
0.000499548
0.000613508
0
3.88789e-006
0.000210588
0.00179039
0.00642433
0.0124134
0.0111089
-0.00891041
-0.0493662
-0.0930136
-0.111006
-0.0854716
-0.0277529
0.0273208
0.0489058
0.0345803
0.00869433
-0.00264371
0.00564785
0.0183509
0.0197013
0.00924739
-0.0013733
-0.00341029
0.000617151
0.00274311
6.25693e-005
-0.00295203
-0.00138285
0.00377001
0.00722942
0.00594971
0.00222546
0.000386168
0.00182403
0.00411067
0.00438398
0.00251683
0.000726173
0.000756834
0.00209958
0.00292544
0.0022654
0.000930073
0.00038014
0.00102848
0.00189115
0.001849
0.000959221
0.000291101
0.000564816
0.00129586
0.00146966
0.000840144
0.00019573
0.000304055
0.000940387
0.00123275
0.000806987
0.000221976
0.000193767
0.000687664
0.00103132
0.000804584
0.00031861
0.000150659
0.000428721
0.000754762
0.000744374
0.000447586
0.000208814
0.000248696
0.000470304
0.000617133
0.000538355
0.000308749
0.000141432
0.000183934
0.000367055
0.000461626
0
5.8056e-007
3.13057e-005
0.00026269
0.000908491
0.00155812
0.000548529
-0.00429761
-0.0133013
-0.0229379
-0.0270308
-0.0213666
-0.00799065
0.00540444
0.0113649
0.00869433
0.00280236
9.70638e-005
0.00216376
0.0054017
0.00574289
0.00289806
-0.000145124
-0.000939949
2.75899e-005
0.000673262
9.32561e-005
-0.000672638
-0.000355275
0.000863028
0.00170105
0.00140324
0.000517691
7.74893e-005
0.000403976
0.000928717
0.00100323
0.000601612
0.000203439
0.000182549
0.000447069
0.000629458
0.00051324
0.000231156
7.95986e-005
0.000184459
0.000376819
0.000402152
0.000219794
4.14461e-005
6.24227e-005
0.000219386
0.000281256
0.000153183
-5.40375e-006
4.17703e-007
0.000143799
0.000222217
0.000132554
-6.64673e-007
-3.92219e-006
0.000116362
0.000197594
0.000142742
3.42124e-005
9.14038e-006
8.622e-005
0.00016479
0.000164112
0.000107613
6.96587e-005
8.48729e-005
0.000128813
0.000159278
0.000152178
0.000112031
7.04505e-005
6.61102e-005
0.000103512
0.000134854
0
-9.80146e-007
-5.35747e-005
-0.000465632
-0.0017588
-0.00386771
-0.0053794
-0.00425982
3.15244e-005
0.0052333
0.00768873
0.00551666
0.000405008
-0.00387781
-0.00475151
-0.00264371
9.70638e-005
0.00161315
0.0017616
0.0014146
0.00116882
0.000937672
0.000487235
-4.99542e-005
-0.000304186
-0.000136798
0.000179084
0.000241293
-8.36764e-005
-0.00055041
-0.000784103
-0.000633426
-0.000298999
-0.000120902
-0.000234294
-0.00044801
-0.000479002
-0.000279862
-7.99352e-005
-9.69368e-005
-0.000276266
-0.000375232
-0.000271696
-0.000101901
-6.85976e-005
-0.00018526
-0.000281059
-0.000233913
-0.000115671
-7.85208e-005
-0.000156109
-0.000237206
-0.000220672
-0.000135916
-8.85828e-005
-0.000125071
-0.000189008
-0.000202353
-0.00015511
-0.000103863
-0.000100613
-0.000139898
-0.00017228
-0.000158924
-0.000110147
-7.24917e-005
-7.7835e-005
-0.000107132
-0.000111374
-7.044e-005
-2.03884e-005
-1.13053e-005
-4.46332e-005
-7.03657e-005
-5.01888e-005
-5.2618e-006
1.37387e-005
-6.75586e-006
-2.88528e-005
-1.71689e-005
0
-5.13187e-007
-2.85413e-005
-0.000258842
-0.00107376
-0.00286455
-0.00583116
-0.00999536
-0.0150159
-0.0195091
-0.0208144
-0.0165577
-0.00737735
0.00222856
0.00700054
0.00564785
0.00216376
0.0017616
0.0055042
0.00948225
0.0093589
0.00503833
0.000355196
-0.00133354
-0.000314723
0.000765278
0.000352906
-0.000673984
-0.000780639
0.000139864
0.00090775
0.00074204
0.000106668
-0.00011811
0.000236864
0.000614373
0.000564055
0.000226103
9.52479e-006
7.39455e-005
0.000248998
0.00031772
0.000232905
9.53995e-005
2.83723e-005
7.88877e-005
0.000180515
0.000207533
0.000110457
-8.29034e-006
-7.45872e-006
0.000105643
0.000171781
9.11437e-005
-3.48288e-005
-4.04715e-005
7.2255e-005
0.000136215
5.42396e-005
-6.77813e-005
-7.47661e-005
2.31671e-005
7.72434e-005
1.41684e-005
-7.25231e-005
-6.6781e-005
1.35007e-005
6.10467e-005
3.37634e-005
-7.26849e-006
-3.46691e-006
2.71714e-005
4.05322e-005
3.58656e-005
3.65624e-005
3.74721e-005
2.02111e-005
4.98375e-006
3.36947e-005
9.54132e-005
0
4.54301e-007
2.38251e-005
0.00018404
0.000483656
-6.79017e-005
-0.00430359
-0.0157711
-0.0347448
-0.054309
-0.0620012
-0.0487863
-0.0186753
0.0114971
0.0247518
0.0183509
0.0054017
0.0014146
0.00948225
0.0192328
0.0194991
0.0100214
-2.82524e-006
-0.00299722
-0.000212284
0.00199904
0.000507601
-0.00195427
-0.00159964
0.00137886
0.00357873
0.00292209
0.000839243
-2.82202e-005
0.000961974
0.00220453
0.00216692
0.00106586
0.000214193
0.000358819
0.00104672
0.00138425
0.00103546
0.000430202
0.000192592
0.00048494
0.000888341
0.000891601
0.000470649
0.000112653
0.000224232
0.000620356
0.000754555
0.000426376
4.53026e-005
8.62858e-005
0.000458433
0.000637015
0.000371344
3.31099e-006
-1.37324e-005
0.000287623
0.00047327
0.000305415
2.23487e-005
-2.45866e-005
0.000175976
0.000341156
0.00029095
0.000132832
6.04824e-005
0.000115325
0.000201923
0.000239101
0.000213444
0.000140131
5.98511e-005
5.0618e-005
0.000152955
0.000277108
0
6.31243e-007
3.35377e-005
0.000268842
0.000803773
0.000621755
-0.00342905
-0.0153852
-0.0357009
-0.0569185
-0.0655091
-0.0516647
-0.0196613
0.0124702
0.0265755
0.0197013
0.00574289
0.00116882
0.0093589
0.0194991
0.019884
0.0101788
-9.2184e-005
-0.00309491
-0.000165839
0.00209686
0.000495278
-0.00206789
-0.00163721
0.00154834
0.00388911
0.00319096
0.000962972
8.08804e-006
0.00103261
0.00235389
0.00233261
0.0011686
0.000248295
0.000387282
0.00112294
0.00149608
0.0011288
0.000475694
0.000216282
0.000531981
0.00096782
0.000969091
0.000514123
0.000132307
0.00025701
0.000681309
0.000818372
0.000461578
5.51643e-005
0.00010374
0.000503639
0.000693591
0.000410033
1.9709e-005
4.35938e-006
0.000328097
0.000529177
0.000353539
5.17866e-005
-2.54821e-006
0.000207413
0.000384855
0.000335228
0.000165998
8.24439e-005
0.000135985
0.000230663
0.000275797
0.000248579
0.000164115
7.31659e-005
6.36893e-005
0.000174258
0.000302388
0
8.90509e-008
4.38e-006
2.66861e-005
-5.31956e-006
-0.000585017
-0.00295992
-0.00867306
-0.0178219
-0.0272038
-0.0309137
-0.0244972
-0.00970078
0.00535009
0.0121926
0.00924739
0.00289806
0.000937672
0.00503833
0.0100214
0.0101788
0.00530148
7.26609e-005
-0.00156002
-0.000159543
0.00101762
0.000296706
-0.000980423
-0.000861446
0.000614636
0.00174702
0.00145744
0.000427363
-2.66716e-005
0.000437026
0.00104269
0.00103586
0.000510289
9.48165e-005
0.000152619
0.000476984
0.000647298
0.000495649
0.000211386
8.83684e-005
0.00021847
0.00041501
0.000427315
0.000227505
4.64204e-005
9.30546e-005
0.000287521
0.000358381
0.000197208
4.48871e-006
2.22026e-005
0.000209374
0.000301705
0.000170389
-1.26235e-005
-1.79771e-005
0.000136899
0.000231816
0.000148423
9.3428e-006
-9.58911e-006
9.32865e-005
0.000174949
0.000149467
7.40126e-005
4.21408e-005
6.91062e-005
0.000108374
0.000126147
0.000117883
8.48877e-005
4.20058e-005
3.22259e-005
8.37285e-005
0.000151291
0
-3.25017e-007
-1.77968e-005
-0.000154992
-0.000585603
-0.00127907
-0.00172415
-0.0011637
0.000637193
0.00283632
0.00394517
0.00305444
0.000713359
-0.00146778
-0.00216817
-0.0013733
-0.000145124
0.000487235
0.000355196
-2.82524e-006
-9.2184e-005
7.26609e-005
0.00017289
5.78542e-005
-0.000104413
-9.70567e-005
5.54431e-005
0.000129183
-1.45858e-005
-0.000263187
-0.000387159
-0.000296322
-0.000121667
-5.24906e-005
-0.000132639
-0.000238667
-0.000238842
-0.00013764
-5.14551e-005
-6.45204e-005
-0.000139285
-0.000174248
-0.000126739
-5.41662e-005
-3.59737e-005
-7.9409e-005
-0.000120006
-0.000105747
-5.68394e-005
-3.30661e-005
-5.75734e-005
-9.29011e-005
-9.25231e-005
-5.79609e-005
-3.20919e-005
-4.3352e-005
-7.29924e-005
-8.21039e-005
-5.97333e-005
-3.28087e-005
-3.0596e-005
-5.04914e-005
-6.45455e-005
-5.42233e-005
-3.03871e-005
-1.78349e-005
-2.60515e-005
-4.02884e-005
-4.04905e-005
-2.42661e-005
-8.23116e-006
-8.07233e-006
-2.09484e-005
-2.9687e-005
-2.28861e-005
-7.38578e-006
7.72358e-007
-4.60807e-006
-1.35786e-005
-1.31579e-005
0
-1.73512e-007
-9.36478e-006
-7.83238e-005
-0.000265372
-0.000412462
8.1917e-005
0.00202511
0.00556445
0.00937339
0.0110115
0.00871693
0.00323989
-0.00226393
-0.00464738
-0.00341029
-0.000939949
-4.99542e-005
-0.00133354
-0.00299722
-0.00309491
-0.00156002
5.78542e-005
0.000498061
1.10845e-006
-0.000353188
-6.62954e-005
0.000357665
0.000261875
-0.000298071
-0.000705509
-0.000586083
-0.000196369
-1.98714e-005
-0.000188143
-0.000418209
-0.000421078
-0.000219922
-5.33877e-005
-7.23753e-005
-0.000202777
-0.000272666
-0.000208472
-9.02599e-005
-4.34135e-005
-0.000101485
-0.000179746
-0.000177723
-9.52575e-005
-2.97489e-005
-5.54903e-005
-0.000130803
-0.000151663
-8.62855e-005
-1.59366e-005
-2.71152e-005
-9.80213e-005
-0.000130131
-7.97441e-005
-1.19733e-005
-9.76538e-006
-6.61901e-005
-0.000101581
-7.18617e-005
-1.91811e-005
-7.75992e-006
-4.23013e-005
-7.32501e-005
-6.58702e-005
-3.60066e-005
-1.88328e-005
-2.61651e-005
-4.35046e-005
-5.32529e-005
-4.81201e-005
-3.07213e-005
-1.31722e-005
-1.25051e-005
-3.3067e-005
-5.4089e-005
0
1.89618e-007
1.03935e-005
9.07609e-005
0.000345153
0.000765858
0.0010775
0.000865711
-6.3552e-006
-0.00110909
-0.00168748
-0.00129724
-0.000225079
0.000748846
0.00102165
0.000617151
2.75899e-005
-0.000304186
-0.000314723
-0.000212284
-0.000165839
-0.000159543
-0.000104413
1.10845e-006
6.63947e-005
3.3951e-005
-4.12114e-005
-5.31203e-005
3.45139e-005
0.000149646
0.000192058
0.00013767
5.59137e-005
3.02019e-005
7.27315e-005
0.000122263
0.000118816
6.82889e-005
2.81749e-005
3.76419e-005
7.53495e-005
9.03159e-005
6.37036e-005
2.70631e-005
1.99982e-005
4.31187e-005
6.22597e-005
5.31643e-005
2.87566e-005
1.86798e-005
3.16376e-005
4.77825e-005
4.61879e-005
2.98562e-005
1.89503e-005
2.4772e-005
3.77175e-005
4.10818e-005
3.10358e-005
1.927e-005
1.79522e-005
2.61409e-005
3.22381e-005
2.77994e-005
1.65983e-005
9.6245e-006
1.24332e-005
1.91496e-005
1.96645e-005
1.16049e-005
3.06845e-006
2.81935e-006
9.71021e-006
1.42403e-005
1.02501e-005
2.10571e-006
-1.40011e-006
1.82169e-006
5.30194e-006
3.13516e-006
0
2.28181e-007
1.24012e-005
0.000105809
0.000379197
0.000716146
0.000538663
-0.000952085
-0.00393301
-0.0072271
-0.00869499
-0.0068531
-0.00239503
0.00202056
0.00384475
0.00274311
0.000673262
-0.000136798
0.000765278
0.00199904
0.00209686
0.00101762
-9.70567e-005
-0.000353188
3.3951e-005
0.000269806
2.68558e-005
-0.00028431
-0.000175504
0.000282736
0.000601902
0.000496786
0.000177779
3.20043e-005
0.000167338
0.000356996
0.000361932
0.000194836
5.28407e-005
6.76891e-005
0.000180024
0.000240427
0.000182919
7.91652e-005
4.0867e-005
9.42968e-005
0.000160932
0.000155038
8.31011e-005
3.11574e-005
5.71133e-005
0.000119913
0.000133635
7.7721e-005
2.17046e-005
3.32859e-005
9.11081e-005
0.000115689
7.41887e-005
1.96217e-005
1.74964e-005
6.21701e-005
9.07875e-005
6.75605e-005
2.42764e-005
1.22033e-005
3.78154e-005
6.32249e-005
5.84478e-005
3.29918e-005
1.57849e-005
2.02303e-005
3.60507e-005
4.57062e-005
4.00906e-005
2.30045e-005
8.21461e-006
9.63187e-006
2.68169e-005
4.10523e-005
0
-8.67753e-008
-4.7813e-006
-4.22872e-005
-0.00016549
-0.000391397
-0.000638725
-0.000768824
-0.000715151
-0.000551899
-0.000408199
-0.000328928
-0.000254691
-0.000134404
-6.81262e-006
6.25693e-005
9.32561e-005
0.000179084
0.000352906
0.000507601
0.000495278
0.000296706
5.54431e-005
-6.62954e-005
-4.12114e-005
2.68558e-005
3.57603e-005
-1.71326e-005
-6.48283e-005
-6.23443e-005
-2.6464e-005
7.82801e-007
8.18332e-007
-1.42252e-005
-2.53745e-005
-2.50687e-005
-1.72426e-005
-1.02471e-005
-1.06295e-005
-1.78749e-005
-2.37312e-005
-2.04425e-005
-1.04702e-005
-4.31833e-006
-7.4949e-006
-1.37486e-005
-1.40224e-005
-8.50411e-006
-5.08605e-006
-7.53747e-006
-1.09348e-005
-9.94942e-006
-6.58383e-006
-6.19662e-006
-9.03789e-006
-1.04071e-005
-8.29481e-006
-6.176e-006
-7.13426e-006
-9.10351e-006
-8.48091e-006
-5.83571e-006
-4.64828e-006
-5.56615e-006
-5.57414e-006
-3.13888e-006
-7.71192e-007
-9.14621e-007
-1.98459e-006
-1.04032e-006
1.28852e-006
1.71927e-006
-2.81853e-007
-1.37632e-006
4.47104e-007
2.58597e-006
1.96586e-006
2.86758e-007
1.77637e-006
6.30495e-006
0
-2.95596e-007
-1.6081e-005
-0.000137697
-0.000498926
-0.000976089
-0.000888952
0.000705561
0.00401855
0.00770244
0.00934482
0.00732084
0.00245243
-0.0023104
-0.00421346
-0.00295203
-0.000672638
0.000241293
-0.000673984
-0.00195427
-0.00206789
-0.000980423
0.000129183
0.000357665
-5.31203e-005
-0.00028431
-1.71326e-005
0.000306153
0.0001778
-0.000318543
-0.000662451
-0.000550261
-0.000204787
-4.18831e-005
-0.000183994
-0.000391132
-0.000400673
-0.000219022
-6.0173e-005
-7.42236e-005
-0.000199766
-0.000269103
-0.000205161
-8.83347e-005
-4.6134e-005
-0.000107615
-0.000182115
-0.000173602
-9.26638e-005
-3.70188e-005
-6.84054e-005
-0.000137907
-0.000151093
-8.86706e-005
-2.84058e-005
-4.24483e-005
-0.000105421
-0.000131249
-8.58308e-005
-2.68376e-005
-2.43211e-005
-7.21735e-005
-0.00010328
-7.87634e-005
-3.15615e-005
-1.66924e-005
-4.27968e-005
-7.03122e-005
-6.57514e-005
-3.73741e-005
-1.66408e-005
-2.03173e-005
-3.82695e-005
-4.96936e-005
-4.28275e-005
-2.26514e-005
-6.32438e-006
-9.05262e-006
-2.81773e-005
-4.23511e-005
0
-3.89133e-008
-2.01172e-006
-1.51109e-005
-3.70677e-005
1.92745e-005
0.00038697
0.00133748
0.00285684
0.00436105
0.00486969
0.0037276
0.00132053
-0.00100449
-0.00195505
-0.00138285
-0.000355275
-8.36764e-005
-0.000780639
-0.00159964
-0.00163721
-0.000861446
-1.45858e-005
0.000261875
3.45139e-005
-0.000175504
-6.48283e-005
0.0001778
0.000211376
-1.71484e-005
-0.000253214
-0.000272118
-0.000118545
-1.63312e-007
-2.84688e-005
-0.000125025
-0.000154611
-8.62384e-005
-3.6338e-006
8.78076e-006
-4.44204e-005
-9.14847e-005
-8.10829e-005
-3.35e-005
-7.89232e-006
-3.08296e-005
-6.8312e-005
-7.07599e-005
-3.51339e-005
-7.62251e-006
-2.34641e-005
-6.09254e-005
-6.97452e-005
-3.72462e-005
-4.70534e-006
-1.24191e-005
-4.7187e-005
-6.1566e-005
-3.6918e-005
-5.48621e-006
-5.41779e-006
-3.2242e-005
-4.93664e-005
-3.74415e-005
-1.51353e-005
-9.7886e-006
-2.30933e-005
-3.47413e-005
-3.0999e-005
-1.79534e-005
-8.8292e-006
-8.72846e-006
-1.39609e-005
-1.86008e-005
-1.76716e-005
-9.51073e-006
-9.23102e-009
-3.02602e-007
-1.39106e-005
-2.83337e-005
0
5.17175e-007
2.82699e-005
0.000244847
0.000911004
0.00190823
0.00225024
0.000504311
-0.00374607
-0.00872028
-0.0111605
-0.00887724
-0.0029123
0.00297628
0.00533322
0.00377001
0.000863028
-0.00055041
0.000139864
0.00137886
0.00154834
0.000614636
-0.000263187
-0.000298071
0.000149646
0.000282736
-6.23443e-005
-0.000318543
-1.71484e-005
0.000603124
0.000918932
0.000675993
0.00023326
8.56841e-005
0.00031223
0.000572924
0.000557806
0.000314035
0.000124508
0.000159838
0.000318828
0.000386671
0.000283108
0.000125776
7.48593e-005
0.000155086
0.000245861
0.000230814
0.000127969
5.63703e-005
8.81644e-005
0.000165983
0.000181358
0.000111436
4.24546e-005
5.53926e-005
0.000123939
0.000153503
0.0001045
3.84598e-005
3.34485e-005
8.52274e-005
0.000119668
9.07164e-005
3.36981e-005
1.3682e-005
4.4943e-005
8.18271e-005
8.02852e-005
4.66308e-005
2.11553e-005
2.85747e-005
5.55433e-005
7.13066e-005
6.02848e-005
3.38648e-005
1.62593e-005
2.07786e-005
3.73549e-005
4.29093e-005
0
8.72171e-007
4.75053e-005
0.000408363
0.0014963
0.00302676
0.00318903
-0.000547455
-0.00877878
-0.0180613
-0.0222987
-0.0174883
-0.00574422
0.0057024
0.0102515
0.00722942
0.00170105
-0.000784103
0.00090775
0.00357873
0.00388911
0.00174702
-0.000387159
-0.000705509
0.000192058
0.000601902
-2.6464e-005
-0.000662451
-0.000253214
0.000918932
0.00166688
0.00135196
0.000524255
0.000143523
0.000484318
0.000984921
0.00102296
0.000597301
0.000207291
0.000223303
0.000516302
0.000684375
0.000528021
0.000233621
0.00011699
0.000259532
0.000443331
0.0004286
0.000233218
9.07986e-005
0.000154121
0.000313452
0.000347779
0.000207479
6.77563e-005
9.46482e-005
0.000234522
0.000294682
0.000195941
6.42226e-005
5.62712e-005
0.000161613
0.000231951
0.00017773
6.94139e-005
3.21772e-005
9.12679e-005
0.000159638
0.000156151
9.31329e-005
4.33461e-005
5.19102e-005
9.81022e-005
0.000128787
0.000111953
6.19308e-005
2.40163e-005
3.22592e-005
7.37227e-005
9.73982e-005
0
7.36857e-007
4.00609e-005
0.000343242
0.00125111
0.002508
0.00258149
-0.000625527
-0.00754115
-0.015221
-0.0185949
-0.014441
-0.00463631
0.00479765
0.00848017
0.00594971
0.00140324
-0.000633426
0.00074204
0.00292209
0.00319096
0.00145744
-0.000296322
-0.000586083
0.00013767
0.000496786
7.82801e-007
-0.000550261
-0.000272118
0.000675993
0.00135196
0.00117323
0.000507073
0.000132026
0.000348368
0.000761607
0.000843659
0.000524087
0.000179995
0.000151687
0.000383817
0.000549334
0.000445971
0.000200744
8.63951e-005
0.000196441
0.000356763
0.000354244
0.000192484
6.94976e-005
0.000120964
0.000256545
0.000287435
0.000170176
5.26982e-005
7.47999e-005
0.000191197
0.000241303
0.000160174
5.22093e-005
4.58482e-005
0.000132269
0.000190996
0.000149137
6.22256e-005
3.02792e-005
7.53314e-005
0.00013037
0.000130265
8.1062e-005
3.82319e-005
4.04311e-005
7.60799e-005
0.000103347
9.18625e-005
4.95648e-005
1.56892e-005
2.31725e-005
6.20716e-005
8.5599e-005
0
3.21129e-007
1.74606e-005
0.000149789
0.000548723
0.00111868
0.00123582
4.96333e-005
-0.00260811
-0.00556766
-0.00686101
-0.00528799
-0.00161551
0.00186988
0.00319261
0.00222546
0.000517691
-0.000298999
0.000106668
0.000839243
0.000962972
0.000427363
-0.000121667
-0.000196369
5.59137e-005
0.000177779
8.18332e-007
-0.000204787
-0.000118545
0.00023326
0.000524255
0.000507073
0.00026426
7.82156e-005
0.000113098
0.000270175
0.000339438
0.0002417
9.2786e-005
4.84729e-005
0.000127789
0.000210259
0.000189372
9.23694e-005
3.29404e-005
6.78727e-005
0.000135461
0.000142179
8.00257e-005
2.80791e-005
4.56539e-005
9.92954e-005
0.00011293
6.79708e-005
2.21791e-005
2.99085e-005
7.35455e-005
9.2194e-005
6.20909e-005
2.23049e-005
1.96381e-005
5.06762e-005
7.23868e-005
5.8562e-005
2.75534e-005
1.38767e-005
2.71026e-005
4.66289e-005
4.95243e-005
3.40301e-005
1.67248e-005
1.34725e-005
2.48942e-005
3.69749e-005
3.47506e-005
1.78539e-005
2.65481e-006
5.5128e-006
2.31768e-005
3.44388e-005
0
7.71018e-008
4.27588e-006
3.80991e-005
0.000149308
0.000346016
0.000520615
0.000480135
0.000116626
-0.000429136
-0.000810707
-0.000743316
-0.00026361
0.000281596
0.000526911
0.000386168
7.74893e-005
-0.000120902
-0.00011811
-2.82202e-005
8.08804e-006
-2.66716e-005
-5.24906e-005
-1.98714e-005
3.02019e-005
3.20043e-005
-1.42252e-005
-4.18831e-005
-1.63312e-007
8.56841e-005
0.000143523
0.000132026
7.82156e-005
4.12641e-005
5.03475e-005
8.26289e-005
9.60988e-005
7.54153e-005
4.31616e-005
3.05798e-005
4.33532e-005
5.88748e-005
5.46473e-005
3.36927e-005
1.8496e-005
2.27965e-005
3.60801e-005
3.85663e-005
2.62732e-005
1.43747e-005
1.62145e-005
2.64368e-005
2.95312e-005
2.07679e-005
1.13623e-005
1.24533e-005
2.05976e-005
2.35131e-005
1.66503e-005
8.09897e-006
6.93728e-006
1.19302e-005
1.46433e-005
1.07411e-005
4.25491e-006
1.28455e-006
3.01771e-006
6.03048e-006
7.05771e-006
5.65644e-006
3.40515e-006
2.28127e-006
3.35151e-006
5.55243e-006
6.01205e-006
3.1114e-006
-7.64516e-007
-1.29176e-006
2.32897e-006
5.69337e-006
0
2.0974e-007
1.1538e-005
0.000100973
0.000381041
0.000812521
0.000980384
0.000237545
-0.00166717
-0.0040001
-0.00526185
-0.00432303
-0.00153877
0.00133704
0.00255452
0.00182403
0.000403976
-0.000234294
0.000236864
0.000961974
0.00103261
0.000437026
-0.000132639
-0.000188143
7.27315e-005
0.000167338
-2.53745e-005
-0.000183994
-2.84688e-005
0.00031223
0.000484318
0.000348368
0.000113098
5.03475e-005
0.000186192
0.000322212
0.000299433
0.000163163
7.03163e-005
9.77887e-005
0.000179058
0.000205091
0.000146567
6.85762e-005
4.66806e-005
8.71636e-005
0.000130051
0.0001208
6.9491e-005
3.44112e-005
5.12314e-005
9.13506e-005
9.93025e-005
6.27058e-005
2.65566e-005
3.40058e-005
7.08573e-005
8.56481e-005
5.71429e-005
1.984e-005
1.65299e-005
4.35844e-005
5.97455e-005
4.16376e-005
1.09484e-005
2.45349e-006
2.04083e-005
3.84402e-005
3.55535e-005
1.85998e-005
8.28823e-006
1.3694e-005
2.61361e-005
3.23011e-005
2.696e-005
1.49705e-005
6.14727e-006
7.68733e-006
1.72944e-005
2.35766e-005
0
4.93548e-007
2.69219e-005
0.000232019
0.00085359
0.00173846
0.00186286
-0.000226778
-0.0049055
-0.0102385
-0.0127307
-0.0100388
-0.00332714
0.00325184
0.00586659
0.00411067
0.000928717
-0.00044801
0.000614373
0.00220453
0.00235389
0.00104269
-0.000238667
-0.000418209
0.000122263
0.000356996
-2.50687e-005
-0.000391132
-0.000125025
0.000572924
0.000984921
0.000761607
0.000270175
8.26289e-005
0.000322212
0.000620718
0.000617494
0.000348326
0.000127542
0.000156658
0.000332532
0.000415003
0.000306543
0.000132322
7.25671e-005
0.000160509
0.000263856
0.000249707
0.000135301
5.53077e-005
9.35718e-005
0.000185021
0.000203934
0.000123334
4.38696e-005
6.01838e-005
0.000140826
0.000174523
0.000115639
3.73801e-005
3.08895e-005
8.99246e-005
0.000128053
9.38854e-005
3.00596e-005
1.01332e-005
4.70722e-005
8.76056e-005
8.42718e-005
4.69025e-005
1.99963e-005
2.845e-005
5.68697e-005
7.32293e-005
6.13752e-005
3.25418e-005
1.29765e-005
1.99367e-005
4.42042e-005
5.69039e-005
0
5.68263e-007
3.09027e-005
0.000264952
0.000967373
0.00194824
0.00204228
-0.000347346
-0.00554852
-0.0113328
-0.0138735
-0.0107577
-0.00342176
0.00360251
0.00630469
0.00438398
0.00100323
-0.000479002
0.000564055
0.00216692
0.00233261
0.00103586
-0.000238842
-0.000421078
0.000118816
0.000361932
-1.72426e-005
-0.000400673
-0.000154611
0.000557806
0.00102296
0.000843659
0.000339438
9.60988e-005
0.000299433
0.000617494
0.000657692
0.000399411
0.000146286
0.000142109
0.000320692
0.000429715
0.000333361
0.000143634
6.40437e-005
0.000151785
0.000269533
0.000262666
0.000140484
5.02001e-005
8.83886e-005
0.000187129
0.000209656
0.000125343
4.09456e-005
5.68792e-005
0.000140569
0.000176366
0.000116939
3.70633e-005
2.98432e-005
8.97946e-005
0.000130041
9.76023e-005
3.33477e-005
1.11909e-005
4.70922e-005
8.99407e-005
9.01361e-005
5.3185e-005
2.28653e-005
2.83639e-005
5.79611e-005
7.75895e-005
6.61716e-005
3.4159e-005
1.24232e-005
2.18169e-005
5.05331e-005
6.42135e-005
0
3.51534e-007
1.91027e-005
0.000163648
0.000597538
0.00120808
0.00129567
-8.84113e-005
-0.00312425
-0.00648489
-0.00794017
-0.00612723
-0.00191862
0.00207693
0.00360223
0.00251683
0.000601612
-0.000279862
0.000226103
0.00106586
0.0011686
0.000510289
-0.00013764
-0.000219922
6.82889e-005
0.000194836
-1.02471e-005
-0.000219022
-8.62384e-005
0.000314035
0.000597301
0.000524087
0.0002417
7.54153e-005
0.000163163
0.000348326
0.000399411
0.000268333
0.00010958
8.13629e-005
0.000174928
0.00024959
0.000206475
9.36161e-005
3.4286e-005
7.77812e-005
0.000150269
0.000153672
8.40015e-005
2.66325e-005
4.38947e-005
0.000100588
0.000116411
7.02612e-005
2.16284e-005
2.85829e-005
7.43517e-005
9.47019e-005
6.27407e-005
1.89013e-005
1.39297e-005
4.53533e-005
6.68736e-005
4.99363e-005
1.55897e-005
2.92915e-006
2.15964e-005
4.58977e-005
4.8978e-005
3.12265e-005
1.43812e-005
1.56413e-005
3.15433e-005
4.39685e-005
3.88967e-005
2.03878e-005
7.10765e-006
1.31406e-005
3.15421e-005
4.0199e-005
0
1.00796e-007
5.52592e-006
4.81369e-005
0.000181021
0.000387406
0.000483928
0.000193866
-0.000579019
-0.00152018
-0.00202445
-0.00166367
-0.000598475
0.000495685
0.000971711
0.000726173
0.000203439
-7.99352e-005
9.52479e-006
0.000214193
0.000248295
9.48165e-005
-5.14551e-005
-5.33877e-005
2.81749e-005
5.28407e-005
-1.06295e-005
-6.0173e-005
-3.6338e-006
0.000124508
0.000207291
0.000179995
9.2786e-005
4.31616e-005
7.03163e-005
0.000127542
0.000146286
0.00010958
5.94719e-005
4.3483e-005
6.47392e-005
8.58491e-005
7.49352e-005
4.01755e-005
1.66706e-005
2.4178e-005
4.57369e-005
5.05769e-005
3.1522e-005
1.11489e-005
1.13587e-005
2.65173e-005
3.33673e-005
2.21918e-005
7.74245e-006
7.69248e-006
1.93711e-005
2.50841e-005
1.63587e-005
3.79717e-006
1.40967e-006
8.54504e-006
1.27519e-005
7.03737e-006
-2.22109e-006
-4.87151e-006
7.30594e-007
7.68571e-006
9.7708e-006
7.29211e-006
4.70454e-006
5.37405e-006
9.034e-006
1.24498e-005
1.20845e-005
7.65803e-006
3.50579e-006
4.61223e-006
1.03115e-005
1.37603e-005
0
8.41985e-008
4.66902e-006
4.14506e-005
0.000160111
0.000355474
0.000470404
0.000236255
-0.000483073
-0.00143315
-0.00201752
-0.00173828
-0.000677021
0.000486408
0.00101946
0.000756834
0.000182549
-9.69368e-005
7.39455e-005
0.000358819
0.000387282
0.000152619
-6.45204e-005
-7.23753e-005
3.76419e-005
6.76891e-005
-1.78749e-005
-7.42236e-005
8.78076e-006
0.000159838
0.000223303
0.000151687
4.84729e-005
3.05798e-005
9.77887e-005
0.000156658
0.000142109
8.13629e-005
4.3483e-005
5.65632e-005
8.85981e-005
9.52254e-005
6.78477e-005
3.43947e-005
2.43599e-005
3.95532e-005
5.65165e-005
5.33938e-005
3.27047e-005
1.68027e-005
2.12672e-005
3.6682e-005
4.09185e-005
2.71939e-005
1.23187e-005
1.42656e-005
2.85158e-005
3.44671e-005
2.28676e-005
7.31697e-006
5.30463e-006
1.54135e-005
2.08233e-005
1.24132e-005
-2.92208e-007
-3.04923e-006
5.08953e-006
1.27627e-005
1.18343e-005
5.86501e-006
3.13103e-006
6.30863e-006
1.13544e-005
1.35131e-005
1.15002e-005
7.1766e-006
3.80313e-006
4.11364e-006
7.69931e-006
1.0241e-005
0
2.70956e-007
1.48014e-005
0.000127963
0.000473882
0.000980219
0.00110667
7.46564e-005
-0.00233247
-0.0051143
-0.00644498
-0.00509538
-0.00166332
0.00170241
0.00302454
0.00209958
0.000447069
-0.000276266
0.000248998
0.00104672
0.00112294
0.000476984
-0.000139285
-0.000202777
7.53495e-005
0.000180024
-2.37312e-005
-0.000199766
-4.44204e-005
0.000318828
0.000516302
0.000383817
0.000127789
4.33532e-005
0.000179058
0.000332532
0.000320692
0.000174928
6.47392e-005
8.85981e-005
0.000183008
0.000221172
0.000159219
6.85876e-005
4.17395e-005
9.00687e-005
0.0001421
0.00013174
7.18053e-005
3.21552e-005
5.33465e-005
0.000100104
0.000108659
6.68239e-005
2.65259e-005
3.5368e-005
7.65989e-005
9.34089e-005
6.28005e-005
2.23737e-005
1.88556e-005
4.91066e-005
6.86049e-005
5.05564e-005
1.6813e-005
5.75574e-006
2.45263e-005
4.53431e-005
4.30584e-005
2.28312e-005
8.50165e-006
1.33057e-005
2.84997e-005
3.66644e-005
2.98156e-005
1.48096e-005
5.22725e-006
8.73945e-006
1.99491e-005
2.52369e-005
0
3.98678e-007
2.16929e-005
0.000186239
0.000682066
0.00138438
0.00149304
-9.35667e-005
-0.00360807
-0.00753299
-0.00926328
-0.00716553
-0.00222622
0.002481
0.00425799
0.00292544
0.000629458
-0.000375232
0.00031772
0.00138425
0.00149608
0.000647298
-0.000174248
-0.000272666
9.03159e-005
0.000240427
-2.04425e-005
-0.000269103
-9.14847e-005
0.000386671
0.000684375
0.000549334
0.000210259
5.88748e-005
0.000205091
0.000415003
0.000429715
0.00024959
8.58491e-005
9.52254e-005
0.000221172
0.000290913
0.000220928
9.45519e-005
4.7525e-005
0.000110841
0.000188188
0.000179252
9.60045e-005
3.82427e-005
6.69818e-005
0.000133478
0.000146732
8.88538e-005
3.25344e-005
4.41262e-005
0.000100594
0.000124213
8.37164e-005
2.97889e-005
2.53219e-005
6.66556e-005
9.46628e-005
7.26296e-005
2.78542e-005
1.11585e-005
3.42927e-005
6.24576e-005
6.12027e-005
3.43005e-005
1.24981e-005
1.6079e-005
3.62074e-005
4.89172e-005
4.04926e-005
1.9004e-005
4.75703e-006
1.01339e-005
2.71032e-005
3.50884e-005
0
3.05284e-007
1.66003e-005
0.000142346
0.000520235
0.00105172
0.00112143
-0.000112067
-0.00281851
-0.00582719
-0.00714276
-0.00552244
-0.00172828
0.00188837
0.00326676
0.0022654
0.00051324
-0.000271696
0.000232905
0.00103546
0.0011288
0.000495649
-0.000126739
-0.000208472
6.37036e-005
0.000182919
-1.04702e-005
-0.000205161
-8.10829e-005
0.000283108
0.000528021
0.000445971
0.000189372
5.46473e-005
0.000146567
0.000306543
0.000333361
0.000206475
7.49352e-005
6.78477e-005
0.000159219
0.000220928
0.000177275
8.06925e-005
3.71138e-005
8.05845e-005
0.000142253
0.00014035
7.7373e-005
2.95986e-005
4.8671e-005
0.00010019
0.000112557
6.88942e-005
2.43757e-005
3.16453e-005
7.44434e-005
9.30269e-005
6.2644e-005
2.17017e-005
1.8337e-005
4.99125e-005
7.15188e-005
5.52395e-005
2.14374e-005
8.15702e-006
2.45141e-005
4.52948e-005
4.52062e-005
2.62181e-005
9.8245e-006
1.09933e-005
2.47594e-005
3.46864e-005
2.98167e-005
1.41408e-005
2.19956e-006
4.9333e-006
1.81341e-005
2.59837e-005
0
1.08994e-007
5.96151e-006
5.16446e-005
0.000191766
0.000397829
0.000449838
2.54498e-005
-0.000973732
-0.00214437
-0.00272776
-0.00219231
-0.000759642
0.000682654
0.0012864
0.000930073
0.000231156
-0.000101901
9.53995e-005
0.000430202
0.000475694
0.000211386
-5.41662e-005
-9.02599e-005
2.70631e-005
7.91652e-005
-4.31833e-006
-8.83347e-005
-3.35e-005
0.000125776
0.000233621
0.000200744
9.23694e-005
3.36927e-005
6.85762e-005
0.000132322
0.000143634
9.36161e-005
4.01755e-005
3.43947e-005
6.85876e-005
9.45519e-005
8.06925e-005
4.33038e-005
2.2914e-005
3.67604e-005
6.13949e-005
6.31324e-005
3.86867e-005
1.71854e-005
2.2399e-005
4.33239e-005
4.99246e-005
3.24265e-005
1.27361e-005
1.43734e-005
3.19406e-005
3.99008e-005
2.6893e-005
9.28631e-006
8.01251e-006
2.16464e-005
3.04565e-005
2.28291e-005
8.195e-006
2.54467e-006
8.7625e-006
1.6213e-005
1.57402e-005
9.01258e-006
3.53231e-006
3.48666e-006
7.23346e-006
1.05543e-005
1.00418e-005
5.1797e-006
-5.89788e-007
-2.01334e-006
2.42383e-006
7.68823e-006
0
3.70096e-008
2.07846e-006
1.885e-005
7.51259e-005
0.000174719
0.000251461
0.000175769
-0.000137752
-0.000594004
-0.00091219
-0.000825351
-0.000336175
0.000236076
0.000511153
0.00038014
7.95986e-005
-6.85976e-005
2.83723e-005
0.000192592
0.000216282
8.83684e-005
-3.59737e-005
-4.34135e-005
1.99982e-005
4.0867e-005
-7.4949e-006
-4.6134e-005
-7.89232e-006
7.48593e-005
0.00011699
8.63951e-005
3.29404e-005
1.8496e-005
4.66806e-005
7.25671e-005
6.40437e-005
3.4286e-005
1.66706e-005
2.43599e-005
4.17395e-005
4.7525e-005
3.71138e-005
2.2914e-005
1.86895e-005
2.59704e-005
3.41103e-005
3.23798e-005
2.1829e-005
1.40856e-005
1.74873e-005
2.65456e-005
2.8523e-005
1.97609e-005
1.06198e-005
1.19148e-005
2.05918e-005
2.39308e-005
1.65781e-005
7.34682e-006
7.04308e-006
1.4355e-005
1.84683e-005
1.35968e-005
5.47221e-006
2.57117e-006
5.48877e-006
8.05601e-006
6.34502e-006
2.58071e-006
5.78733e-007
9.4131e-007
1.93282e-006
2.49147e-006
2.39446e-006
1.00804e-006
-1.80713e-006
-4.11409e-006
-3.48179e-006
-4.16359e-007
0
1.43078e-007
7.8353e-006
6.80792e-005
0.000254561
0.000537521
0.00064503
0.000174242
-0.00100177
-0.00239394
-0.0030858
-0.00244909
-0.00077012
0.000881251
0.00151495
0.00102848
0.000184459
-0.00018526
7.88877e-005
0.00048494
0.000531981
0.00021847
-7.9409e-005
-0.000101485
4.31187e-005
9.42968e-005
-1.37486e-005
-0.000107615
-3.08296e-005
0.000155086
0.000259532
0.000196441
6.78727e-005
2.27965e-005
8.71636e-005
0.000160509
0.000151785
7.77812e-005
2.4178e-005
3.95532e-005
9.00687e-005
0.000110841
8.05845e-005
3.67604e-005
2.59704e-005
5.21584e-005
7.78186e-005
7.05717e-005
3.95426e-005
2.1405e-005
3.50983e-005
5.99761e-005
6.28417e-005
3.93918e-005
1.83481e-005
2.41495e-005
4.64586e-005
5.47874e-005
3.78103e-005
1.6365e-005
1.52845e-005
3.23525e-005
4.34396e-005
3.40459e-005
1.5566e-005
8.3214e-006
1.64488e-005
2.58379e-005
2.35327e-005
1.20488e-005
3.4952e-006
4.7189e-006
1.15721e-005
1.54842e-005
1.22481e-005
4.65597e-006
-1.02765e-006
-6.5471e-007
4.2147e-006
7.72735e-006
0
2.64492e-007
1.44046e-005
0.000123892
0.00045532
0.000931188
0.00102864
2.10582e-005
-0.00225432
-0.00481386
-0.00595542
-0.00460551
-0.00140225
0.00164858
0.00278449
0.00189115
0.000376819
-0.000281059
0.000180515
0.000888341
0.00096782
0.00041501
-0.000120006
-0.000179746
6.22597e-005
0.000160932
-1.40224e-005
-0.000182115
-6.8312e-005
0.000245861
0.000443331
0.000356763
0.000135461
3.60801e-005
0.000130051
0.000263856
0.000269533
0.000150269
4.57369e-005
5.65165e-005
0.0001421
0.000188188
0.000142253
6.13949e-005
3.41103e-005
7.78186e-005
0.000127643
0.000119443
6.42386e-005
2.85981e-005
5.04631e-005
9.50472e-005
0.000102154
6.21233e-005
2.48278e-005
3.38437e-005
7.22641e-005
8.76259e-005
5.97858e-005
2.36013e-005
2.13674e-005
5.01372e-005
6.96866e-005
5.50615e-005
2.45155e-005
1.22983e-005
2.65708e-005
4.42411e-005
4.23152e-005
2.33081e-005
7.77577e-006
9.3019e-006
2.2077e-005
3.0251e-005
2.46909e-005
1.04423e-005
5.20482e-007
3.10028e-006
1.35815e-005
1.9269e-005
0
2.43628e-007
1.32576e-005
0.000113821
0.000416668
0.000844019
0.000901859
-9.13287e-005
-0.00228176
-0.00473
-0.00581387
-0.00450623
-0.00141161
0.00155048
0.00267965
0.001849
0.000402152
-0.000233913
0.000207533
0.000891601
0.000969091
0.000427315
-0.000105747
-0.000177723
5.31643e-005
0.000155038
-8.50411e-006
-0.000173602
-7.07599e-005
0.000230814
0.0004286
0.000354244
0.000142179
3.85663e-005
0.0001208
0.000249707
0.000262666
0.000153672
5.05769e-005
5.33938e-005
0.00013174
0.000179252
0.00014035
6.31324e-005
3.23798e-005
7.05717e-005
0.000119443
0.000115098
6.31606e-005
2.62895e-005
4.42687e-005
8.68848e-005
9.56711e-005
5.84408e-005
2.17799e-005
2.88591e-005
6.51542e-005
8.04366e-005
5.44202e-005
1.99552e-005
1.77237e-005
4.51438e-005
6.37815e-005
4.98877e-005
2.101e-005
9.63674e-006
2.32497e-005
4.00504e-005
3.87407e-005
2.17392e-005
7.70517e-006
8.84174e-006
2.02091e-005
2.79702e-005
2.36212e-005
1.07753e-005
9.18865e-007
2.53643e-006
1.25907e-005
1.90611e-005
0
1.16086e-007
6.34001e-006
5.47754e-005
0.000202482
0.000416683
0.000461487
-2.66048e-006
-0.00107023
-0.00230215
-0.00289325
-0.00229548
-0.000765282
0.000747867
0.00135786
0.000959221
0.000219794
-0.000115671
0.000110457
0.000470649
0.000514123
0.000227505
-5.68394e-005
-9.52575e-005
2.87566e-005
8.31011e-005
-5.08605e-006
-9.26638e-005
-3.51339e-005
0.000127969
0.000233218
0.000192484
8.00257e-005
2.62732e-005
6.9491e-005
0.000135301
0.000140484
8.40015e-005
3.1522e-005
3.27047e-005
7.18053e-005
9.60045e-005
7.7373e-005
3.86867e-005
2.1829e-005
3.95426e-005
6.42386e-005
6.31606e-005
3.70294e-005
1.69228e-005
2.47343e-005
4.66288e-005
5.20515e-005
3.30309e-005
1.31995e-005
1.60453e-005
3.48423e-005
4.29506e-005
2.90889e-005
1.06578e-005
9.52882e-006
2.4172e-005
3.37804e-005
2.58806e-005
1.0313e-005
4.2912e-006
1.11505e-005
1.92361e-005
1.81678e-005
9.86909e-006
3.39002e-006
3.8217e-006
8.63281e-006
1.2108e-005
1.06591e-005
5.00419e-006
-5.19289e-007
-1.2489e-006
3.19403e-006
7.67901e-006
0
4.22378e-008
2.34597e-006
2.09179e-005
8.16666e-005
0.000186124
0.000265219
0.000196626
-8.59222e-005
-0.00047886
-0.000730911
-0.000632648
-0.000217988
0.000232761
0.000422628
0.000291101
4.14461e-005
-7.85208e-005
-8.29034e-006
0.000112653
0.000132307
4.64204e-005
-3.30661e-005
-2.97489e-005
1.86798e-005
3.11574e-005
-7.53747e-006
-3.70188e-005
-7.62251e-006
5.63703e-005
9.07986e-005
6.94976e-005
2.80791e-005
1.43747e-005
3.44112e-005
5.53077e-005
5.02001e-005
2.66325e-005
1.11489e-005
1.68027e-005
3.21552e-005
3.82427e-005
2.95986e-005
1.71854e-005
1.40856e-005
2.1405e-005
2.85981e-005
2.62895e-005
1.69228e-005
1.13823e-005
1.5653e-005
2.35067e-005
2.43425e-005
1.65624e-005
9.4872e-006
1.12738e-005
1.85018e-005
2.09172e-005
1.48211e-005
7.4671e-006
7.22765e-006
1.30154e-005
1.64609e-005
1.28826e-005
6.37136e-006
3.54345e-006
5.40221e-006
7.45649e-006
6.18974e-006
2.74276e-006
3.22232e-007
2.31893e-007
1.35973e-006
2.13009e-006
1.69558e-006
-5.221e-008
-2.34128e-006
-3.57815e-006
-2.69375e-006
-6.00626e-007
0
9.71152e-008
5.33176e-006
4.65897e-005
0.000176333
0.000382877
0.000498539
0.00026695
-0.000402728
-0.00122451
-0.00165161
-0.0013098
-0.000367752
0.000550145
0.000876459
0.000564816
6.24227e-005
-0.000156109
-7.45872e-006
0.000224232
0.00025701
9.30546e-005
-5.75734e-005
-5.54903e-005
3.16376e-005
5.71133e-005
-1.09348e-005
-6.84054e-005
-2.34641e-005
8.81644e-005
0.000154121
0.000120964
4.56539e-005
1.62145e-005
5.12314e-005
9.35718e-005
8.83886e-005
4.38947e-005
1.13587e-005
2.12672e-005
5.33465e-005
6.69818e-005
4.8671e-005
2.2399e-005
1.74873e-005
3.50983e-005
5.04631e-005
4.42687e-005
2.47343e-005
1.5653e-005
2.67381e-005
4.25931e-005
4.27281e-005
2.69061e-005
1.44683e-005
1.95374e-005
3.38834e-005
3.8342e-005
2.70474e-005
1.36682e-005
1.32413e-005
2.39062e-005
3.0828e-005
2.51965e-005
1.37002e-005
8.51056e-006
1.24838e-005
1.75633e-005
1.58295e-005
8.27577e-006
2.10874e-006
2.04859e-006
6.05971e-006
8.60631e-006
6.4416e-006
1.20181e-006
-2.66753e-006
-2.23604e-006
1.19801e-006
3.57051e-006
0
1.91027e-007
1.04237e-005
8.9996e-005
0.00033314
0.000691707
0.000799376
0.000136305
-0.00142899
-0.0032199
-0.00404246
-0.0031317
-0.000922267
0.00118385
0.00194932
0.00129586
0.000219386
-0.000237206
0.000105643
0.000620356
0.000681309
0.000287521
-9.29011e-005
-0.000130803
4.77825e-005
0.000119913
-9.94942e-006
-0.000137907
-6.09254e-005
0.000165983
0.000313452
0.000256545
9.92954e-005
2.64368e-005
9.13506e-005
0.000185021
0.000187129
0.000100588
2.65173e-005
3.6682e-005
0.000100104
0.000133478
0.00010019
4.33239e-005
2.65456e-005
5.99761e-005
9.50472e-005
8.68848e-005
4.66288e-005
2.35067e-005
4.25931e-005
7.5665e-005
7.89288e-005
4.80139e-005
2.12682e-005
2.96986e-005
5.87949e-005
6.93646e-005
4.7758e-005
2.08122e-005
1.9606e-005
4.12287e-005
5.57396e-005
4.49573e-005
2.23762e-005
1.29399e-005
2.25532e-005
3.45579e-005
3.2394e-005
1.78507e-005
5.77433e-006
6.16836e-006
1.50688e-005
2.09374e-005
1.67696e-005
5.98606e-006
-1.69476e-006
1.564e-007
8.30771e-006
1.31374e-005
0
1.99546e-007
1.0874e-005
9.36085e-005
0.000344348
0.000704471
0.000775569
-5.49598e-008
-0.00175313
-0.00373287
-0.00462416
-0.00358426
-0.00109483
0.00128598
0.00217359
0.00146966
0.000281256
-0.000220672
0.000171781
0.000754555
0.000818372
0.000358381
-9.25231e-005
-0.000151663
4.61879e-005
0.000133635
-6.58383e-006
-0.000151093
-6.97452e-005
0.000181358
0.000347779
0.000287435
0.00011293
2.95312e-005
9.93025e-005
0.000203934
0.000209656
0.000116411
3.33673e-005
4.09185e-005
0.000108659
0.000146732
0.000112557
4.99246e-005
2.8523e-005
6.28417e-005
0.000102154
9.56711e-005
5.20515e-005
2.43425e-005
4.27281e-005
7.89288e-005
8.43397e-005
5.15246e-005
2.13302e-005
2.90823e-005
6.05457e-005
7.27429e-005
4.95949e-005
2.00097e-005
1.84672e-005
4.21243e-005
5.79941e-005
4.60367e-005
2.13201e-005
1.13427e-005
2.22706e-005
3.55961e-005
3.34718e-005
1.82237e-005
5.79129e-006
6.42071e-006
1.57415e-005
2.19542e-005
1.79453e-005
6.89288e-006
-1.47901e-006
-6.01327e-008
8.60769e-006
1.44951e-005
0
1.17837e-007
6.43013e-006
5.55029e-005
0.000205208
0.000424303
0.000482316
5.178e-005
-0.000951007
-0.00209782
-0.00262746
-0.00204577
-0.00062363
0.000741751
0.00124926
0.000840144
0.000153183
-0.000135916
9.11437e-005
0.000426376
0.000461578
0.000197208
-5.79609e-005
-8.62855e-005
2.98562e-005
7.7721e-005
-6.19662e-006
-8.86706e-005
-3.72462e-005
0.000111436
0.000207479
0.000170176
6.79708e-005
2.07679e-005
6.27058e-005
0.000123334
0.000125343
7.02612e-005
2.21918e-005
2.71939e-005
6.68239e-005
8.88538e-005
6.88942e-005
3.24265e-005
1.97609e-005
3.93918e-005
6.21233e-005
5.84408e-005
3.30309e-005
1.65624e-005
2.69061e-005
4.80139e-005
5.15246e-005
3.26277e-005
1.48182e-005
1.88733e-005
3.68541e-005
4.37926e-005
3.01481e-005
1.26762e-005
1.15469e-005
2.51449e-005
3.41581e-005
2.6838e-005
1.20099e-005
5.74124e-006
1.15968e-005
1.88486e-005
1.73318e-005
8.54518e-006
1.51286e-006
1.74086e-006
6.63026e-006
9.84603e-006
7.72391e-006
1.82632e-006
-2.9807e-006
-2.82576e-006
1.56743e-006
5.35587e-006
0
5.04997e-008
2.7764e-006
2.43548e-005
9.30829e-005
0.000207145
0.000289389
0.000219194
-4.91186e-005
-0.000392778
-0.000578259
-0.000452789
-9.39971e-005
0.000242154
0.000339141
0.00019573
-5.40375e-006
-8.85828e-005
-3.48288e-005
4.53026e-005
5.51643e-005
4.48871e-006
-3.20919e-005
-1.59366e-005
1.89503e-005
2.17046e-005
-9.03789e-006
-2.84058e-005
-4.70534e-006
4.24546e-005
6.77563e-005
5.26982e-005
2.21791e-005
1.13623e-005
2.65566e-005
4.38696e-005
4.09456e-005
2.16284e-005
7.74245e-006
1.23187e-005
2.65259e-005
3.25344e-005
2.43757e-005
1.27361e-005
1.06198e-005
1.83481e-005
2.48278e-005
2.17799e-005
1.31995e-005
9.4872e-006
1.44683e-005
2.12682e-005
2.13302e-005
1.48182e-005
9.74462e-006
1.16583e-005
1.70861e-005
1.84373e-005
1.35379e-005
7.8405e-006
7.2526e-006
1.10801e-005
1.35124e-005
1.0936e-005
5.76264e-006
2.79849e-006
3.47913e-006
4.91416e-006
3.9619e-006
7.97369e-007
-1.88535e-006
-2.24059e-006
-1.03142e-006
-3.29633e-007
-1.23526e-006
-3.08919e-006
-4.48382e-006
-4.62849e-006
-3.77797e-006
-2.65519e-006
0
7.21223e-008
3.95948e-006
3.46346e-005
0.000131684
0.0002901
0.000395952
0.000274832
-0.000134531
-0.000645231
-0.000910028
-0.000705279
-0.000151614
0.000364785
0.000517535
0.000304055
4.17703e-007
-0.000125071
-4.04715e-005
8.62858e-005
0.00010374
2.22026e-005
-4.3352e-005
-2.71152e-005
2.4772e-005
3.32859e-005
-1.04071e-005
-4.24483e-005
-1.24191e-005
5.53926e-005
9.46482e-005
7.47999e-005
2.99085e-005
1.24533e-005
3.40058e-005
6.01838e-005
5.68792e-005
2.85829e-005
7.69248e-006
1.42656e-005
3.5368e-005
4.41262e-005
3.16453e-005
1.43734e-005
1.19148e-005
2.41495e-005
3.38437e-005
2.88591e-005
1.60453e-005
1.12738e-005
1.95374e-005
2.96986e-005
2.90823e-005
1.88733e-005
1.16583e-005
1.53789e-005
2.41103e-005
2.62746e-005
1.89638e-005
1.06426e-005
1.00866e-005
1.60878e-005
1.9984e-005
1.65164e-005
9.33632e-006
5.57782e-006
7.32686e-006
1.01195e-005
8.98883e-006
4.08513e-006
-1.95556e-007
-5.16372e-007
2.02e-006
3.59163e-006
1.90864e-006
-1.65062e-006
-3.85754e-006
-3.09987e-006
-7.99685e-007
4.81026e-007
0
1.42662e-007
7.79551e-006
6.74874e-005
0.000251049
0.000526404
0.00062505
0.000159797
-0.00097588
-0.00229278
-0.0029129
-0.00226508
-0.000659293
0.000876638
0.00142978
0.000940387
0.000143799
-0.000189008
7.2255e-005
0.000458433
0.000503639
0.000209374
-7.29924e-005
-9.80213e-005
3.77175e-005
9.11081e-005
-8.29481e-006
-0.000105421
-4.7187e-005
0.000123939
0.000234522
0.000191197
7.35455e-005
2.05976e-005
7.08573e-005
0.000140826
0.000140569
7.43517e-005
1.93711e-005
2.85158e-005
7.65989e-005
0.000100594
7.44434e-005
3.19406e-005
2.05918e-005
4.64586e-005
7.22641e-005
6.51542e-005
3.48423e-005
1.85018e-005
3.38834e-005
5.87949e-005
6.05457e-005
3.68541e-005
1.70861e-005
2.41103e-005
4.62653e-005
5.38941e-005
3.71631e-005
1.66664e-005
1.57397e-005
3.19222e-005
4.26172e-005
3.43244e-005
1.73309e-005
1.0312e-005
1.75328e-005
2.64119e-005
2.4586e-005
1.35073e-005
4.3797e-006
4.70781e-006
1.14452e-005
1.58115e-005
1.24893e-005
4.171e-006
-1.60162e-006
9.31891e-008
6.59976e-006
1.03406e-005
0
1.69557e-007
9.25121e-006
7.9827e-005
0.000294898
0.000608427
0.000686353
5.45997e-005
-0.00140717
-0.00307585
-0.00384347
-0.00298939
-0.000907628
0.00109149
0.00183452
0.00123275
0.000222217
-0.000202353
0.000136215
0.000637015
0.000693591
0.000301705
-8.21039e-005
-0.000130131
4.10818e-005
0.000115689
-6.176e-006
-0.000131249
-6.1566e-005
0.000153503
0.000294682
0.000241303
9.2194e-005
2.35131e-005
8.56481e-005
0.000174523
0.000176366
9.47019e-005
2.50841e-005
3.44671e-005
9.34089e-005
0.000124213
9.30269e-005
3.99008e-005
2.39308e-005
5.47874e-005
8.76259e-005
8.04366e-005
4.29506e-005
2.09172e-005
3.8342e-005
6.93646e-005
7.27429e-005
4.37926e-005
1.84373e-005
2.62746e-005
5.38941e-005
6.40924e-005
4.36949e-005
1.8148e-005
1.70538e-005
3.7594e-005
5.12462e-005
4.09343e-005
1.98025e-005
1.1502e-005
2.11817e-005
3.27326e-005
3.07004e-005
1.7196e-005
6.25304e-006
6.94308e-006
1.53549e-005
2.08446e-005
1.70157e-005
6.96297e-006
-2.90447e-007
1.51487e-006
9.53424e-006
1.43704e-005
0
1.22614e-007
6.69117e-006
5.77888e-005
0.000214129
0.0004459
0.000520787
0.000108951
-0.000873148
-0.00199844
-0.00251543
-0.00194555
-0.000564774
0.000747443
0.00121965
0.000806987
0.000132554
-0.00015511
5.42396e-005
0.000371344
0.000410033
0.000170389
-5.97333e-005
-7.97441e-005
3.10358e-005
7.41887e-005
-7.13426e-006
-8.58308e-005
-3.6918e-005
0.0001045
0.000195941
0.000160174
6.20909e-005
1.66503e-005
5.71429e-005
0.000115639
0.000116939
6.27407e-005
1.63587e-005
2.28676e-005
6.28005e-005
8.37164e-005
6.2644e-005
2.6893e-005
1.65781e-005
3.78103e-005
5.97858e-005
5.44202e-005
2.90889e-005
1.48211e-005
2.70474e-005
4.7758e-005
4.95949e-005
3.01481e-005
1.35379e-005
1.89638e-005
3.71631e-005
4.36949e-005
3.01807e-005
1.33929e-005
1.26471e-005
2.61198e-005
3.51976e-005
2.8527e-005
1.44246e-005
8.4306e-006
1.43493e-005
2.18681e-005
2.05514e-005
1.13783e-005
3.67096e-006
3.86499e-006
9.52853e-006
1.32734e-005
1.05795e-005
3.6942e-006
-1.10932e-006
1.71293e-007
5.29892e-006
8.16392e-006
0
6.10081e-008
3.33982e-006
2.90817e-005
0.000109926
0.000240679
0.00032743
0.000231868
-8.72582e-005
-0.000475141
-0.000664093
-0.000497676
-8.40425e-005
0.000285489
0.000383484
0.000221976
-6.64673e-007
-0.000103863
-6.77813e-005
3.31099e-006
1.9709e-005
-1.26235e-005
-3.28087e-005
-1.19733e-005
1.927e-005
1.96217e-005
-9.10351e-006
-2.68376e-005
-5.48621e-006
3.84598e-005
6.42226e-005
5.22093e-005
2.23049e-005
8.09897e-006
1.984e-005
3.73801e-005
3.70633e-005
1.89013e-005
3.79717e-006
7.31697e-006
2.23737e-005
2.97889e-005
2.17017e-005
9.28631e-006
7.34682e-006
1.6365e-005
2.36013e-005
1.99552e-005
1.06578e-005
7.4671e-006
1.36682e-005
2.08122e-005
2.00097e-005
1.26762e-005
7.8405e-006
1.06426e-005
1.66664e-005
1.8148e-005
1.33929e-005
8.06586e-006
7.87534e-006
1.20939e-005
1.51112e-005
1.3211e-005
8.38044e-006
5.3884e-006
6.22303e-006
8.27175e-006
7.76988e-006
4.17616e-006
5.78392e-007
5.1307e-009
2.0399e-006
3.51186e-006
2.23017e-006
-6.70857e-007
-2.34878e-006
-1.63835e-006
-1.03759e-007
2.21155e-007
0
5.41955e-008
2.97299e-006
2.59888e-005
9.89032e-005
0.000219217
0.000306139
0.00023696
-3.01012e-005
-0.000366502
-0.000540884
-0.000412048
-6.58135e-005
0.000249475
0.000334407
0.000193767
-3.92219e-006
-0.000100613
-7.47661e-005
-1.37324e-005
4.35938e-006
-1.79771e-005
-3.0596e-005
-9.76538e-006
1.79522e-005
1.74964e-005
-8.48091e-006
-2.43211e-005
-5.41779e-006
3.34485e-005
5.62712e-005
4.58482e-005
1.96381e-005
6.93728e-006
1.65299e-005
3.08895e-005
2.98432e-005
1.39297e-005
1.40967e-006
5.30463e-006
1.88556e-005
2.53219e-005
1.8337e-005
8.01251e-006
7.04308e-006
1.52845e-005
2.13674e-005
1.77237e-005
9.52882e-006
7.22765e-006
1.32413e-005
1.9606e-005
1.84672e-005
1.15469e-005
7.2526e-006
1.00866e-005
1.57397e-005
1.70538e-005
1.26471e-005
7.87534e-006
7.96254e-006
1.21077e-005
1.50634e-005
1.34141e-005
9.00583e-006
6.2059e-006
6.83544e-006
8.55031e-006
7.96381e-006
4.57597e-006
1.15644e-006
4.71777e-007
2.22773e-006
3.59341e-006
2.49719e-006
-1.78337e-007
-1.89538e-006
-1.47677e-006
-1.96293e-007
1.16654e-007
0
1.01388e-007
5.53967e-006
4.79521e-005
0.000178354
0.000373932
0.000444001
0.000113625
-0.000693096
-0.00162959
-0.00207301
-0.00161643
-0.000475981
0.000621961
0.00102702
0.000687664
0.000116362
-0.000139898
2.31671e-005
0.000287623
0.000328097
0.000136899
-5.04914e-005
-6.61901e-005
2.61409e-005
6.21701e-005
-5.83571e-006
-7.21735e-005
-3.2242e-005
8.52274e-005
0.000161613
0.000132269
5.06762e-005
1.19302e-005
4.35844e-005
8.99246e-005
8.97946e-005
4.53533e-005
8.54504e-006
1.54135e-005
4.91066e-005
6.66556e-005
4.99125e-005
2.16464e-005
1.4355e-005
3.23525e-005
5.01372e-005
4.51438e-005
2.4172e-005
1.30154e-005
2.39062e-005
4.12287e-005
4.21243e-005
2.51449e-005
1.10801e-005
1.60878e-005
3.19222e-005
3.7594e-005
2.61198e-005
1.20939e-005
1.21077e-005
2.44177e-005
3.28156e-005
2.7417e-005
1.5356e-005
1.00492e-005
1.48649e-005
2.10465e-005
1.96818e-005
1.15702e-005
4.64248e-006
4.4582e-006
9.10848e-006
1.23911e-005
1.03004e-005
4.41861e-006
-9.56408e-008
3.55607e-007
4.26299e-006
6.63442e-006
0
1.40008e-007
7.63296e-006
6.57714e-005
0.000242434
0.000498298
0.000557047
2.99099e-005
-0.00117723
-0.00254734
-0.00317044
-0.00246038
-0.000745281
0.00090077
0.00151829
0.00103132
0.000197594
-0.00017228
7.72434e-005
0.00047327
0.000529177
0.000231816
-6.45455e-005
-0.000101581
3.22381e-005
9.07875e-005
-4.64828e-006
-0.00010328
-4.93664e-005
0.000119668
0.000231951
0.000190996
7.23868e-005
1.46433e-005
5.97455e-005
0.000128053
0.000130041
6.68736e-005
1.27519e-005
2.08233e-005
6.86049e-005
9.46628e-005
7.15188e-005
3.04565e-005
1.84683e-005
4.34396e-005
6.96866e-005
6.37815e-005
3.37804e-005
1.64609e-005
3.0828e-005
5.57396e-005
5.79941e-005
3.41581e-005
1.35124e-005
1.9984e-005
4.26172e-005
5.12462e-005
3.51976e-005
1.51112e-005
1.50634e-005
3.28156e-005
4.50168e-005
3.73416e-005
2.01587e-005
1.29198e-005
2.03731e-005
2.96778e-005
2.79598e-005
1.65369e-005
6.90122e-006
6.91256e-006
1.37049e-005
1.8461e-005
1.55862e-005
7.32944e-006
9.57631e-007
1.62932e-006
7.29303e-006
1.07456e-005
0
1.2226e-007
6.66032e-006
5.73479e-005
0.000211487
0.000436983
0.000501713
8.27929e-005
-0.000892121
-0.00199252
-0.00248097
-0.00190196
-0.000540188
0.000743134
0.00120437
0.000804584
0.000142742
-0.000158924
1.41684e-005
0.000305415
0.000353539
0.000148423
-5.42233e-005
-7.18617e-005
2.77994e-005
6.75605e-005
-5.56615e-006
-7.87634e-005
-3.74415e-005
9.07164e-005
0.00017773
0.000149137
5.8562e-005
1.07411e-005
4.16376e-005
9.38854e-005
9.76023e-005
4.99363e-005
7.03737e-006
1.24132e-005
5.05564e-005
7.26296e-005
5.52395e-005
2.28291e-005
1.35968e-005
3.40459e-005
5.50615e-005
4.98877e-005
2.58806e-005
1.28826e-005
2.51965e-005
4.49573e-005
4.60367e-005
2.6838e-005
1.0936e-005
1.65164e-005
3.43244e-005
4.09343e-005
2.8527e-005
1.3211e-005
1.34141e-005
2.7417e-005
3.73416e-005
3.18942e-005
1.85522e-005
1.23101e-005
1.75236e-005
2.4757e-005
2.35991e-005
1.43157e-005
5.91721e-006
5.39215e-006
1.09341e-005
1.5048e-005
1.26341e-005
5.64121e-006
4.64418e-007
1.21927e-006
5.65273e-006
7.84255e-006
0
6.73648e-008
3.67528e-006
3.17847e-005
0.000118599
0.000252964
0.000322566
0.000169226
-0.000244775
-0.00072317
-0.000938426
-0.000701963
-0.000150576
0.0003497
0.000505312
0.00031861
3.42124e-005
-0.000110147
-7.25231e-005
2.23487e-005
5.17866e-005
9.3428e-006
-3.03871e-005
-1.91811e-005
1.65983e-005
2.42764e-005
-5.57414e-006
-3.15615e-005
-1.51353e-005
3.36981e-005
6.94139e-005
6.22256e-005
2.75534e-005
4.25491e-006
1.09484e-005
3.00596e-005
3.33477e-005
1.55897e-005
-2.22109e-006
-2.92208e-007
1.6813e-005
2.78542e-005
2.14374e-005
8.195e-006
5.47221e-006
1.5566e-005
2.45155e-005
2.101e-005
1.0313e-005
6.37136e-006
1.37002e-005
2.23762e-005
2.13201e-005
1.20099e-005
5.76264e-006
9.33632e-006
1.73309e-005
1.98025e-005
1.44246e-005
8.38044e-006
9.00583e-006
1.5356e-005
2.01587e-005
1.85522e-005
1.29928e-005
9.54244e-006
1.08162e-005
1.36303e-005
1.32186e-005
8.71088e-006
3.88468e-006
2.7942e-006
5.34703e-006
7.63476e-006
6.4223e-006
2.6293e-006
-4.80709e-008
4.6149e-007
2.44093e-006
2.81831e-006
0
3.46509e-008
1.90128e-006
1.66254e-005
6.32787e-005
0.000140166
0.000195037
0.000148083
-2.87564e-005
-0.000252574
-0.000371007
-0.000287179
-5.24754e-005
0.000169665
0.000239932
0.000150659
9.14038e-006
-7.24917e-005
-6.6781e-005
-2.45866e-005
-2.54821e-006
-9.58911e-006
-1.78349e-005
-7.75992e-006
9.6245e-006
1.22033e-005
-3.13888e-006
-1.66924e-005
-9.7886e-006
1.3682e-005
3.21772e-005
3.02792e-005
1.38767e-005
1.28455e-006
2.45349e-006
1.01332e-005
1.11909e-005
2.92915e-006
-4.87151e-006
-3.04923e-006
5.75574e-006
1.11585e-005
8.15702e-006
2.54467e-006
2.57117e-006
8.3214e-006
1.22983e-005
9.63674e-006
4.2912e-006
3.54345e-006
8.51056e-006
1.29399e-005
1.13427e-005
5.74124e-006
2.79849e-006
5.57782e-006
1.0312e-005
1.1502e-005
8.4306e-006
5.3884e-006
6.2059e-006
1.00492e-005
1.29198e-005
1.23101e-005
9.54244e-006
7.75699e-006
8.35518e-006
9.76601e-006
9.46975e-006
6.86276e-006
3.93139e-006
3.08967e-006
4.52544e-006
5.98784e-006
5.32342e-006
2.90517e-006
1.10425e-006
1.41885e-006
2.74097e-006
2.84912e-006
0
5.40668e-008
2.95653e-006
2.56144e-005
9.52538e-005
0.000198826
0.000230733
3.69009e-005
-0.000428264
-0.000971818
-0.00123642
-0.000977661
-0.000307423
0.000354915
0.000616528
0.000428721
8.622e-005
-7.7835e-005
1.35007e-005
0.000175976
0.000207413
9.32865e-005
-2.60515e-005
-4.23013e-005
1.24332e-005
3.78154e-005
-7.71192e-007
-4.27968e-005
-2.30933e-005
4.4943e-005
9.12679e-005
7.53314e-005
2.71026e-005
3.01771e-006
2.04083e-005
4.70722e-005
4.70922e-005
2.15964e-005
7.30594e-007
5.08953e-006
2.45263e-005
3.42927e-005
2.45141e-005
8.7625e-006
5.48877e-006
1.64488e-005
2.65708e-005
2.32497e-005
1.11505e-005
5.40221e-006
1.24838e-005
2.25532e-005
2.22706e-005
1.15968e-005
3.47913e-006
7.32686e-006
1.75328e-005
2.11817e-005
1.43493e-005
6.22303e-006
6.83544e-006
1.48649e-005
2.03731e-005
1.75236e-005
1.08162e-005
8.35518e-006
1.20032e-005
1.6281e-005
1.56823e-005
1.06978e-005
6.35504e-006
6.38544e-006
9.74009e-006
1.22313e-005
1.08627e-005
6.66753e-006
3.5866e-006
4.3677e-006
7.47625e-006
8.56508e-006
0
9.39904e-008
5.11925e-006
4.40158e-005
0.000161473
0.000328053
0.000352227
-3.32151e-005
-0.000890256
-0.00185603
-0.0022926
-0.00178586
-0.000562049
0.000622779
0.00108379
0.000754762
0.00016479
-0.000107132
6.10467e-005
0.000341156
0.000384855
0.000174949
-4.02884e-005
-7.32501e-005
1.91496e-005
6.32249e-005
-9.14621e-007
-7.03122e-005
-3.47413e-005
8.18271e-005
0.000159638
0.00013037
4.66289e-005
6.03048e-006
3.84402e-005
8.76056e-005
8.99407e-005
4.58977e-005
7.68571e-006
1.27627e-005
4.53431e-005
6.24576e-005
4.52948e-005
1.6213e-005
8.05601e-006
2.58379e-005
4.42411e-005
4.00504e-005
1.92361e-005
7.45649e-006
1.75633e-005
3.45579e-005
3.55961e-005
1.88486e-005
4.91416e-006
1.01195e-005
2.64119e-005
3.27326e-005
2.18681e-005
8.27175e-006
8.55031e-006
2.10465e-005
2.96778e-005
2.4757e-005
1.36303e-005
9.76601e-006
1.6281e-005
2.39315e-005
2.33951e-005
1.5519e-005
8.80325e-006
9.39182e-006
1.52585e-005
1.93281e-005
1.69279e-005
1.01826e-005
5.62978e-006
7.40158e-006
1.2632e-005
1.42616e-005
0
1.00338e-007
5.45884e-006
4.68627e-005
0.000171699
0.000349222
0.000380269
-8.96614e-006
-0.000875942
-0.00184474
-0.00227193
-0.001755
-0.00053643
0.000628071
0.00107233
0.000744374
0.000164112
-0.000111374
3.37634e-005
0.00029095
0.000335228
0.000149467
-4.04905e-005
-6.58702e-005
1.96645e-005
5.84478e-005
-1.98459e-006
-6.57514e-005
-3.0999e-005
8.02852e-005
0.000156151
0.000130265
4.95243e-005
7.05771e-006
3.55535e-005
8.42718e-005
9.01361e-005
4.8978e-005
9.7708e-006
1.18343e-005
4.30584e-005
6.12027e-005
4.52062e-005
1.57402e-005
6.34502e-006
2.35327e-005
4.23152e-005
3.87407e-005
1.81678e-005
6.18974e-006
1.58295e-005
3.2394e-005
3.34718e-005
1.73318e-005
3.9619e-006
8.98883e-006
2.4586e-005
3.07004e-005
2.05514e-005
7.76988e-006
7.96381e-006
1.96818e-005
2.79598e-005
2.35991e-005
1.32186e-005
9.46975e-006
1.56823e-005
2.33951e-005
2.34324e-005
1.60164e-005
9.25702e-006
9.67026e-006
1.56836e-005
2.00395e-005
1.76228e-005
1.06535e-005
6.19327e-006
8.44981e-006
1.39344e-005
1.51062e-005
0
6.00308e-008
3.27222e-006
2.81997e-005
0.000104085
0.000215053
0.000245576
3.31162e-005
-0.000462309
-0.00102846
-0.00129232
-0.00101296
-0.000319522
0.000357113
0.000627164
0.000447586
0.000107613
-7.044e-005
-7.26849e-006
0.000132832
0.000165998
7.40126e-005
-2.42661e-005
-3.60066e-005
1.16049e-005
3.29918e-005
-1.04032e-006
-3.73741e-005
-1.79534e-005
4.66308e-005
9.31329e-005
8.1062e-005
3.40301e-005
5.65644e-006
1.85998e-005
4.69025e-005
5.3185e-005
3.12265e-005
7.29211e-006
5.86501e-006
2.28312e-005
3.43005e-005
2.62181e-005
9.01258e-006
2.58071e-006
1.20488e-005
2.33081e-005
2.17392e-005
9.86909e-006
2.74276e-006
8.27577e-006
1.78507e-005
1.82237e-005
8.54518e-006
7.97369e-007
4.08513e-006
1.35073e-005
1.7196e-005
1.13783e-005
4.17616e-006
4.57597e-006
1.15702e-005
1.65369e-005
1.43157e-005
8.71088e-006
6.86276e-006
1.06978e-005
1.5519e-005
1.60164e-005
1.19867e-005
7.93838e-006
7.99888e-006
1.17275e-005
1.47662e-005
1.34765e-005
8.91714e-006
5.86319e-006
7.47019e-006
1.13462e-005
1.1938e-005
0
1.52547e-008
8.46665e-007
7.5164e-006
2.89131e-005
6.311e-005
7.82526e-005
1.972e-005
-0.000141099
-0.000351704
-0.000483751
-0.000423266
-0.000178478
0.000104415
0.00025243
0.000208814
6.96587e-005
-2.03884e-005
-3.46691e-006
6.04824e-005
8.24439e-005
4.21408e-005
-8.23116e-006
-1.88328e-005
3.06845e-006
1.57849e-005
1.28852e-006
-1.66408e-005
-8.8292e-006
2.11553e-005
4.33461e-005
3.82319e-005
1.67248e-005
3.40515e-006
8.28823e-006
1.99963e-005
2.28653e-005
1.43812e-005
4.70454e-006
3.13103e-006
8.50165e-006
1.24981e-005
9.8245e-006
3.53231e-006
5.78733e-007
3.4952e-006
7.77577e-006
7.70517e-006
3.39002e-006
3.22232e-007
2.10874e-006
5.77433e-006
5.79129e-006
1.51286e-006
-1.88535e-006
-1.95556e-007
4.3797e-006
6.25304e-006
3.67096e-006
5.78392e-007
1.15644e-006
4.64248e-006
6.90122e-006
5.91721e-006
3.88468e-006
3.93139e-006
6.35504e-006
8.80325e-006
9.25702e-006
7.93838e-006
6.62732e-006
6.8326e-006
8.52352e-006
1.01163e-005
9.8377e-006
7.67832e-006
5.85671e-006
6.5187e-006
8.82574e-006
9.3186e-006
0
1.26491e-008
7.05918e-007
6.30075e-006
2.41829e-005
5.1241e-005
5.45872e-005
-2.30752e-005
-0.000213039
-0.000457476
-0.000609184
-0.000532168
-0.000232423
0.000115367
0.00029919
0.000248696
8.48729e-005
-1.13053e-005
2.71714e-005
0.000115325
0.000135985
6.91062e-005
-8.07233e-006
-2.61651e-005
2.81935e-006
2.02303e-005
1.71927e-006
-2.03173e-005
-8.72846e-006
2.85747e-005
5.19102e-005
4.04311e-005
1.34725e-005
2.28127e-006
1.3694e-005
2.845e-005
2.83639e-005
1.56413e-005
5.37405e-006
6.30863e-006
1.33057e-005
1.6079e-005
1.09933e-005
3.48666e-006
9.4131e-007
4.7189e-006
9.3019e-006
8.84174e-006
3.8217e-006
2.31893e-007
2.04859e-006
6.16836e-006
6.42071e-006
1.74086e-006
-2.24059e-006
-5.16372e-007
4.70781e-006
6.94308e-006
3.86499e-006
5.1307e-009
4.71777e-007
4.4582e-006
6.91256e-006
5.39215e-006
2.7942e-006
3.08967e-006
6.38544e-006
9.39182e-006
9.67026e-006
7.99888e-006
6.8326e-006
7.60901e-006
9.71588e-006
1.12835e-005
1.0781e-005
8.51658e-006
6.7587e-006
7.5578e-006
1.00023e-005
1.05068e-005
0
4.82085e-008
2.63192e-006
2.27077e-005
8.35895e-005
0.000169845
0.000178734
-3.76551e-005
-0.000521238
-0.001079
-0.00135117
-0.00108473
-0.000383994
0.000326195
0.000633488
0.000470304
0.000128813
-4.46332e-005
4.05322e-005
0.000201923
0.000230663
0.000108374
-2.09484e-005
-4.35046e-005
9.71021e-006
3.60507e-005
-2.81853e-007
-3.82695e-005
-1.39609e-005
5.55433e-005
9.81022e-005
7.60799e-005
2.48942e-005
3.35151e-006
2.61361e-005
5.68697e-005
5.79611e-005
3.15433e-005
9.034e-006
1.13544e-005
2.84997e-005
3.62074e-005
2.47594e-005
7.23346e-006
1.93282e-006
1.15721e-005
2.2077e-005
2.02091e-005
8.63281e-006
1.35973e-006
6.05971e-006
1.50688e-005
1.57415e-005
6.63026e-006
-1.03142e-006
2.02e-006
1.14452e-005
1.53549e-005
9.52853e-006
2.0399e-006
2.22773e-006
9.10848e-006
1.37049e-005
1.09341e-005
5.34703e-006
4.52544e-006
9.74009e-006
1.52585e-005
1.56836e-005
1.17275e-005
8.52352e-006
9.71588e-006
1.39893e-005
1.6846e-005
1.52676e-005
1.08173e-005
8.18852e-006
1.02056e-005
1.42541e-005
1.45906e-005
0
7.37184e-008
4.01457e-006
3.4509e-005
0.000126539
0.000256819
0.000274747
-2.99361e-005
-0.000706911
-0.00147255
-0.00182576
-0.00143734
-0.000477416
0.000466214
0.000852839
0.000617133
0.000159278
-7.03657e-005
3.58656e-005
0.000239101
0.000275797
0.000126147
-2.9687e-005
-5.32529e-005
1.42403e-005
4.57062e-005
-1.37632e-006
-4.96936e-005
-1.86008e-005
7.13066e-005
0.000128787
0.000103347
3.69749e-005
5.55243e-006
3.23011e-005
7.32293e-005
7.75895e-005
4.39685e-005
1.24498e-005
1.35131e-005
3.66644e-005
4.89172e-005
3.46864e-005
1.05543e-005
2.49147e-006
1.54842e-005
3.0251e-005
2.79702e-005
1.2108e-005
2.13009e-006
8.60631e-006
2.09374e-005
2.19542e-005
9.84603e-006
-3.29633e-007
3.59163e-006
1.58115e-005
2.08446e-005
1.32734e-005
3.51186e-006
3.59341e-006
1.23911e-005
1.8461e-005
1.5048e-005
7.63476e-006
5.98784e-006
1.22313e-005
1.93281e-005
2.00395e-005
1.47662e-005
1.01163e-005
1.12835e-005
1.6846e-005
2.07016e-005
1.85875e-005
1.2623e-005
9.19729e-006
1.1952e-005
1.72229e-005
1.75885e-005
0
5.58742e-008
3.04855e-006
2.62778e-005
9.66281e-005
0.000196195
0.000206847
-4.04175e-005
-0.000592097
-0.00122662
-0.00153473
-0.00123116
-0.000436243
0.000369015
0.000719532
0.000538355
0.000152178
-5.01888e-005
3.65624e-005
0.000213444
0.000248579
0.000117883
-2.28861e-005
-4.81201e-005
1.02501e-005
4.00906e-005
4.47104e-007
-4.28275e-005
-1.76716e-005
6.02848e-005
0.000111953
9.18625e-005
3.47506e-005
6.01205e-006
2.696e-005
6.13752e-005
6.61716e-005
3.88967e-005
1.20845e-005
1.15002e-005
2.98156e-005
4.04926e-005
2.98167e-005
1.00418e-005
2.39446e-006
1.22481e-005
2.46909e-005
2.36212e-005
1.06591e-005
1.69558e-006
6.4416e-006
1.67696e-005
1.79453e-005
7.72391e-006
-1.23526e-006
1.90864e-006
1.24893e-005
1.70157e-005
1.05795e-005
2.23017e-006
2.49719e-006
1.03004e-005
1.55862e-005
1.26341e-005
6.4223e-006
5.32342e-006
1.08627e-005
1.69279e-005
1.76228e-005
1.34765e-005
9.8377e-006
1.0781e-005
1.52676e-005
1.85875e-005
1.71508e-005
1.22381e-005
8.99279e-006
1.09547e-005
1.55568e-005
1.62649e-005
0
1.50659e-008
8.33859e-007
7.33003e-006
2.73954e-005
5.49762e-005
4.80199e-005
-6.18583e-005
-0.000306426
-0.000607376
-0.000782644
-0.000672017
-0.000291917
0.000139944
0.000367339
0.000308749
0.000112031
-5.2618e-006
3.74721e-005
0.000140131
0.000164115
8.48877e-005
-7.38578e-006
-3.07213e-005
2.10571e-006
2.30045e-005
2.58597e-006
-2.26514e-005
-9.51073e-006
3.38648e-005
6.19308e-005
4.95648e-005
1.78539e-005
3.1114e-006
1.49705e-005
3.25418e-005
3.4159e-005
2.03878e-005
7.65803e-006
7.1766e-006
1.48096e-005
1.9004e-005
1.41408e-005
5.1797e-006
1.00804e-006
4.65597e-006
1.04423e-005
1.07753e-005
5.00419e-006
-5.221e-008
1.20181e-006
5.98606e-006
6.89288e-006
1.82632e-006
-3.08919e-006
-1.65062e-006
4.171e-006
6.96297e-006
3.6942e-006
-6.70857e-007
-1.78337e-007
4.41861e-006
7.32944e-006
5.64121e-006
2.6293e-006
2.90517e-006
6.66753e-006
1.01826e-005
1.06535e-005
8.91714e-006
7.67832e-006
8.51658e-006
1.08173e-005
1.2623e-005
1.22381e-005
9.83491e-006
7.78177e-006
8.44075e-006
1.10383e-005
1.16879e-005
0
-2.68892e-009
-1.36694e-007
-1.06423e-006
-3.64305e-006
-8.67577e-006
-2.09465e-005
-5.45324e-005
-0.000124996
-0.000223561
-0.000299226
-0.000284505
-0.000158055
1.76436e-005
0.000136836
0.000141432
7.04505e-005
1.37387e-005
2.02111e-005
5.98511e-005
7.31659e-005
4.20058e-005
7.72358e-007
-1.31722e-005
-1.40011e-006
8.21461e-006
1.96586e-006
-6.32438e-006
-9.23102e-009
1.62593e-005
2.40163e-005
1.56892e-005
2.65481e-006
-7.64516e-007
6.14727e-006
1.29765e-005
1.24232e-005
7.10765e-006
3.50579e-006
3.80313e-006
5.22725e-006
4.75703e-006
2.19956e-006
-5.89788e-007
-1.80713e-006
-1.02765e-006
5.20482e-007
9.18865e-007
-5.19289e-007
-2.34128e-006
-2.66753e-006
-1.69476e-006
-1.47901e-006
-2.9807e-006
-4.48382e-006
-3.85754e-006
-1.60162e-006
-2.90447e-007
-1.10932e-006
-2.34878e-006
-1.89538e-006
-9.56408e-008
9.57631e-007
4.64418e-007
-4.80709e-008
1.10425e-006
3.5866e-006
5.62978e-006
6.19327e-006
5.86319e-006
5.85671e-006
6.7587e-006
8.18852e-006
9.19729e-006
8.99279e-006
7.78177e-006
6.92873e-006
7.62198e-006
9.09468e-006
8.87795e-006
0
1.68747e-008
9.17191e-007
7.84781e-006
2.84676e-005
5.61528e-005
5.36181e-005
-3.07066e-005
-0.000208899
-0.000409932
-0.000506088
-0.000409172
-0.000156117
0.000104865
0.000228145
0.000183934
6.61102e-005
-6.75586e-006
4.98375e-006
5.0618e-005
6.36893e-005
3.22259e-005
-4.60807e-006
-1.25051e-005
1.82169e-006
9.63187e-006
2.86758e-007
-9.05262e-006
-3.02602e-007
2.07786e-005
3.22592e-005
2.31725e-005
5.5128e-006
-1.29176e-006
7.68733e-006
1.99367e-005
2.18169e-005
1.31406e-005
4.61223e-006
4.11364e-006
8.73945e-006
1.01339e-005
4.9333e-006
-2.01334e-006
-4.11409e-006
-6.5471e-007
3.10028e-006
2.53643e-006
-1.2489e-006
-3.57815e-006
-2.23604e-006
1.564e-007
-6.01327e-008
-2.82576e-006
-4.62849e-006
-3.09987e-006
9.31891e-008
1.51487e-006
1.71293e-007
-1.63835e-006
-1.47677e-006
3.55607e-007
1.62932e-006
1.21927e-006
4.6149e-007
1.41885e-006
4.3677e-006
7.40158e-006
8.44981e-006
7.47019e-006
6.5187e-006
7.5578e-006
1.02056e-005
1.1952e-005
1.09547e-005
8.44075e-006
7.62198e-006
9.86266e-006
1.25404e-005
1.1618e-005
0
4.18044e-008
2.27004e-006
1.94032e-005
7.04029e-005
0.000139723
0.000138866
-5.21518e-005
-0.000456681
-0.000904247
-0.00110213
-0.000862833
-0.000291087
0.000267867
0.000499548
0.000367055
0.000103512
-2.88528e-005
3.36947e-005
0.000152955
0.000174258
8.37285e-005
-1.35786e-005
-3.3067e-005
5.30194e-006
2.68169e-005
1.77637e-006
-2.81773e-005
-1.39106e-005
3.73549e-005
7.37227e-005
6.20716e-005
2.31768e-005
2.32897e-006
1.72944e-005
4.42042e-005
5.05331e-005
3.15421e-005
1.03115e-005
7.69931e-006
1.99491e-005
2.71032e-005
1.81341e-005
2.42383e-006
-3.48179e-006
4.2147e-006
1.35815e-005
1.25907e-005
3.19403e-006
-2.69375e-006
1.19801e-006
8.30771e-006
8.60769e-006
1.56743e-006
-3.77797e-006
-7.99685e-007
6.59976e-006
9.53424e-006
5.29892e-006
-1.03759e-007
-1.96293e-007
4.26299e-006
7.29303e-006
5.65273e-006
2.44093e-006
2.74097e-006
7.47625e-006
1.2632e-005
1.39344e-005
1.13462e-005
8.82574e-006
1.00023e-005
1.42541e-005
1.72229e-005
1.55568e-005
1.10383e-005
9.09468e-006
1.25404e-005
1.75562e-005
1.73313e-005
0
3.70724e-008
2.01865e-006
1.72933e-005
6.25032e-005
0.000120562
0.000100491
-0.000126048
-0.000592062
-0.00111747
-0.00136605
-0.00109651
-0.000404511
0.000300902
0.000613508
0.000461626
0.000134854
-1.71689e-005
9.54132e-005
0.000277108
0.000302388
0.000151291
-1.31579e-005
-5.4089e-005
3.13516e-006
4.10523e-005
6.30495e-006
-4.23511e-005
-2.83337e-005
4.29093e-005
9.73982e-005
8.5599e-005
3.44388e-005
5.69337e-006
2.35766e-005
5.69039e-005
6.42135e-005
4.0199e-005
1.37603e-005
1.0241e-005
2.52369e-005
3.50884e-005
2.59837e-005
7.68823e-006
-4.16359e-007
7.72735e-006
1.9269e-005
1.90611e-005
7.67901e-006
-6.00626e-007
3.57051e-006
1.31374e-005
1.44951e-005
5.35587e-006
-2.65519e-006
4.81026e-007
1.03406e-005
1.43704e-005
8.16392e-006
2.21155e-007
1.16654e-007
6.63442e-006
1.07456e-005
7.84255e-006
2.81831e-006
2.84912e-006
8.56508e-006
1.42616e-005
1.51062e-005
1.1938e-005
9.3186e-006
1.05068e-005
1.45906e-005
1.75885e-005
1.62649e-005
1.16879e-005
8.87795e-006
1.1618e-005
1.73313e-005
1.87572e-005
0
0
0
0
0
0
0
0
0
0
0
0
0
0
0
0
0
0
0
0
0
0
0
0
0
0
0
0
0
0
0
0
0
0
0
0
0
0
0
0
0
0
0
0
0
0
0
0
0
0
0
0
0
0
0
0
0
0
0
0
0
0
0
0
0
0
0
0
0
0
0
0
0
0
0
0
0
0
0
0
0
1.45608e-014
3.30361e-012
6.90746e-011
5.16229e-010
2.09909e-009
5.56581e-009
1.0512e-008
1.47268e-008
1.54017e-008
1.16334e-008
5.6653e-009
1.15e-009
-3.8036e-011
8.86338e-010
1.45217e-009
6.36122e-010
-5.55194e-010
-8.16254e-010
-1.4349e-010
4.78955e-010
4.52227e-010
8.80299e-011
-9.58516e-011
-5.82477e-011
-3.21182e-011
-1.72069e-011
1.64791e-010
4.38932e-010
4.65714e-010
1.25803e-010
-2.5057e-010
-2.95869e-010
-7.90261e-011
2.89141e-011
-1.24178e-010
-3.09396e-010
-2.88036e-010
-1.32787e-010
-6.60014e-011
-1.231e-010
-1.48891e-010
-7.4516e-011
-1.67752e-011
-7.06343e-011
-1.521e-010
-1.37772e-010
-6.27601e-011
-5.87012e-011
-1.37461e-010
-1.66822e-010
-7.52071e-011
3.48832e-011
3.66453e-011
-4.20261e-011
-7.67414e-011
-3.74204e-011
-1.74908e-011
-7.39172e-011
-1.38282e-010
-1.29388e-010
-7.8286e-011
-7.10956e-011
-1.11707e-010
-1.25779e-010
-9.17048e-011
-8.07888e-011
-1.39881e-010
-2.06543e-010
-1.97509e-010
-1.35066e-010
-1.12474e-010
-1.50581e-010
-1.68971e-010
-1.16401e-010
-5.54462e-011
-6.59255e-011
-1.1468e-010
-9.69416e-011
5.74749e-012
0
3.30361e-012
7.49773e-010
1.56855e-008
1.17322e-007
4.77613e-007
1.26846e-006
2.4011e-006
3.37465e-006
3.54629e-006
2.69972e-006
1.33458e-006
2.82421e-007
-1.55355e-008
1.82235e-007
3.18666e-007
1.49055e-007
-1.13952e-007
-1.78458e-007
-3.51358e-008
1.0258e-007
9.98423e-008
2.11988e-008
-2.03555e-008
-1.38844e-008
-8.52498e-009
-3.70431e-009
3.859e-008
1.00027e-007
1.04969e-007
2.79511e-008
-5.65849e-008
-6.67494e-008
-1.83359e-008
5.71875e-009
-2.8454e-008
-6.97756e-008
-6.51036e-008
-3.07048e-008
-1.60481e-008
-2.8809e-008
-3.42691e-008
-1.72368e-008
-4.10494e-009
-1.62628e-008
-3.48196e-008
-3.18633e-008
-1.50101e-008
-1.38076e-008
-3.12478e-008
-3.79175e-008
-1.75864e-008
7.12326e-009
7.82359e-009
-9.56981e-009
-1.74262e-008
-8.84645e-009
-4.46183e-009
-1.7011e-008
-3.13976e-008
-2.95336e-008
-1.81985e-008
-1.65191e-008
-2.54755e-008
-2.86349e-008
-2.11596e-008
-1.88093e-008
-3.19684e-008
-4.67953e-008
-4.48126e-008
-3.09715e-008
-2.59813e-008
-3.44497e-008
-3.84719e-008
-2.66716e-008
-1.30537e-008
-1.54552e-008
-2.64466e-008
-2.25179e-008
5.9442e-010
0
6.90746e-011
1.56855e-008
3.28461e-007
2.4603e-006
1.0036e-005
2.67284e-005
5.07908e-005
7.17761e-005
7.60406e-005
5.86457e-005
2.96991e-005
6.68928e-006
-5.77125e-007
3.121e-006
6.26653e-006
3.28708e-006
-1.94539e-006
-3.48569e-006
-8.28821e-007
1.92229e-006
1.98627e-006
4.87852e-007
-3.74505e-007
-3.14529e-007
-2.23712e-007
-7.04754e-008
8.51171e-007
2.10888e-006
2.171e-006
5.63861e-007
-1.17304e-006
-1.38163e-006
-3.97857e-007
8.93147e-008
-6.04726e-007
-1.4431e-006
-1.35173e-006
-6.62687e-007
-3.74619e-007
-6.34563e-007
-7.34354e-007
-3.72253e-007
-9.65135e-008
-3.48667e-007
-7.39501e-007
-6.88329e-007
-3.41825e-007
-3.06423e-007
-6.55615e-007
-7.95499e-007
-3.86932e-007
1.20061e-007
1.45666e-007
-2.01482e-007
-3.6507e-007
-1.98088e-007
-1.11362e-007
-3.64539e-007
-6.57477e-007
-6.24102e-007
-3.96523e-007
-3.59674e-007
-5.37582e-007
-6.02417e-007
-4.55394e-007
-4.10883e-007
-6.77096e-007
-9.76326e-007
-9.37288e-007
-6.59679e-007
-5.60268e-007
-7.30933e-007
-8.09605e-007
-5.6746e-007
-2.90365e-007
-3.41436e-007
-5.68728e-007
-4.90058e-007
-1.3491e-008
0
5.16229e-010
1.17322e-007
2.4603e-006
1.84681e-005
7.5561e-005
0.000202068
0.000386161
0.000550054
0.000589507
0.000462944
0.000242097
5.87975e-005
-7.14888e-006
1.55671e-005
4.23509e-005
2.64518e-005
-9.64298e-006
-2.32918e-005
-7.25136e-006
1.18596e-005
1.36969e-005
4.14488e-006
-2.21938e-006
-2.61962e-006
-2.1876e-006
-4.53476e-007
6.86644e-006
1.5979e-005
1.59839e-005
4.00008e-006
-8.64666e-006
-1.01646e-005
-3.13028e-006
3.34978e-007
-4.62219e-006
-1.05998e-005
-9.98695e-006
-5.17843e-006
-3.23692e-006
-5.10584e-006
-5.68864e-006
-2.9117e-006
-8.37418e-007
-2.70228e-006
-5.65752e-006
-5.39301e-006
-2.86641e-006
-2.48678e-006
-4.92615e-006
-5.97867e-006
-3.10983e-006
5.72791e-007
8.87218e-007
-1.52331e-006
-2.7391e-006
-1.62967e-006
-1.03628e-006
-2.82533e-006
-4.92689e-006
-4.74015e-006
-3.14469e-006
-2.85011e-006
-4.07526e-006
-4.5459e-006
-3.55061e-006
-3.27033e-006
-5.16143e-006
-7.27811e-006
-7.0129e-006
-5.06893e-006
-4.38091e-006
-5.5858e-006
-6.11376e-006
-4.3548e-006
-2.36826e-006
-2.75929e-006
-4.43023e-006
-3.88102e-006
-3.92613e-007
0
2.09909e-009
4.77613e-007
1.0036e-005
7.5561e-005
0.00031045
0.000834967
0.00160806
0.00231515
0.00251926
0.00202449
0.00110053
0.000289906
-4.53992e-005
1.84745e-005
0.000146179
0.00011827
-1.10298e-005
-7.87695e-005
-3.55679e-005
3.37106e-005
4.90004e-005
1.97167e-005
-5.639e-006
-1.21808e-005
-1.19092e-005
-1.46058e-006
3.08935e-005
6.64038e-005
6.3799e-005
1.51592e-005
-3.44159e-005
-4.03754e-005
-1.3591e-005
-5.01378e-007
-1.93334e-005
-4.19741e-005
-3.98795e-005
-2.23092e-005
-1.56717e-005
-2.28711e-005
-2.42881e-005
-1.25594e-005
-4.04352e-006
-1.15401e-005
-2.37748e-005
-2.33674e-005
-1.3434e-005
-1.12277e-005
-2.01896e-005
-2.45281e-005
-1.392e-005
4.56402e-007
2.44494e-006
-6.30934e-006
-1.12205e-005
-7.50181e-006
-5.39813e-006
-1.20808e-005
-2.01256e-005
-1.9727e-005
-1.38439e-005
-1.25377e-005
-1.6922e-005
-1.87546e-005
-1.52994e-005
-1.44648e-005
-2.16007e-005
-2.95287e-005
-2.85988e-005
-2.14357e-005
-1.89517e-005
-2.34536e-005
-2.5262e-005
-1.83963e-005
-1.07939e-005
-1.24355e-005
-1.90751e-005
-1.70634e-005
-3.28727e-006
0
5.56581e-009
1.26846e-006
2.67284e-005
0.000202068
0.000834967
0.00226298
0.00440327
0.00642797
0.00713036
0.00589197
0.00334678
0.000956775
-0.000180182
-0.000116423
0.000291161
0.000352807
7.48487e-005
-0.000149675
-0.000116592
3.55945e-005
0.000104885
6.27829e-005
-2.25823e-006
-3.78395e-005
-4.28839e-005
-2.63426e-006
9.3157e-005
0.000182121
0.000165631
3.66845e-005
-8.82861e-005
-0.000103411
-3.90345e-005
-7.96675e-006
-5.30076e-005
-0.000106865
-0.000102745
-6.35441e-005
-5.07604e-005
-6.84894e-005
-6.86662e-005
-3.58162e-005
-1.29194e-005
-3.26042e-005
-6.59452e-005
-6.72774e-005
-4.20869e-005
-3.37933e-005
-5.41397e-005
-6.5946e-005
-4.16881e-005
-5.70261e-006
2.19355e-006
-1.72126e-005
-3.01468e-005
-2.31831e-005
-1.87139e-005
-3.42593e-005
-5.37689e-005
-5.40446e-005
-4.06646e-005
-3.68113e-005
-4.62544e-005
-5.08111e-005
-4.38138e-005
-4.27426e-005
-5.96845e-005
-7.8251e-005
-7.63129e-005
-5.99974e-005
-5.45538e-005
-6.50695e-005
-6.86519e-005
-5.14795e-005
-3.30237e-005
-3.75552e-005
-5.46136e-005
-5.00932e-005
-1.50095e-005
0
1.0512e-008
2.4011e-006
5.07908e-005
0.000386161
0.00160806
0.00440327
0.00868395
0.0129033
0.0146557
0.012512
0.007455
0.00230704
-0.000494882
-0.000654468
0.000296448
0.000771222
0.000418429
-0.000124101
-0.000278003
-7.53812e-005
0.000130951
0.000146144
2.98839e-005
-8.58015e-005
-0.000111425
-2.24277e-006
0.000206455
0.00036227
0.000306109
6.1706e-005
-0.00015824
-0.000185334
-8.10965e-005
-3.18716e-005
-0.00010398
-0.000189265
-0.000185148
-0.000130856
-0.000119999
-0.000150243
-0.000140893
-7.37679e-005
-2.96295e-005
-6.67096e-005
-0.000132379
-0.000141106
-9.62131e-005
-7.40874e-005
-0.000103861
-0.000127247
-9.15684e-005
-2.90088e-005
-7.14542e-006
-3.39304e-005
-5.82366e-005
-5.26491e-005
-4.7027e-005
-7.06718e-005
-0.000102804
-0.000106873
-8.7445e-005
-7.91725e-005
-9.1312e-005
-9.91184e-005
-9.15707e-005
-9.26204e-005
-0.000119593
-0.000148333
-0.000146004
-0.000122078
-0.000114765
-0.000131016
-0.000134705
-0.000104927
-7.43999e-005
-8.33849e-005
-0.000114245
-0.000107862
-4.52221e-005
0
1.47268e-008
3.37465e-006
7.17761e-005
0.000550054
0.00231515
0.00642797
0.0129033
0.0196085
0.0229202
0.0203126
0.0127313
0.00425044
-0.00098782
-0.00177479
-8.04533e-005
0.0013039
0.00115516
0.00015459
-0.000500862
-0.000392408
4.65865e-005
0.000259791
0.000111844
-0.000148355
-0.00021849
1.17165e-006
0.000352279
0.000549222
0.000420835
7.46795e-005
-0.00020331
-0.000238942
-0.000127338
-7.70164e-005
-0.000151836
-0.000237867
-0.000239095
-0.000203256
-0.000216081
-0.000252736
-0.000219554
-0.000114139
-5.03472e-005
-0.000103114
-0.000201365
-0.000225723
-0.000167363
-0.000123317
-0.000148522
-0.000184216
-0.000154455
-7.71159e-005
-3.24334e-005
-5.05688e-005
-8.46683e-005
-9.18479e-005
-8.93415e-005
-0.000111026
-0.000146846
-0.000159846
-0.000144391
-0.000130888
-0.000136605
-0.000145965
-0.00014672
-0.00015453
-0.000182695
-0.000210618
-0.000209891
-0.000189782
-0.000185369
-0.000201231
-0.000200556
-0.000164039
-0.000129563
-0.000142873
-0.000183606
-0.000179086
-9.8174e-005
0
1.54017e-008
3.54629e-006
7.60406e-005
0.000589507
0.00251926
0.00713036
0.0146557
0.0229202
0.0277376
0.0256439
0.0169477
0.00609536
-0.00143959
-0.00314532
-0.000803775
0.00177208
0.0021517
0.000712326
-0.000682823
-0.000859154
-0.000169038
0.000358024
0.000229298
-0.000198528
-0.000328689
6.22594e-006
0.000470187
0.000646959
0.000434884
6.38884e-005
-0.000182347
-0.000216649
-0.000153497
-0.000129703
-0.000166112
-0.000202151
-0.000213491
-0.000240331
-0.00030037
-0.000331001
-0.000263214
-0.000132635
-6.24617e-005
-0.000120949
-0.00023532
-0.000279372
-0.000223784
-0.000156872
-0.000158871
-0.000202422
-0.000203077
-0.000137374
-6.82056e-005
-5.74126e-005
-9.38033e-005
-0.000124644
-0.000129829
-0.000134491
-0.000158162
-0.000183916
-0.000186564
-0.000169598
-0.000158046
-0.000165517
-0.000184232
-0.00020279
-0.000217941
-0.000228365
-0.00023138
-0.000230686
-0.000234984
-0.000241358
-0.000232206
-0.000202078
-0.00017829
-0.000193003
-0.000232176
-0.000234843
-0.000160283
0
1.16334e-008
2.69972e-006
5.86457e-005
0.000462944
0.00202449
0.00589197
0.012512
0.0203126
0.0256439
0.0248731
0.01739
0.00677788
-0.0014229
-0.00377883
-0.00129862
0.00202704
0.00293849
0.00131476
-0.00066537
-0.00118986
-0.000396121
0.000377567
0.00031414
-0.000203001
-0.00037399
9.44763e-006
0.000482513
0.000581862
0.000324306
3.04917e-005
-0.000101595
-0.000123366
-0.000141394
-0.000158743
-0.000132788
-8.99572e-005
-0.000108672
-0.000209918
-0.000316646
-0.000331689
-0.000236488
-0.00010829
-5.01658e-005
-0.000101822
-0.000205934
-0.000261793
-0.000223717
-0.00014638
-0.000120157
-0.000163808
-0.000204164
-0.000171712
-9.07848e-005
-4.68355e-005
-7.6533e-005
-0.000128432
-0.000140731
-0.000121715
-0.000124065
-0.000160614
-0.000187055
-0.00017101
-0.00014083
-0.000144159
-0.000181197
-0.000208975
-0.000203881
-0.000189395
-0.00019613
-0.000219697
-0.000233483
-0.000226675
-0.000210811
-0.000198207
-0.000194162
-0.000205466
-0.000231804
-0.000244371
-0.0001997
0
5.6653e-009
1.33458e-006
2.96991e-005
0.000242097
0.00110053
0.00334678
0.007455
0.0127313
0.0169477
0.01739
0.0129753
0.00565547
-0.000573088
-0.0026325
-0.000733432
0.00212407
0.00303557
0.00160437
-0.000342771
-0.00103667
-0.000429179
0.000286191
0.000282939
-0.000149622
-0.000297942
1.06776e-005
0.000348841
0.000354894
0.000132509
-2.05206e-005
-2.69688e-005
-2.87845e-005
-9.90367e-005
-0.00014103
-7.43819e-005
1.96501e-005
6.35512e-006
-0.000119687
-0.000233309
-0.000233598
-0.000140123
-4.25128e-005
-7.62491e-006
-4.49978e-005
-0.000118302
-0.000167049
-0.000147782
-8.24139e-005
-4.67816e-005
-8.36645e-005
-0.000142793
-0.000140828
-7.23267e-005
-1.8545e-005
-3.76049e-005
-8.96645e-005
-0.000101037
-6.98388e-005
-5.98201e-005
-9.89516e-005
-0.000138022
-0.000127656
-9.29391e-005
-9.39258e-005
-0.000135753
-0.00016401
-0.0001473
-0.000120254
-0.000127728
-0.000160539
-0.000176239
-0.000163473
-0.000150291
-0.000154812
-0.000164017
-0.000167963
-0.000179613
-0.00019933
-0.000188136
0
1.15e-009
2.82421e-007
6.68928e-006
5.87975e-005
0.000289906
0.000956775
0.00230704
0.00425044
0.00609536
0.00677788
0.00565547
0.00324151
0.00103301
0.000348803
0.00119532
0.00232086
0.00245151
0.00144612
0.000221171
-0.000330187
-0.00016694
0.000122238
0.000116724
-6.5145e-005
-0.000112876
1.64736e-005
0.000110014
4.20734e-005
-7.60894e-005
-9.43452e-005
-3.13826e-005
-9.67474e-006
-5.99355e-005
-9.02709e-005
-3.69634e-005
4.107e-005
4.85889e-005
-1.92165e-005
-8.08625e-005
-7.44741e-005
-1.67329e-005
3.67907e-005
5.16606e-005
2.86234e-005
-1.07312e-005
-3.56075e-005
-2.39482e-005
1.15908e-005
2.79115e-005
6.60556e-007
-3.99578e-005
-4.41247e-005
-8.33917e-006
1.99435e-005
8.24192e-006
-1.8343e-005
-1.8605e-005
2.44785e-006
3.12355e-006
-3.01345e-005
-6.14628e-005
-5.87606e-005
-3.98835e-005
-4.36323e-005
-7.19593e-005
-8.99649e-005
-7.94895e-005
-6.34197e-005
-6.80664e-005
-8.56655e-005
-9.22331e-005
-8.63937e-005
-8.67237e-005
-9.73904e-005
-0.000102677
-9.86785e-005
-0.000104144
-0.000125141
-0.000130112
0
-3.8036e-011
-1.55355e-008
-5.77125e-007
-7.14888e-006
-4.53992e-005
-0.000180182
-0.000494882
-0.00098782
-0.00143959
-0.0014229
-0.000573088
0.00103301
0.00276277
0.00379542
0.00372019
0.00282363
0.00178861
0.00110897
0.000788892
0.000553116
0.000247913
-2.16402e-005
-9.71129e-005
-3.52397e-008
8.81909e-005
3.38713e-005
-0.000123128
-0.000247912
-0.000262698
-0.000196927
-0.000120917
-7.38152e-005
-5.54433e-005
-5.20793e-005
-4.90547e-005
-3.24221e-005
1.10716e-006
3.70701e-005
5.82941e-005
6.63056e-005
7.67644e-005
9.35761e-005
0.000101191
8.89256e-005
7.10267e-005
6.98083e-005
8.43687e-005
9.1168e-005
7.7182e-005
5.81154e-005
5.54959e-005
6.63565e-005
6.93213e-005
5.697e-005
4.64437e-005
5.32682e-005
6.72575e-005
6.53256e-005
4.22068e-005
1.59587e-005
3.1455e-006
3.33442e-007
-5.09585e-006
-1.55086e-005
-2.36575e-005
-2.75007e-005
-3.27694e-005
-4.02376e-005
-4.14452e-005
-3.27692e-005
-2.55743e-005
-3.28572e-005
-4.9347e-005
-5.60644e-005
-4.64534e-005
-3.73487e-005
-4.64311e-005
-6.548e-005
-6.74818e-005
0
8.86338e-010
1.82235e-007
3.121e-006
1.55671e-005
1.84745e-005
-0.000116423
-0.000654468
-0.00177479
-0.00314532
-0.00377883
-0.0026325
0.000348803
0.00379542
0.00578966
0.00541991
0.00350045
0.00170349
0.001015
0.0010975
0.00105004
0.000520847
-6.8863e-005
-0.000222473
1.20755e-005
0.000193363
5.87629e-005
-0.000240328
-0.000421627
-0.000404843
-0.000304831
-0.000220115
-0.000149833
-8.44169e-005
-6.0634e-005
-9.23611e-005
-0.000117586
-6.88676e-005
3.4203e-005
0.000110768
0.000122815
0.000108027
0.00010975
0.000120778
0.000115766
0.000102752
0.000107526
0.000124603
0.000122368
9.62039e-005
8.11557e-005
9.92334e-005
0.000122838
0.000113938
8.13724e-005
6.89321e-005
9.11519e-005
0.000111981
9.62089e-005
5.65087e-005
3.03522e-005
2.70116e-005
2.3108e-005
5.28593e-006
-1.05373e-005
-9.87376e-006
-6.17981e-006
-1.89131e-005
-3.91112e-005
-3.98968e-005
-1.8359e-005
-3.92134e-006
-1.7625e-005
-4.1688e-005
-4.47676e-005
-2.63295e-005
-1.60494e-005
-3.04674e-005
-4.97944e-005
-4.60204e-005
0
1.45217e-009
3.18666e-007
6.26653e-006
4.23509e-005
0.000146179
0.000291161
0.000296448
-8.04533e-005
-0.000803775
-0.00129862
-0.000733432
0.00119532
0.00372019
0.00541991
0.00536575
0.0038967
0.00222249
0.00128187
0.00104864
0.000901022
0.000470989
-2.14602e-005
-0.000191392
-1.75336e-005
0.000161447
7.416e-005
-0.000210153
-0.000435781
-0.000464368
-0.000359287
-0.00024082
-0.000159678
-0.000113128
-0.00010126
-0.000118401
-0.000125137
-8.01194e-005
4.09946e-006
7.12884e-005
9.05409e-005
8.68604e-005
9.50212e-005
0.000110939
0.000109394
9.11864e-005
8.32716e-005
9.55295e-005
0.000105576
9.52116e-005
7.95977e-005
8.30729e-005
0.000100244
0.000103703
8.65525e-005
7.37592e-005
8.42088e-005
0.000100564
9.22081e-005
5.74615e-005
2.44526e-005
1.24133e-005
1.06267e-005
9.93709e-007
-1.47421e-005
-2.28776e-005
-2.27291e-005
-2.67739e-005
-3.75289e-005
-4.12063e-005
-3.05177e-005
-2.02774e-005
-2.81767e-005
-4.75678e-005
-5.47259e-005
-4.29632e-005
-3.40221e-005
-4.77238e-005
-7.13639e-005
-7.28953e-005
0
6.36122e-010
1.49055e-007
3.28708e-006
2.64518e-005
0.00011827
0.000352807
0.000771222
0.0013039
0.00177208
0.00202704
0.00212407
0.00232086
0.00282363
0.00350045
0.0038967
0.00361179
0.00268458
0.00157776
0.000767667
0.000374453
0.000198631
4.81486e-005
-6.40219e-005
-4.6678e-005
5.41025e-005
6.53776e-005
-9.86843e-005
-0.000318455
-0.000405279
-0.000313222
-0.000166379
-9.61096e-005
-0.000108768
-0.000124794
-9.72665e-005
-5.04269e-005
-2.15982e-005
-1.1238e-005
1.39068e-006
2.38322e-005
4.93001e-005
7.24218e-005
8.8058e-005
8.5192e-005
6.13136e-005
3.81192e-005
4.24869e-005
6.95636e-005
8.38641e-005
6.54419e-005
3.80952e-005
3.68286e-005
5.97356e-005
7.35984e-005
6.33652e-005
5.11351e-005
5.78785e-005
6.82498e-005
5.3021e-005
1.48105e-005
-1.29185e-005
-1.2508e-005
-4.79548e-006
-1.56696e-005
-3.84445e-005
-4.70658e-005
-3.63711e-005
-2.75035e-005
-3.39945e-005
-4.38207e-005
-4.32122e-005
-4.03212e-005
-4.9678e-005
-6.48488e-005
-6.74782e-005
-6.03656e-005
-6.79345e-005
-9.56709e-005
-0.000109832
0
-5.55194e-010
-1.13952e-007
-1.94539e-006
-9.64298e-006
-1.10298e-005
7.48487e-005
0.000418429
0.00115516
0.0021517
0.00293849
0.00303557
0.00245151
0.00178861
0.00170349
0.00222249
0.00268458
0.00242894
0.00148002
0.000476651
-2.18133e-005
-2.8901e-005
6.90202e-005
3.41475e-005
-4.45469e-005
-2.45774e-005
3.73026e-005
-9.52445e-006
-0.000161502
-0.00025371
-0.000188859
-6.26114e-005
-2.13362e-005
-7.19005e-005
-0.000101135
-4.69616e-005
2.86875e-005
4.23643e-005
-6.90706e-007
-3.18466e-005
-1.49068e-005
2.58966e-005
5.61073e-005
6.66741e-005
5.97176e-005
3.62736e-005
1.13038e-005
1.24441e-005
4.30476e-005
6.56449e-005
4.66444e-005
5.88343e-006
-6.12474e-006
2.29213e-005
5.1366e-005
4.46259e-005
2.24377e-005
2.34718e-005
4.38587e-005
4.37868e-005
1.01879e-005
-2.18541e-005
-2.11271e-005
-5.23477e-006
-1.09571e-005
-3.77109e-005
-5.04248e-005
-3.43398e-005
-1.62235e-005
-2.22679e-005
-4.07323e-005
-4.52814e-005
-3.75928e-005
-4.09122e-005
-5.86687e-005
-6.86743e-005
-6.30391e-005
-6.55262e-005
-9.15e-005
-0.000111659
0
-8.16254e-010
-1.78458e-007
-3.48569e-006
-2.32918e-005
-7.87695e-005
-0.000149675
-0.000124101
0.00015459
0.000712326
0.00131476
0.00160437
0.00144612
0.00110897
0.001015
0.00128187
0.00157776
0.00148002
0.000936869
0.000307946
-3.28858e-005
-4.76782e-005
3.3384e-005
3.32663e-005
-1.78102e-005
-2.22815e-005
1.18413e-005
2.05571e-006
-6.45592e-005
-0.000106857
-7.07895e-005
-6.83289e-006
5.4662e-006
-3.2598e-005
-5.01985e-005
-1.11498e-005
4.08737e-005
4.83428e-005
1.38008e-005
-1.40896e-005
-6.18965e-006
2.23441e-005
4.39787e-005
4.88308e-005
4.06098e-005
2.49636e-005
1.20154e-005
1.49933e-005
3.27929e-005
4.34572e-005
2.95039e-005
4.2647e-006
-2.73241e-006
1.46347e-005
3.12249e-005
2.70164e-005
1.43422e-005
1.6175e-005
2.95913e-005
3.02122e-005
1.00254e-005
-9.75196e-006
-9.99347e-006
-8.98952e-007
-4.51218e-006
-2.08147e-005
-2.90626e-005
-2.01998e-005
-9.59454e-006
-1.24472e-005
-2.21284e-005
-2.40665e-005
-2.01362e-005
-2.37192e-005
-3.53295e-005
-4.08967e-005
-3.67404e-005
-3.87932e-005
-5.64047e-005
-7.01715e-005
0
-1.4349e-010
-3.51358e-008
-8.28821e-007
-7.25136e-006
-3.55679e-005
-0.000116592
-0.000278003
-0.000500862
-0.000682823
-0.00066537
-0.000342771
0.000221171
0.000788892
0.0010975
0.00104864
0.000767667
0.000476651
0.000307946
0.000235945
0.000168037
6.98718e-005
-1.18082e-005
-2.81047e-005
4.67382e-006
2.68131e-005
5.40817e-006
-3.68086e-005
-5.87861e-005
-4.86e-005
-2.6725e-005
-1.46688e-005
-1.42845e-005
-1.59832e-005
-1.45532e-005
-1.11194e-005
-6.20178e-006
1.49926e-006
1.0718e-005
1.77348e-005
2.15597e-005
2.49182e-005
2.88606e-005
3.01829e-005
2.67186e-005
2.22379e-005
2.22361e-005
2.60556e-005
2.7421e-005
2.33568e-005
1.85709e-005
1.86804e-005
2.21549e-005
2.2829e-005
1.91809e-005
1.65909e-005
1.92567e-005
2.36758e-005
2.31633e-005
1.67728e-005
1.00335e-005
7.18529e-006
6.4003e-006
3.98771e-006
1.79078e-007
-2.08471e-006
-2.36998e-006
-3.1554e-006
-5.04284e-006
-5.12272e-006
-1.82923e-006
1.27991e-006
-3.50787e-007
-5.51425e-006
-8.17971e-006
-5.81415e-006
-3.45029e-006
-7.00626e-006
-1.45113e-005
-1.75305e-005
0
4.78955e-010
1.0258e-007
1.92229e-006
1.18596e-005
3.37106e-005
3.55945e-005
-7.53812e-005
-0.000392408
-0.000859154
-0.00118986
-0.00103667
-0.000330187
0.000553116
0.00105004
0.000901022
0.000374453
-2.18133e-005
-3.28858e-005
0.000168037
0.000260288
0.000141909
-2.44969e-005
-6.48127e-005
6.61203e-006
5.44665e-005
1.21545e-005
-6.07582e-005
-8.6086e-005
-6.36527e-005
-4.21437e-005
-3.99454e-005
-3.52053e-005
-1.78179e-005
-9.84847e-006
-2.68e-005
-4.72801e-005
-3.96804e-005
-4.98859e-006
2.57124e-005
3.10903e-005
1.99049e-005
1.14336e-005
1.1546e-005
1.4753e-005
1.80661e-005
2.18453e-005
2.27022e-005
1.69933e-005
1.02333e-005
1.27694e-005
2.41405e-005
3.07868e-005
2.40103e-005
1.28185e-005
1.16062e-005
1.99159e-005
2.38714e-005
1.66798e-005
7.62935e-006
7.2819e-006
1.22526e-005
1.19582e-005
5.40717e-006
1.91231e-006
5.78856e-006
9.61856e-006
6.21667e-006
6.14668e-008
4.46162e-007
7.32718e-006
1.16377e-005
8.95337e-006
5.3166e-006
7.15381e-006
1.17278e-005
1.24355e-005
9.41787e-006
8.43197e-006
1.05222e-005
0
4.52227e-010
9.98423e-008
1.98627e-006
1.36969e-005
4.90004e-005
0.000104885
0.000130951
4.65865e-005
-0.000169038
-0.000396121
-0.000429179
-0.00016694
0.000247913
0.000520847
0.000470989
0.000198631
-2.8901e-005
-4.76782e-005
6.98718e-005
0.000141909
8.95666e-005
-7.7317e-006
-4.12402e-005
-2.29464e-006
3.34365e-005
1.3633e-005
-3.79289e-005
-6.95157e-005
-6.57331e-005
-4.85591e-005
-3.63487e-005
-2.68699e-005
-1.67015e-005
-1.45269e-005
-2.61498e-005
-3.91071e-005
-3.48508e-005
-1.25593e-005
9.22671e-006
1.47576e-005
6.99056e-006
-4.53627e-007
-2.16055e-007
4.52e-006
8.13163e-006
8.67412e-006
6.84158e-006
4.16149e-006
3.37047e-006
6.78288e-006
1.24537e-005
1.48202e-005
1.14119e-005
6.68867e-006
6.41655e-006
9.81136e-006
1.08246e-005
6.88825e-006
2.41345e-006
2.18448e-006
4.69722e-006
5.05104e-006
2.42438e-006
8.11093e-007
2.54084e-006
4.8583e-006
4.41922e-006
2.29474e-006
1.94981e-006
3.90656e-006
5.4355e-006
5.13508e-006
4.79503e-006
5.97102e-006
7.34747e-006
7.20762e-006
6.55087e-006
7.28056e-006
8.31017e-006
0
8.80299e-011
2.11988e-008
4.87852e-007
4.14488e-006
1.97167e-005
6.27829e-005
0.000146144
0.000259791
0.000358024
0.000377567
0.000286191
0.000122238
-2.16402e-005
-6.8863e-005
-2.14602e-005
4.81486e-005
6.90202e-005
3.3384e-005
-1.18082e-005
-2.44969e-005
-7.7317e-006
7.50345e-006
4.59992e-006
-4.9195e-006
-4.83386e-006
2.91487e-006
4.61987e-006
-4.02302e-006
-1.2839e-005
-1.2297e-005
-5.4956e-006
-1.8196e-006
-3.92197e-006
-6.27658e-006
-4.67508e-006
-1.67338e-006
-1.61662e-006
-4.29749e-006
-6.12448e-006
-5.40935e-006
-3.65249e-006
-2.43096e-006
-1.72442e-006
-1.46679e-006
-2.33674e-006
-4.01169e-006
-4.48748e-006
-2.69024e-006
-5.91384e-007
-8.86916e-007
-3.10796e-006
-4.04885e-006
-2.25022e-006
-6.28568e-008
-2.42515e-007
-2.11099e-006
-2.84967e-006
-1.74448e-006
-9.73203e-007
-2.02453e-006
-3.4199e-006
-3.12387e-006
-1.72546e-006
-1.45719e-006
-2.6884e-006
-3.37283e-006
-2.25567e-006
-8.60225e-007
-1.2372e-006
-2.94646e-006
-3.77791e-006
-2.96556e-006
-2.0568e-006
-2.40958e-006
-3.32653e-006
-3.47021e-006
-2.98921e-006
-2.95662e-006
-3.26006e-006
0
-9.58516e-011
-2.03555e-008
-3.74505e-007
-2.21938e-006
-5.639e-006
-2.25823e-006
2.98839e-005
0.000111844
0.000229298
0.00031414
0.000282939
0.000116724
-9.71129e-005
-0.000222473
-0.000191392
-6.40219e-005
3.41475e-005
3.32663e-005
-2.81047e-005
-6.48127e-005
-4.12402e-005
4.59992e-006
2.04782e-005
9.46722e-007
-1.76317e-005
-7.60533e-006
2.11463e-005
4.09656e-005
3.97924e-005
2.73805e-005
1.67546e-005
1.09255e-005
7.69938e-006
7.85136e-006
1.27686e-005
1.8119e-005
1.63839e-005
6.19118e-006
-4.87087e-006
-8.44835e-006
-4.24276e-006
9.76642e-007
1.56597e-006
-1.89674e-006
-5.07989e-006
-5.18971e-006
-3.08965e-006
-1.50002e-006
-2.21493e-006
-4.71737e-006
-6.8049e-006
-6.6708e-006
-4.73667e-006
-3.22311e-006
-3.60378e-006
-4.8835e-006
-4.97692e-006
-3.46423e-006
-2.0472e-006
-2.15892e-006
-3.1122e-006
-3.27671e-006
-2.42028e-006
-1.88046e-006
-2.55738e-006
-3.73838e-006
-4.23638e-006
-3.93713e-006
-3.63751e-006
-3.81378e-006
-4.23558e-006
-4.61022e-006
-4.92365e-006
-5.11432e-006
-5.04229e-006
-4.95472e-006
-5.34322e-006
-5.94547e-006
-5.49093e-006
0
-5.82477e-011
-1.38844e-008
-3.14529e-007
-2.61962e-006
-1.21808e-005
-3.78395e-005
-8.58015e-005
-0.000148355
-0.000198528
-0.000203001
-0.000149622
-6.5145e-005
-3.52397e-008
1.20755e-005
-1.75336e-005
-4.6678e-005
-4.45469e-005
-1.78102e-005
4.67382e-006
6.61203e-006
-2.29464e-006
-4.9195e-006
9.46722e-007
4.27092e-006
-3.48775e-007
-4.48026e-006
1.64929e-006
1.48713e-005
2.2612e-005
1.8448e-005
8.77538e-006
3.51163e-006
4.74994e-006
7.22686e-006
6.94932e-006
5.20442e-006
4.53187e-006
4.64206e-006
3.92837e-006
2.61885e-006
2.13459e-006
2.38992e-006
1.98518e-006
8.75302e-007
7.29543e-007
2.09847e-006
3.05319e-006
1.87262e-006
-1.89031e-007
-5.01174e-007
1.14848e-006
2.22935e-006
1.14228e-006
-5.53035e-007
-5.52377e-007
8.85917e-007
1.60297e-006
8.88303e-007
3.48016e-007
1.19339e-006
2.32674e-006
2.12976e-006
1.01923e-006
7.51862e-007
1.62745e-006
2.00325e-006
8.94315e-007
-3.72129e-007
-3.78994e-008
1.48445e-006
2.18924e-006
1.33739e-006
3.6387e-007
6.41479e-007
1.55073e-006
1.61225e-006
7.50297e-007
2.5532e-007
7.01789e-007
0
-3.21182e-011
-8.52498e-009
-2.23712e-007
-2.1876e-006
-1.19092e-005
-4.28839e-005
-0.000111425
-0.00021849
-0.000328689
-0.00037399
-0.000297942
-0.000112876
8.81909e-005
0.000193363
0.000161447
5.41025e-005
-2.45774e-005
-2.22815e-005
2.68131e-005
5.44665e-005
3.34365e-005
-4.83386e-006
-1.76317e-005
-3.48775e-007
1.61577e-005
6.9357e-006
-2.05029e-005
-4.04896e-005
-3.94072e-005
-2.53071e-005
-1.2791e-005
-7.41551e-006
-6.32383e-006
-7.12154e-006
-1.01018e-005
-1.34873e-005
-1.2334e-005
-4.475e-006
5.1749e-006
9.11645e-006
5.52733e-006
-1.18985e-008
-1.17423e-006
2.4526e-006
6.14052e-006
6.14286e-006
3.49757e-006
1.90152e-006
3.21414e-006
5.8578e-006
7.11499e-006
6.09174e-006
4.2325e-006
3.42809e-006
4.08117e-006
5.02482e-006
5.02724e-006
4.09834e-006
3.27539e-006
3.32252e-006
3.90693e-006
4.13217e-006
3.68497e-006
3.20409e-006
3.4935e-006
4.56593e-006
5.61286e-006
5.872e-006
5.39912e-006
4.94547e-006
5.12506e-006
5.76594e-006
6.13177e-006
5.79309e-006
5.1756e-006
5.06295e-006
5.51937e-006
5.55776e-006
4.17635e-006
0
-1.72069e-011
-3.70431e-009
-7.04754e-008
-4.53476e-007
-1.46058e-006
-2.63426e-006
-2.24277e-006
1.17165e-006
6.22594e-006
9.44763e-006
1.06776e-005
1.64736e-005
3.38713e-005
5.87629e-005
7.416e-005
6.53776e-005
3.73026e-005
1.18413e-005
5.40817e-006
1.21545e-005
1.3633e-005
2.91487e-006
-7.60533e-006
-4.48026e-006
6.9357e-006
7.72994e-006
-1.06189e-005
-3.44727e-005
-4.3256e-005
-3.20872e-005
-1.46363e-005
-5.70993e-006
-6.89108e-006
-1.02852e-005
-1.06699e-005
-9.24819e-006
-7.90738e-006
-5.60071e-006
-1.70232e-006
1.11825e-006
3.13216e-007
-2.23524e-006
-2.41167e-006
2.83562e-007
2.09144e-006
6.427e-007
-1.54639e-006
-8.76885e-007
2.03165e-006
3.36264e-006
1.67359e-006
-2.84511e-007
1.75573e-007
1.96882e-006
2.31687e-006
9.55662e-007
1.00206e-007
7.41152e-007
1.27489e-006
3.46651e-007
-8.83141e-007
-6.37481e-007
5.92453e-007
8.58656e-007
-3.29483e-008
-9.6275e-008
1.65112e-006
3.33692e-006
2.77077e-006
6.94115e-007
-1.66473e-007
1.07109e-006
2.3361e-006
1.75309e-006
3.23185e-007
2.69537e-007
1.6624e-006
2.33209e-006
1.06185e-006
0
1.64791e-010
3.859e-008
8.51171e-007
6.86644e-006
3.08935e-005
9.3157e-005
0.000206455
0.000352279
0.000470187
0.000482513
0.000348841
0.000110014
-0.000123128
-0.000240328
-0.000210153
-9.86843e-005
-9.52445e-006
2.05571e-006
-3.68086e-005
-6.07582e-005
-3.79289e-005
4.61987e-006
2.11463e-005
1.64929e-006
-2.05029e-005
-1.06189e-005
2.81454e-005
6.16238e-005
6.37976e-005
4.081e-005
1.72372e-005
7.96211e-006
9.20904e-006
1.17643e-005
1.3146e-005
1.4591e-005
1.34573e-005
5.61057e-006
-6.1935e-006
-1.26612e-005
-8.84172e-006
-8.80794e-007
1.2544e-006
-4.22331e-006
-9.80816e-006
-9.11174e-006
-4.51441e-006
-2.81343e-006
-6.07444e-006
-9.91406e-006
-1.00295e-005
-7.25487e-006
-5.26559e-006
-5.58526e-006
-6.72127e-006
-7.11787e-006
-6.8765e-006
-6.5854e-006
-6.19228e-006
-5.67736e-006
-5.62623e-006
-6.23371e-006
-6.57819e-006
-5.96282e-006
-5.44092e-006
-6.67165e-006
-9.27695e-006
-1.07471e-005
-9.60236e-006
-7.51385e-006
-7.15334e-006
-8.60629e-006
-9.40152e-006
-8.09565e-006
-6.23895e-006
-5.92989e-006
-6.58968e-006
-5.69843e-006
-2.47194e-006
0
4.38932e-010
1.00027e-007
2.10888e-006
1.5979e-005
6.64038e-005
0.000182121
0.00036227
0.000549222
0.000646959
0.000581862
0.000354894
4.20734e-005
-0.000247912
-0.000421627
-0.000435781
-0.000318455
-0.000161502
-6.45592e-005
-5.87861e-005
-8.6086e-005
-6.95157e-005
-4.02302e-006
4.09656e-005
1.48713e-005
-4.04896e-005
-3.44727e-005
6.16238e-005
0.000174434
0.000208995
0.000150071
6.58985e-005
2.37015e-005
2.73226e-005
3.97178e-005
3.91791e-005
3.27921e-005
2.76919e-005
1.64867e-005
-3.79157e-006
-1.81242e-005
-1.25594e-005
3.04132e-006
6.18942e-006
-7.43246e-006
-1.88206e-005
-1.36252e-005
-2.03862e-006
-2.58379e-006
-1.52023e-005
-2.27187e-005
-1.62389e-005
-6.35632e-006
-6.00991e-006
-1.26736e-005
-1.50333e-005
-1.07946e-005
-8.00217e-006
-1.05351e-005
-1.2312e-005
-8.45088e-006
-3.94801e-006
-5.55897e-006
-1.05337e-005
-1.10143e-005
-7.28745e-006
-8.15098e-006
-1.67518e-005
-2.39129e-005
-2.04465e-005
-1.07168e-005
-6.89372e-006
-1.19406e-005
-1.62188e-005
-1.22301e-005
-5.27054e-006
-4.593e-006
-9.07294e-006
-9.01206e-006
-9.96876e-007
0
4.65714e-010
1.04969e-007
2.171e-006
1.59839e-005
6.3799e-005
0.000165631
0.000306109
0.000420835
0.000434884
0.000324306
0.000132509
-7.60894e-005
-0.000262698
-0.000404843
-0.000464368
-0.000405279
-0.00025371
-0.000106857
-4.86e-005
-6.36527e-005
-6.57331e-005
-1.2839e-005
3.97924e-005
2.2612e-005
-3.94072e-005
-4.3256e-005
6.37976e-005
0.000208995
0.000270533
0.000210055
0.000101358
3.54747e-005
3.04022e-005
4.34735e-005
4.17915e-005
3.06887e-005
2.31756e-005
1.47903e-005
-7.47102e-007
-1.25243e-005
-7.27974e-006
6.48965e-006
7.5383e-006
-7.15074e-006
-1.74561e-005
-1.00701e-005
1.74343e-006
-1.68318e-006
-1.70642e-005
-2.34044e-005
-1.28962e-005
-1.16192e-006
-3.36214e-006
-1.33175e-005
-1.53263e-005
-7.95691e-006
-3.65655e-006
-7.66461e-006
-1.05533e-005
-4.78531e-006
2.49788e-006
8.3256e-007
-6.83084e-006
-9.01325e-006
-4.37016e-006
-4.12331e-006
-1.37774e-005
-2.2669e-005
-1.85242e-005
-5.69163e-006
5.41915e-007
-4.62316e-006
-9.87754e-006
-5.4679e-006
2.83364e-006
3.65687e-006
-2.32511e-006
-3.8603e-006
3.30181e-006
0
1.25803e-010
2.79511e-008
5.63861e-007
4.00008e-006
1.51592e-005
3.66845e-005
6.1706e-005
7.46795e-005
6.38884e-005
3.04917e-005
-2.05206e-005
-9.43452e-005
-0.000196927
-0.000304831
-0.000359287
-0.000313222
-0.000188859
-7.07895e-005
-2.6725e-005
-4.21437e-005
-4.85591e-005
-1.2297e-005
2.73805e-005
1.8448e-005
-2.53071e-005
-3.20872e-005
4.081e-005
0.000150071
0.000210055
0.000182061
0.000104748
4.17944e-005
1.9355e-005
2.02862e-005
2.12596e-005
1.67731e-005
1.09399e-005
4.4966e-006
-2.38733e-006
-4.54502e-006
1.21909e-006
7.8158e-006
5.33037e-006
-4.45309e-006
-9.36005e-006
-4.0159e-006
2.18341e-006
-1.27322e-006
-1.06241e-005
-1.33979e-005
-6.47519e-006
-5.96306e-008
-2.49074e-006
-8.86819e-006
-9.44171e-006
-3.89273e-006
-2.87997e-007
-1.91236e-006
-2.88723e-006
1.50929e-006
6.80498e-006
6.11826e-006
7.53857e-007
-2.0056e-006
-1.98216e-007
2.13929e-007
-4.57376e-006
-9.27671e-006
-6.7598e-006
1.30883e-006
6.43438e-006
4.97662e-006
2.38581e-006
4.40606e-006
8.84945e-006
9.69861e-006
6.38112e-006
4.0684e-006
5.31429e-006
0
-2.5057e-010
-5.65849e-008
-1.17304e-006
-8.64666e-006
-3.44159e-005
-8.82861e-005
-0.00015824
-0.00020331
-0.000182347
-0.000101595
-2.69688e-005
-3.13826e-005
-0.000120917
-0.000220115
-0.00024082
-0.000166379
-6.26114e-005
-6.83289e-006
-1.46688e-005
-3.99454e-005
-3.63487e-005
-5.4956e-006
1.67546e-005
8.77538e-006
-1.2791e-005
-1.46363e-005
1.72372e-005
6.58985e-005
0.000101358
0.000104748
7.84089e-005
4.00541e-005
9.75196e-006
-1.93735e-006
1.27831e-006
6.94449e-006
5.77724e-006
-7.55198e-007
-4.51124e-006
-1.20374e-006
4.89745e-006
6.76363e-006
2.86501e-006
-2.05043e-006
-3.36425e-006
-1.50698e-006
-1.0005e-007
-1.05486e-006
-3.02239e-006
-4.02819e-006
-3.97364e-006
-4.07186e-006
-4.81868e-006
-5.40556e-006
-4.89346e-006
-3.26822e-006
-1.20691e-006
7.6992e-007
2.61703e-006
4.3652e-006
5.67216e-006
5.936e-006
4.91641e-006
3.19123e-006
1.80911e-006
1.35311e-006
1.47418e-006
1.55401e-006
1.69239e-006
2.61047e-006
4.46112e-006
6.22089e-006
6.7596e-006
6.31435e-006
6.25126e-006
7.18916e-006
7.9409e-006
6.8463e-006
3.90133e-006
0
-2.95869e-010
-6.67494e-008
-1.38163e-006
-1.01646e-005
-4.03754e-005
-0.000103411
-0.000185334
-0.000238942
-0.000216649
-0.000123366
-2.87845e-005
-9.67474e-006
-7.38152e-005
-0.000149833
-0.000159678
-9.61096e-005
-2.13362e-005
5.4662e-006
-1.42845e-005
-3.52053e-005
-2.68699e-005
-1.8196e-006
1.09255e-005
3.51163e-006
-7.41551e-006
-5.70993e-006
7.96211e-006
2.37015e-005
3.54747e-005
4.17944e-005
4.00541e-005
2.82487e-005
1.15561e-005
6.73114e-007
1.00345e-006
6.81561e-006
8.67559e-006
4.40296e-006
-2.5748e-007
-4.08489e-007
2.31211e-006
3.34195e-006
1.33665e-006
-1.32626e-006
-2.48587e-006
-2.24852e-006
-1.55479e-006
-8.70033e-007
-7.48552e-007
-2.04953e-006
-4.61631e-006
-6.73745e-006
-6.96558e-006
-5.87731e-006
-5.01834e-006
-4.55781e-006
-3.24929e-006
-6.94433e-007
1.70973e-006
2.64603e-006
2.62146e-006
2.90096e-006
3.44059e-006
3.13753e-006
1.88947e-006
9.99355e-007
1.15484e-006
1.24131e-006
6.58088e-008
-1.59563e-006
-1.946e-006
-8.45155e-007
-1.09165e-007
-8.07635e-007
-1.57374e-006
-5.82491e-007
1.61758e-006
2.61762e-006
1.3648e-006
0
-7.90261e-011
-1.83359e-008
-3.97857e-007
-3.13028e-006
-1.3591e-005
-3.90345e-005
-8.10965e-005
-0.000127338
-0.000153497
-0.000141394
-9.90367e-005
-5.99355e-005
-5.54433e-005
-8.44169e-005
-0.000113128
-0.000108768
-7.19005e-005
-3.2598e-005
-1.59832e-005
-1.78179e-005
-1.67015e-005
-3.92197e-006
7.69938e-006
4.74994e-006
-6.32383e-006
-6.89108e-006
9.20904e-006
2.73226e-005
3.04022e-005
1.9355e-005
9.75196e-006
1.15561e-005
1.89934e-005
2.12043e-005
1.65901e-005
1.21758e-005
1.20661e-005
1.25015e-005
8.84561e-006
2.64059e-006
-1.12547e-006
-1.10119e-006
-4.19108e-007
-1.32512e-006
-2.40283e-006
-1.8492e-006
-7.25253e-007
-1.11274e-006
-2.71679e-006
-3.56129e-006
-3.38337e-006
-3.99008e-006
-5.98683e-006
-7.3035e-006
-6.10702e-006
-3.61563e-006
-2.34624e-006
-2.4458e-006
-1.76585e-006
4.99532e-007
2.34769e-006
2.00474e-006
7.3162e-007
9.35527e-007
2.37173e-006
2.28341e-006
-5.64902e-007
-3.92201e-006
-5.08869e-006
-4.50826e-006
-4.76284e-006
-6.67965e-006
-8.30485e-006
-7.95396e-006
-6.54127e-006
-5.84171e-006
-5.64143e-006
-4.22485e-006
-1.35125e-006
0
2.89141e-011
5.71875e-009
8.93147e-008
3.34978e-007
-5.01378e-007
-7.96675e-006
-3.18716e-005
-7.70164e-005
-0.000129703
-0.000158743
-0.00014103
-9.02709e-005
-5.20793e-005
-6.0634e-005
-0.00010126
-0.000124794
-0.000101135
-5.01985e-005
-1.45532e-005
-9.84847e-006
-1.45269e-005
-6.27658e-006
7.85136e-006
7.22686e-006
-7.12154e-006
-1.02852e-005
1.17643e-005
3.97178e-005
4.34735e-005
2.02862e-005
-1.93735e-006
6.73114e-007
2.12043e-005
3.49456e-005
3.06166e-005
1.91521e-005
1.43733e-005
1.57676e-005
1.40827e-005
6.50522e-006
-8.43578e-007
-2.94059e-006
-1.57866e-006
-4.4522e-007
1.36094e-007
1.10527e-006
1.15139e-006
-1.10212e-006
-3.46372e-006
-2.62256e-006
3.53561e-007
7.73096e-007
-2.76538e-006
-5.77058e-006
-4.14055e-006
-1.75056e-007
8.7369e-007
-1.38036e-006
-2.10735e-006
1.14865e-006
4.60471e-006
4.01178e-006
1.1548e-006
1.03855e-006
4.02368e-006
5.0023e-006
1.04891e-006
-3.94439e-006
-4.70627e-006
-2.08202e-006
-1.55106e-006
-5.13099e-006
-8.66076e-006
-8.17451e-006
-5.63752e-006
-5.65955e-006
-8.38351e-006
-9.16353e-006
-5.33975e-006
0
-1.24178e-010
-2.8454e-008
-6.04726e-007
-4.62219e-006
-1.93334e-005
-5.30076e-005
-0.00010398
-0.000151836
-0.000166112
-0.000132788
-7.43819e-005
-3.69634e-005
-4.90547e-005
-9.23611e-005
-0.000118401
-9.72665e-005
-4.69616e-005
-1.11498e-005
-1.11194e-005
-2.68e-005
-2.61498e-005
-4.67508e-006
1.27686e-005
6.94932e-006
-1.01018e-005
-1.06699e-005
1.3146e-005
3.91791e-005
4.17915e-005
2.12596e-005
1.27831e-006
1.00345e-006
1.65901e-005
3.06166e-005
3.28169e-005
2.68804e-005
2.05492e-005
1.5936e-005
1.09474e-005
5.36776e-006
1.5674e-006
6.20586e-007
1.04553e-006
1.48709e-006
2.17677e-006
3.09533e-006
2.8653e-006
9.00311e-007
-8.47754e-007
-2.07535e-007
1.83923e-006
2.1793e-006
2.69662e-008
-1.73147e-006
-5.84702e-007
1.98547e-006
2.71013e-006
1.34006e-006
9.05305e-007
3.06234e-006
5.5308e-006
5.4759e-006
3.73368e-006
3.48761e-006
5.36079e-006
6.34149e-006
4.2665e-006
1.20804e-006
6.05892e-007
2.24633e-006
2.49798e-006
-4.21058e-007
-3.79501e-006
-4.3194e-006
-2.98032e-006
-3.77861e-006
-7.89427e-006
-1.14374e-005
-1.00758e-005
0
-3.09396e-010
-6.97756e-008
-1.4431e-006
-1.05998e-005
-4.19741e-005
-0.000106865
-0.000189265
-0.000237867
-0.000202151
-8.99572e-005
1.96501e-005
4.107e-005
-3.24221e-005
-0.000117586
-0.000125137
-5.04269e-005
2.86875e-005
4.08737e-005
-6.20178e-006
-4.72801e-005
-3.91071e-005
-1.67338e-006
1.8119e-005
5.20442e-006
-1.34873e-005
-9.24819e-006
1.4591e-005
3.27921e-005
3.06887e-005
1.67731e-005
6.94449e-006
6.81561e-006
1.21758e-005
1.91521e-005
2.68804e-005
3.23751e-005
2.9925e-005
1.82565e-005
4.71238e-006
-1.27483e-006
1.90808e-006
7.14463e-006
7.4177e-006
3.17507e-006
5.13897e-008
1.23936e-006
4.23957e-006
4.81972e-006
2.17963e-006
-7.96757e-007
-1.43468e-006
-5.14888e-008
1.18489e-006
1.11108e-006
5.43606e-007
7.52911e-007
1.81233e-006
2.79243e-006
3.13058e-006
3.21212e-006
3.60616e-006
4.26324e-006
4.76414e-006
5.007e-006
5.18102e-006
5.20607e-006
4.75903e-006
3.94439e-006
3.3494e-006
3.07391e-006
2.24611e-006
2.05204e-007
-2.14153e-006
-3.18772e-006
-3.08558e-006
-4.18809e-006
-7.98097e-006
-1.21658e-005
-1.23722e-005
0
-2.88036e-010
-6.51036e-008
-1.35173e-006
-9.98695e-006
-3.98795e-005
-0.000102745
-0.000185148
-0.000239095
-0.000213491
-0.000108672
6.35512e-006
4.85889e-005
1.10716e-006
-6.88676e-005
-8.01194e-005
-2.15982e-005
4.23643e-005
4.83428e-005
1.49926e-006
-3.96804e-005
-3.48508e-005
-1.61662e-006
1.63839e-005
4.53187e-006
-1.2334e-005
-7.90738e-006
1.34573e-005
2.76919e-005
2.31756e-005
1.09399e-005
5.77724e-006
8.67559e-006
1.20661e-005
1.43733e-005
2.05492e-005
2.9925e-005
3.24353e-005
2.1061e-005
3.32542e-006
-5.45209e-006
2.8958e-007
1.03505e-005
1.16974e-005
3.59284e-006
-3.40686e-006
-1.5973e-006
5.11228e-006
7.50178e-006
2.68033e-006
-3.55914e-006
-4.87512e-006
-1.57931e-006
1.28276e-006
7.97015e-007
-1.10712e-006
-1.26145e-006
6.30822e-007
2.37028e-006
2.49718e-006
1.76721e-006
1.63256e-006
2.43726e-006
3.49289e-006
4.1647e-006
4.24968e-006
3.67942e-006
2.55989e-006
1.43081e-006
8.16811e-007
3.66802e-007
-9.29991e-007
-3.26376e-006
-5.29155e-006
-5.67665e-006
-5.13943e-006
-5.93948e-006
-8.84389e-006
-1.14124e-005
-1.03367e-005
0
-1.32787e-010
-3.07048e-008
-6.62687e-007
-5.17843e-006
-2.23092e-005
-6.35441e-005
-0.000130856
-0.000203256
-0.000240331
-0.000209918
-0.000119687
-1.92165e-005
3.70701e-005
3.4203e-005
4.09946e-006
-1.1238e-005
-6.90706e-007
1.38008e-005
1.0718e-005
-4.98859e-006
-1.25593e-005
-4.29749e-006
6.19118e-006
4.64206e-006
-4.475e-006
-5.60071e-006
5.61057e-006
1.64867e-005
1.47903e-005
4.4966e-006
-7.55198e-007
4.40296e-006
1.25015e-005
1.57676e-005
1.5936e-005
1.82565e-005
2.1061e-005
1.77399e-005
7.93736e-006
2.90345e-007
1.57512e-006
7.54933e-006
8.75735e-006
3.22608e-006
-1.58329e-006
3.36855e-007
5.47829e-006
6.28899e-006
1.56656e-006
-2.71539e-006
-2.1438e-006
7.61434e-007
1.21847e-006
-9.86598e-007
-2.12915e-006
-4.70811e-007
1.66772e-006
1.89967e-006
1.07201e-006
1.26734e-006
2.4287e-006
2.94014e-006
2.60981e-006
2.8543e-006
3.89732e-006
3.88142e-006
1.67779e-006
-1.01128e-006
-1.86474e-006
-1.34115e-006
-2.01672e-006
-4.65819e-006
-6.89859e-006
-6.63765e-006
-5.20546e-006
-5.52517e-006
-7.79734e-006
-8.90954e-006
-6.50865e-006
0
-6.60014e-011
-1.60481e-008
-3.74619e-007
-3.23692e-006
-1.56717e-005
-5.07604e-005
-0.000119999
-0.000216081
-0.00030037
-0.000316646
-0.000233309
-8.08625e-005
5.82941e-005
0.000110768
7.12884e-005
1.39068e-006
-3.18466e-005
-1.40896e-005
1.77348e-005
2.57124e-005
9.22671e-006
-6.12448e-006
-4.87087e-006
3.92837e-006
5.1749e-006
-1.70232e-006
-6.1935e-006
-3.79157e-006
-7.47102e-007
-2.38733e-006
-4.51124e-006
-2.5748e-007
8.84561e-006
1.40827e-005
1.09474e-005
4.71238e-006
3.32542e-006
7.93736e-006
1.28065e-005
1.28226e-005
8.456e-006
3.7509e-006
1.9108e-006
3.38436e-006
6.36477e-006
8.03299e-006
6.55298e-006
3.14459e-006
1.41287e-006
3.28654e-006
6.17029e-006
5.77089e-006
1.6898e-006
-1.70835e-006
-7.91112e-007
2.71158e-006
4.25108e-006
2.57969e-006
9.72345e-007
2.20846e-006
4.73658e-006
5.29092e-006
3.70447e-006
2.81896e-006
3.98045e-006
5.03539e-006
3.67642e-006
9.32549e-007
-3.86046e-007
2.10712e-007
4.02755e-007
-1.26996e-006
-3.21588e-006
-3.30443e-006
-2.19092e-006
-2.42373e-006
-4.6279e-006
-6.34536e-006
-5.21747e-006
0
-1.231e-010
-2.8809e-008
-6.34563e-007
-5.10584e-006
-2.28711e-005
-6.84894e-005
-0.000150243
-0.000252736
-0.000331001
-0.000331689
-0.000233598
-7.44741e-005
6.63056e-005
0.000122815
9.05409e-005
2.38322e-005
-1.49068e-005
-6.18965e-006
2.15597e-005
3.10903e-005
1.47576e-005
-5.40935e-006
-8.44835e-006
2.61885e-006
9.11645e-006
1.11825e-006
-1.26612e-005
-1.81242e-005
-1.25243e-005
-4.54502e-006
-1.20374e-006
-4.08489e-007
2.64059e-006
6.50522e-006
5.36776e-006
-1.27483e-006
-5.45209e-006
2.90345e-007
1.28226e-005
2.06361e-005
1.65215e-005
5.74696e-006
4.11255e-008
4.56562e-006
1.29263e-005
1.52947e-005
9.56102e-006
2.84823e-006
2.60371e-006
8.197e-006
1.23524e-005
9.87874e-006
3.25225e-006
-8.61154e-007
6.72142e-007
4.58285e-006
5.83309e-006
3.56677e-006
1.3647e-006
2.24413e-006
5.02688e-006
6.30855e-006
4.94255e-006
3.15989e-006
3.29437e-006
4.78616e-006
5.29577e-006
4.00254e-006
2.47472e-006
2.22678e-006
2.68362e-006
2.35388e-006
1.20446e-006
5.7322e-007
7.65669e-007
1.03753e-007
-2.7681e-006
-6.37316e-006
-7.47352e-006
0
-1.48891e-010
-3.42691e-008
-7.34354e-007
-5.68864e-006
-2.42881e-005
-6.86662e-005
-0.000140893
-0.000219554
-0.000263214
-0.000236488
-0.000140123
-1.67329e-005
7.67644e-005
0.000108027
8.68604e-005
4.93001e-005
2.58966e-005
2.23441e-005
2.49182e-005
1.99049e-005
6.99056e-006
-3.65249e-006
-4.24276e-006
2.13459e-006
5.52733e-006
3.13216e-007
-8.84172e-006
-1.25594e-005
-7.27974e-006
1.21909e-006
4.89745e-006
2.31211e-006
-1.12547e-006
-8.43578e-007
1.5674e-006
1.90808e-006
2.8958e-007
1.57512e-006
8.456e-006
1.65215e-005
1.84993e-005
1.29175e-005
6.31237e-006
5.86952e-006
1.12451e-005
1.53549e-005
1.29706e-005
6.70209e-006
3.48088e-006
6.20124e-006
1.0585e-005
1.05988e-005
5.54964e-006
5.03284e-007
5.86684e-008
3.23843e-006
5.31072e-006
3.72727e-006
7.76764e-007
1.78299e-007
2.3913e-006
4.47442e-006
4.11734e-006
2.33515e-006
1.63378e-006
2.59741e-006
3.50947e-006
3.03908e-006
1.92542e-006
1.51117e-006
1.69361e-006
1.41292e-006
6.37892e-007
4.21091e-007
7.1793e-007
-4.33986e-007
-4.34825e-006
-8.93437e-006
-1.00968e-005
0
-7.4516e-011
-1.72368e-008
-3.72253e-007
-2.9117e-006
-1.25594e-005
-3.58162e-005
-7.37679e-005
-0.000114139
-0.000132635
-0.00010829
-4.25128e-005
3.67907e-005
9.35761e-005
0.00010975
9.50212e-005
7.24218e-005
5.61073e-005
4.39787e-005
2.88606e-005
1.14336e-005
-4.53627e-007
-2.43096e-006
9.76642e-007
2.38992e-006
-1.18985e-008
-2.23524e-006
-8.80794e-007
3.04132e-006
6.48965e-006
7.8158e-006
6.76363e-006
3.34195e-006
-1.10119e-006
-2.94059e-006
6.20586e-007
7.14463e-006
1.03505e-005
7.54933e-006
3.7509e-006
5.74696e-006
1.29175e-005
1.72379e-005
1.34231e-005
6.0863e-006
4.024e-006
8.86271e-006
1.31329e-005
1.03042e-005
3.29856e-006
2.95685e-007
3.88095e-006
8.12203e-006
6.8797e-006
1.65727e-006
-1.17108e-006
9.19762e-007
3.91517e-006
3.34209e-006
5.88571e-008
-1.70849e-006
-3.09706e-007
1.79206e-006
2.03301e-006
9.06038e-007
2.96039e-007
4.42578e-007
1.63017e-007
-7.46727e-007
-1.17677e-006
-8.13181e-007
-9.05942e-007
-2.16968e-006
-3.23232e-006
-2.56872e-006
-1.33834e-006
-2.50606e-006
-6.72177e-006
-1.05319e-005
-9.90805e-006
0
-1.67752e-011
-4.10494e-009
-9.65135e-008
-8.37418e-007
-4.04352e-006
-1.29194e-005
-2.96295e-005
-5.03472e-005
-6.24617e-005
-5.01658e-005
-7.62491e-006
5.16606e-005
0.000101191
0.000120778
0.000110939
8.8058e-005
6.66741e-005
4.88308e-005
3.01829e-005
1.1546e-005
-2.16055e-007
-1.72442e-006
1.56597e-006
1.98518e-006
-1.17423e-006
-2.41167e-006
1.2544e-006
6.18942e-006
7.5383e-006
5.33037e-006
2.86501e-006
1.33665e-006
-4.19108e-007
-1.57866e-006
1.04553e-006
7.4177e-006
1.16974e-005
8.75735e-006
1.9108e-006
4.11255e-008
6.31237e-006
1.34231e-005
1.26456e-005
5.12408e-006
2.80034e-007
3.4153e-006
9.14572e-006
9.10791e-006
3.04174e-006
-1.52413e-006
3.32983e-007
4.96063e-006
5.89676e-006
2.47253e-006
-3.14893e-007
7.61668e-007
3.26758e-006
3.29879e-006
8.5932e-007
-8.88825e-007
-3.35057e-007
9.61822e-007
1.17689e-006
5.91314e-007
2.97252e-007
1.35405e-007
-6.86199e-007
-1.76672e-006
-1.91598e-006
-1.25366e-006
-1.35866e-006
-2.83563e-006
-4.06565e-006
-3.4712e-006
-2.1798e-006
-2.87546e-006
-5.98625e-006
-8.49611e-006
-7.36042e-006
0
-7.06343e-011
-1.62628e-008
-3.48667e-007
-2.70228e-006
-1.15401e-005
-3.26042e-005
-6.67096e-005
-0.000103114
-0.000120949
-0.000101822
-4.49978e-005
2.86234e-005
8.89256e-005
0.000115766
0.000109394
8.5192e-005
5.97176e-005
4.06098e-005
2.67186e-005
1.4753e-005
4.52e-006
-1.46679e-006
-1.89674e-006
8.75302e-007
2.4526e-006
2.83562e-007
-4.22331e-006
-7.43246e-006
-7.15074e-006
-4.45309e-006
-2.05043e-006
-1.32626e-006
-1.32512e-006
-4.4522e-007
1.48709e-006
3.17507e-006
3.59284e-006
3.22608e-006
3.38436e-006
4.56562e-006
5.86952e-006
6.0863e-006
5.12408e-006
4.11935e-006
4.13076e-006
4.93537e-006
5.32844e-006
4.59085e-006
3.38408e-006
2.95507e-006
3.58032e-006
4.19808e-006
3.75946e-006
2.61025e-006
2.07946e-006
2.7475e-006
3.65354e-006
3.51643e-006
2.36772e-006
1.44213e-006
1.53291e-006
2.06175e-006
2.03086e-006
1.40101e-006
9.82519e-007
1.16743e-006
1.43464e-006
1.25336e-006
8.80142e-007
8.19687e-007
8.92386e-007
4.90115e-007
-3.37907e-007
-8.02754e-007
-6.6303e-007
-9.2925e-007
-2.57009e-006
-4.7752e-006
-5.39905e-006
0
-1.521e-010
-3.48196e-008
-7.39501e-007
-5.65752e-006
-2.37748e-005
-6.59452e-005
-0.000132379
-0.000201365
-0.00023532
-0.000205934
-0.000118302
-1.07312e-005
7.10267e-005
0.000102752
9.11864e-005
6.13136e-005
3.62736e-005
2.49636e-005
2.22379e-005
1.80661e-005
8.13163e-006
-2.33674e-006
-5.07989e-006
7.29543e-007
6.14052e-006
2.09144e-006
-9.80816e-006
-1.88206e-005
-1.74561e-005
-9.36005e-006
-3.36425e-006
-2.48587e-006
-2.40283e-006
1.36094e-007
2.17677e-006
5.13897e-008
-3.40686e-006
-1.58329e-006
6.36477e-006
1.29263e-005
1.12451e-005
4.024e-006
2.80034e-007
4.13076e-006
1.02083e-005
1.10819e-005
6.42552e-006
2.4565e-006
3.59187e-006
7.54915e-006
9.15406e-006
6.73689e-006
3.19459e-006
1.80496e-006
2.81267e-006
4.17946e-006
4.29118e-006
3.23736e-006
2.12277e-006
1.85463e-006
2.42842e-006
2.97763e-006
2.63434e-006
1.58472e-006
1.02514e-006
1.73821e-006
3.00438e-006
3.46837e-006
2.91551e-006
2.44492e-006
2.76506e-006
3.16054e-006
2.69304e-006
1.71309e-006
1.19096e-006
8.53931e-007
-7.02519e-007
-3.62428e-006
-5.66824e-006
0
-1.37772e-010
-3.18633e-008
-6.88329e-007
-5.39301e-006
-2.33674e-005
-6.72774e-005
-0.000141106
-0.000225723
-0.000279372
-0.000261793
-0.000167049
-3.56075e-005
6.98083e-005
0.000107526
8.32716e-005
3.81192e-005
1.13038e-005
1.20154e-005
2.22361e-005
2.18453e-005
8.67412e-006
-4.01169e-006
-5.18971e-006
2.09847e-006
6.14286e-006
6.427e-007
-9.11174e-006
-1.36252e-005
-1.00701e-005
-4.0159e-006
-1.50698e-006
-2.24852e-006
-1.8492e-006
1.10527e-006
3.09533e-006
1.23936e-006
-1.5973e-006
3.36855e-007
8.03299e-006
1.52947e-005
1.53549e-005
8.86271e-006
3.4153e-006
4.93537e-006
1.10819e-005
1.43729e-005
1.1037e-005
5.06147e-006
3.05828e-006
6.50195e-006
1.04719e-005
9.8043e-006
4.94399e-006
8.42913e-007
9.0483e-007
3.45656e-006
4.45965e-006
2.50757e-006
-2.54171e-009
-3.36089e-007
1.27046e-006
2.39732e-006
1.73803e-006
4.64771e-007
2.77533e-007
1.15344e-006
1.7495e-006
1.48125e-006
1.16921e-006
1.53873e-006
2.03435e-006
1.76169e-006
1.01395e-006
8.60556e-007
1.23353e-006
4.92569e-007
-2.4016e-006
-5.86469e-006
-6.88414e-006
0
-6.27601e-011
-1.50101e-008
-3.41825e-007
-2.86641e-006
-1.3434e-005
-4.20869e-005
-9.62131e-005
-0.000167363
-0.000223784
-0.000223717
-0.000147782
-2.39482e-005
8.43687e-005
0.000124603
9.55295e-005
4.24869e-005
1.24441e-005
1.49933e-005
2.60556e-005
2.27022e-005
6.84158e-006
-4.48748e-006
-3.08965e-006
3.05319e-006
3.49757e-006
-1.54639e-006
-4.51441e-006
-2.03862e-006
1.74343e-006
2.18341e-006
-1.0005e-007
-1.55479e-006
-7.25253e-007
1.15139e-006
2.8653e-006
4.23957e-006
5.11228e-006
5.47829e-006
6.55298e-006
9.56102e-006
1.29706e-005
1.31329e-005
9.14572e-006
5.32844e-006
6.42552e-006
1.1037e-005
1.27235e-005
8.34545e-006
2.58603e-006
2.04605e-006
6.55291e-006
9.45525e-006
6.47022e-006
1.03998e-006
-7.26088e-007
1.88648e-006
4.00967e-006
2.27925e-006
-1.03969e-006
-1.9343e-006
-1.67103e-007
1.20836e-006
6.09635e-007
-3.77435e-007
-1.56036e-007
3.80568e-007
-2.82683e-007
-1.51106e-006
-1.47024e-006
-2.13287e-007
1.84207e-007
-1.15017e-006
-2.33885e-006
-1.551e-006
-9.90157e-008
-9.85691e-007
-4.59996e-006
-7.60636e-006
-6.81077e-006
0
-5.87012e-011
-1.38076e-008
-3.06423e-007
-2.48678e-006
-1.12277e-005
-3.37933e-005
-7.40874e-005
-0.000123317
-0.000156872
-0.00014638
-8.24139e-005
1.15908e-005
9.1168e-005
0.000122368
0.000105576
6.95636e-005
4.30476e-005
3.27929e-005
2.7421e-005
1.69933e-005
4.16149e-006
-2.69024e-006
-1.50002e-006
1.87262e-006
1.90152e-006
-8.76885e-007
-2.81343e-006
-2.58379e-006
-1.68318e-006
-1.27322e-006
-1.05486e-006
-8.70033e-007
-1.11274e-006
-1.10212e-006
9.00311e-007
4.81972e-006
7.50178e-006
6.28899e-006
3.14459e-006
2.84823e-006
6.70209e-006
1.03042e-005
9.10791e-006
4.59085e-006
2.4565e-006
5.06147e-006
8.34545e-006
7.42245e-006
3.11251e-006
6.04669e-007
2.41804e-006
5.37597e-006
5.28347e-006
2.42878e-006
5.8486e-007
1.60428e-006
3.3027e-006
2.95376e-006
9.27992e-007
-3.4731e-007
1.09895e-007
9.84416e-007
1.00513e-006
5.48363e-007
4.60794e-007
5.26502e-007
7.03301e-008
-6.12617e-007
-6.04914e-007
1.1473e-008
3.72446e-008
-1.01411e-006
-1.96171e-006
-1.60783e-006
-7.14773e-007
-1.2258e-006
-3.52469e-006
-5.52083e-006
-5.01251e-006
0
-1.37461e-010
-3.12478e-008
-6.55615e-007
-4.92615e-006
-2.01896e-005
-5.41397e-005
-0.000103861
-0.000148522
-0.000158871
-0.000120157
-4.67816e-005
2.79115e-005
7.7182e-005
9.62039e-005
9.52116e-005
8.38641e-005
6.56449e-005
4.34572e-005
2.33568e-005
1.02333e-005
3.37047e-006
-5.91384e-007
-2.21493e-006
-1.89031e-007
3.21414e-006
2.03165e-006
-6.07444e-006
-1.52023e-005
-1.70642e-005
-1.06241e-005
-3.02239e-006
-7.48552e-007
-2.71679e-006
-3.46372e-006
-8.47754e-007
2.17963e-006
2.68033e-006
1.56656e-006
1.41287e-006
2.60371e-006
3.48088e-006
3.29856e-006
3.04174e-006
3.38408e-006
3.59187e-006
3.05828e-006
2.58603e-006
3.11251e-006
4.00205e-006
3.85533e-006
2.68412e-006
1.99733e-006
2.59366e-006
3.46212e-006
3.43051e-006
2.91105e-006
3.04867e-006
3.74656e-006
3.77131e-006
2.75661e-006
1.87518e-006
2.07088e-006
2.63439e-006
2.38219e-006
1.58514e-006
1.58937e-006
2.68787e-006
3.56063e-006
3.17735e-006
2.24263e-006
2.00645e-006
2.35803e-006
2.15509e-006
1.15094e-006
3.68843e-007
3.13164e-007
-2.6195e-008
-1.55612e-006
-3.24198e-006
0
-1.66822e-010
-3.79175e-008
-7.95499e-007
-5.97867e-006
-2.45281e-005
-6.5946e-005
-0.000127247
-0.000184216
-0.000202422
-0.000163808
-8.36645e-005
6.60556e-007
5.81154e-005
8.11557e-005
7.95977e-005
6.54419e-005
4.66444e-005
2.95039e-005
1.85709e-005
1.27694e-005
6.78288e-006
-8.86916e-007
-4.71737e-006
-5.01174e-007
5.8578e-006
3.36264e-006
-9.91406e-006
-2.27187e-005
-2.34044e-005
-1.33979e-005
-4.02819e-006
-2.04953e-006
-3.56129e-006
-2.62256e-006
-2.07535e-007
-7.96757e-007
-3.55914e-006
-2.71539e-006
3.28654e-006
8.197e-006
6.20124e-006
2.95685e-007
-1.52413e-006
2.95507e-006
7.54915e-006
6.50195e-006
2.04605e-006
6.04669e-007
3.85533e-006
7.16707e-006
6.50595e-006
3.43307e-006
1.98646e-006
3.11353e-006
4.44907e-006
4.38262e-006
3.81642e-006
3.88782e-006
4.1385e-006
3.80347e-006
3.35986e-006
3.53682e-006
3.7789e-006
3.15315e-006
2.28838e-006
2.80778e-006
4.74201e-006
6.05494e-006
5.40371e-006
4.07695e-006
4.05463e-006
5.05683e-006
5.08072e-006
3.55463e-006
2.15772e-006
2.00905e-006
1.7139e-006
-4.32034e-007
-3.30971e-006
0
-7.52071e-011
-1.75864e-008
-3.86932e-007
-3.10983e-006
-1.392e-005
-4.16881e-005
-9.15684e-005
-0.000154455
-0.000203077
-0.000204164
-0.000142793
-3.99578e-005
5.54959e-005
9.92334e-005
8.30729e-005
3.80952e-005
5.88343e-006
4.2647e-006
1.86804e-005
2.41405e-005
1.24537e-005
-3.10796e-006
-6.8049e-006
1.14848e-006
7.11499e-006
1.67359e-006
-1.00295e-005
-1.62389e-005
-1.28962e-005
-6.47519e-006
-3.97364e-006
-4.61631e-006
-3.38337e-006
3.53561e-007
1.83923e-006
-1.43468e-006
-4.87512e-006
-2.1438e-006
6.17029e-006
1.23524e-005
1.0585e-005
3.88095e-006
3.32983e-007
3.58032e-006
9.15406e-006
1.04719e-005
6.55291e-006
2.41804e-006
2.68412e-006
6.50595e-006
9.27018e-006
8.10529e-006
4.62093e-006
2.45082e-006
3.12906e-006
4.9153e-006
5.26473e-006
3.72637e-006
2.12074e-006
2.17683e-006
3.54206e-006
4.39273e-006
3.73494e-006
2.54527e-006
2.42997e-006
3.6006e-006
4.74728e-006
4.83158e-006
4.31478e-006
4.25509e-006
4.72505e-006
4.84732e-006
4.2501e-006
3.60085e-006
3.32066e-006
2.51825e-006
1.09458e-007
-3.17636e-006
-4.92443e-006
0
3.48832e-011
7.12326e-009
1.20061e-007
5.72791e-007
4.56402e-007
-5.70261e-006
-2.90088e-005
-7.71159e-005
-0.000137374
-0.000171712
-0.000140828
-4.41247e-005
6.63565e-005
0.000122838
0.000100244
3.68286e-005
-6.12474e-006
-2.73241e-006
2.21549e-005
3.07868e-005
1.48202e-005
-4.04885e-006
-6.6708e-006
2.22935e-006
6.09174e-006
-2.84511e-007
-7.25487e-006
-6.35632e-006
-1.16192e-006
-5.96306e-008
-4.07186e-006
-6.73745e-006
-3.99008e-006
7.73096e-007
2.1793e-006
-5.14888e-008
-1.57931e-006
7.61434e-007
5.77089e-006
9.87874e-006
1.05988e-005
8.12203e-006
4.96063e-006
4.19808e-006
6.73689e-006
9.8043e-006
9.45525e-006
5.37597e-006
1.99733e-006
3.43307e-006
8.10529e-006
1.03683e-005
7.54164e-006
3.19363e-006
2.28078e-006
4.75111e-006
6.16209e-006
4.0387e-006
1.00513e-006
7.51438e-007
2.99182e-006
4.37429e-006
3.40142e-006
2.09256e-006
2.52881e-006
3.87053e-006
4.0704e-006
3.16055e-006
2.97837e-006
4.05079e-006
4.70774e-006
3.79794e-006
2.62983e-006
2.91037e-006
3.72563e-006
2.3697e-006
-1.74913e-006
-5.6197e-006
-5.9188e-006
0
3.66453e-011
7.82359e-009
1.45666e-007
8.87218e-007
2.44494e-006
2.19355e-006
-7.14542e-006
-3.24334e-005
-6.82056e-005
-9.07848e-005
-7.23267e-005
-8.33917e-006
6.93213e-005
0.000113938
0.000103703
5.97356e-005
2.29213e-005
1.46347e-005
2.2829e-005
2.40103e-005
1.14119e-005
-2.25022e-006
-4.73667e-006
1.14228e-006
4.2325e-006
1.75573e-007
-5.26559e-006
-6.00991e-006
-3.36214e-006
-2.49074e-006
-4.81868e-006
-6.96558e-006
-5.98683e-006
-2.76538e-006
2.69662e-008
1.18489e-006
1.28276e-006
1.21847e-006
1.6898e-006
3.25225e-006
5.54964e-006
6.8797e-006
5.89676e-006
3.75946e-006
3.19459e-006
4.94399e-006
6.47022e-006
5.28347e-006
2.59366e-006
1.98646e-006
4.62093e-006
7.54164e-006
7.52675e-006
5.19013e-006
3.78813e-006
4.65867e-006
5.71492e-006
4.76105e-006
2.61702e-006
1.75551e-006
2.79017e-006
3.90255e-006
3.64771e-006
2.81423e-006
2.89379e-006
3.83868e-006
4.42873e-006
4.29916e-006
4.32083e-006
4.92558e-006
5.26531e-006
4.62439e-006
3.74937e-006
3.74474e-006
4.05144e-006
2.77984e-006
-6.24383e-007
-4.02951e-006
-4.74348e-006
0
-4.20261e-011
-9.56981e-009
-2.01482e-007
-1.52331e-006
-6.30934e-006
-1.72126e-005
-3.39304e-005
-5.05688e-005
-5.74126e-005
-4.68355e-005
-1.8545e-005
1.99435e-005
5.697e-005
8.13724e-005
8.65525e-005
7.35984e-005
5.1366e-005
3.12249e-005
1.91809e-005
1.28185e-005
6.68867e-006
-6.28568e-008
-3.22311e-006
-5.53035e-007
3.42809e-006
1.96882e-006
-5.58526e-006
-1.26736e-005
-1.33175e-005
-8.86819e-006
-5.40556e-006
-5.87731e-006
-7.3035e-006
-5.77058e-006
-1.73147e-006
1.11108e-006
7.97015e-007
-9.86598e-007
-1.70835e-006
-8.61154e-007
5.03284e-007
1.65727e-006
2.47253e-006
2.61025e-006
1.80496e-006
8.42913e-007
1.03998e-006
2.42878e-006
3.46212e-006
3.11353e-006
2.45082e-006
3.19363e-006
5.19013e-006
6.50457e-006
6.04468e-006
4.92987e-006
4.71128e-006
5.20036e-006
5.0644e-006
4.0565e-006
3.3841e-006
3.76373e-006
4.30827e-006
4.00339e-006
3.42718e-006
3.96517e-006
5.66651e-006
7.01818e-006
7.00593e-006
6.38532e-006
6.35881e-006
6.78794e-006
6.60946e-006
5.5896e-006
4.54586e-006
3.76576e-006
2.35769e-006
-1.63931e-007
-2.46747e-006
0
-7.67414e-011
-1.74262e-008
-3.6507e-007
-2.7391e-006
-1.12205e-005
-3.01468e-005
-5.82366e-005
-8.46683e-005
-9.38033e-005
-7.6533e-005
-3.76049e-005
8.24192e-006
4.64437e-005
6.89321e-005
7.37592e-005
6.33652e-005
4.46259e-005
2.70164e-005
1.65909e-005
1.16062e-005
6.41655e-006
-2.42515e-007
-3.60378e-006
-5.52377e-007
4.08117e-006
2.31687e-006
-6.72127e-006
-1.50333e-005
-1.53263e-005
-9.44171e-006
-4.89346e-006
-5.01834e-006
-6.10702e-006
-4.14055e-006
-5.84702e-007
5.43606e-007
-1.10712e-006
-2.12915e-006
-7.91112e-007
6.72142e-007
5.86684e-008
-1.17108e-006
-3.14893e-007
2.07946e-006
2.81267e-006
9.0483e-007
-7.26088e-007
5.8486e-007
3.43051e-006
4.44907e-006
3.12906e-006
2.28078e-006
3.78813e-006
6.04468e-006
6.53925e-006
5.38231e-006
4.68715e-006
5.27158e-006
5.81226e-006
5.2861e-006
4.52354e-006
4.59919e-006
5.00734e-006
4.68486e-006
4.0875e-006
4.7236e-006
6.70011e-006
8.20936e-006
7.97844e-006
7.02675e-006
7.03427e-006
7.80997e-006
7.7076e-006
6.24459e-006
4.78585e-006
4.24254e-006
3.49198e-006
1.18698e-006
-1.70975e-006
0
-3.74204e-011
-8.84645e-009
-1.98088e-007
-1.62967e-006
-7.50181e-006
-2.31831e-005
-5.26491e-005
-9.18479e-005
-0.000124644
-0.000128432
-8.96645e-005
-1.8343e-005
5.32682e-005
9.11519e-005
8.42088e-005
5.11351e-005
2.24377e-005
1.43422e-005
1.92567e-005
1.99159e-005
9.81136e-006
-2.11099e-006
-4.8835e-006
8.85917e-007
5.02482e-006
9.55662e-007
-7.11787e-006
-1.07946e-005
-7.95691e-006
-3.89273e-006
-3.26822e-006
-4.55781e-006
-3.61563e-006
-1.75056e-007
1.98547e-006
7.52911e-007
-1.26145e-006
-4.70811e-007
2.71158e-006
4.58285e-006
3.23843e-006
9.19762e-007
7.61668e-007
2.7475e-006
4.17946e-006
3.45656e-006
1.88648e-006
1.60428e-006
2.91105e-006
4.38262e-006
4.9153e-006
4.75111e-006
4.65867e-006
4.92987e-006
5.38231e-006
5.77713e-006
5.90439e-006
5.62675e-006
5.18038e-006
5.14327e-006
5.70944e-006
6.21623e-006
5.90548e-006
5.08983e-006
4.95823e-006
6.02637e-006
7.34058e-006
7.6706e-006
7.08665e-006
6.69186e-006
6.94606e-006
7.07011e-006
6.34675e-006
5.22781e-006
4.47314e-006
3.68336e-006
1.72126e-006
-1.30027e-006
-3.43296e-006
0
-1.74908e-011
-4.46183e-009
-1.11362e-007
-1.03628e-006
-5.39813e-006
-1.87139e-005
-4.7027e-005
-8.93415e-005
-0.000129829
-0.000140731
-0.000101037
-1.8605e-005
6.72575e-005
0.000111981
0.000100564
5.78785e-005
2.34718e-005
1.6175e-005
2.36758e-005
2.38714e-005
1.08246e-005
-2.84967e-006
-4.97692e-006
1.60297e-006
5.02724e-006
1.00206e-007
-6.8765e-006
-8.00217e-006
-3.65655e-006
-2.87997e-007
-1.20691e-006
-3.24929e-006
-2.34624e-006
8.7369e-007
2.71013e-006
1.81233e-006
6.30822e-007
1.66772e-006
4.25108e-006
5.83309e-006
5.31072e-006
3.91517e-006
3.26758e-006
3.65354e-006
4.29118e-006
4.45965e-006
4.00967e-006
3.3027e-006
3.04867e-006
3.81642e-006
5.26473e-006
6.16209e-006
5.71492e-006
4.71128e-006
4.68715e-006
5.90439e-006
6.89877e-006
6.44055e-006
5.29165e-006
5.21193e-006
6.5009e-006
7.54512e-006
7.06873e-006
5.9181e-006
5.8533e-006
7.09225e-006
8.0868e-006
7.73304e-006
6.76427e-006
6.43843e-006
6.65451e-006
6.31441e-006
5.19513e-006
4.27527e-006
3.92229e-006
2.85207e-006
-1.38802e-007
-3.88916e-006
-5.53808e-006
0
-7.39172e-011
-1.7011e-008
-3.64539e-007
-2.82533e-006
-1.20808e-005
-3.42593e-005
-7.06718e-005
-0.000111026
-0.000134491
-0.000121715
-6.98388e-005
2.44785e-006
6.53256e-005
9.62089e-005
9.22081e-005
6.82498e-005
4.38587e-005
2.95913e-005
2.31633e-005
1.66798e-005
6.88825e-006
-1.74448e-006
-3.46423e-006
8.88303e-007
4.09834e-006
7.41152e-007
-6.5854e-006
-1.05351e-005
-7.66461e-006
-1.91236e-006
7.6992e-007
-6.94433e-007
-2.4458e-006
-1.38036e-006
1.34006e-006
2.79243e-006
2.37028e-006
1.89967e-006
2.57969e-006
3.56677e-006
3.72727e-006
3.34209e-006
3.29879e-006
3.51643e-006
3.23736e-006
2.50757e-006
2.27925e-006
2.95376e-006
3.74656e-006
3.88782e-006
3.72637e-006
4.0387e-006
4.76105e-006
5.20036e-006
5.27158e-006
5.62675e-006
6.44055e-006
6.94545e-006
6.64751e-006
6.29073e-006
6.82416e-006
7.82314e-006
7.94812e-006
6.99389e-006
6.43087e-006
7.38947e-006
8.93256e-006
9.23196e-006
8.03113e-006
6.84564e-006
6.6989e-006
6.8038e-006
6.02534e-006
4.65764e-006
3.67254e-006
2.73907e-006
4.70828e-007
-3.05835e-006
-5.38714e-006
0
-1.38282e-010
-3.13976e-008
-6.57477e-007
-4.92689e-006
-2.01256e-005
-5.37689e-005
-0.000102804
-0.000146846
-0.000158162
-0.000124065
-5.98201e-005
3.12355e-006
4.22068e-005
5.65087e-005
5.74615e-005
5.3021e-005
4.37868e-005
3.02122e-005
1.67728e-005
7.62935e-006
2.41345e-006
-9.73203e-007
-2.0472e-006
3.48016e-007
3.27539e-006
1.27489e-006
-6.19228e-006
-1.2312e-005
-1.05533e-005
-2.88723e-006
2.61703e-006
1.70973e-006
-1.76585e-006
-2.10735e-006
9.05305e-007
3.13058e-006
2.49718e-006
1.07201e-006
9.72345e-007
1.3647e-006
7.76764e-007
5.88571e-008
8.5932e-007
2.36772e-006
2.12277e-006
-2.54171e-009
-1.03969e-006
9.27992e-007
3.77131e-006
4.1385e-006
2.12074e-006
1.00513e-006
2.61702e-006
5.0644e-006
5.81226e-006
5.18038e-006
5.29165e-006
6.64751e-006
7.68201e-006
7.5134e-006
7.21599e-006
7.75928e-006
8.29121e-006
7.71061e-006
6.87907e-006
7.58524e-006
9.62052e-006
1.06456e-005
9.3991e-006
7.51425e-006
7.13252e-006
7.85002e-006
7.5429e-006
5.67538e-006
3.94735e-006
3.37027e-006
2.50456e-006
-1.6239e-007
-3.26865e-006
0
-1.29388e-010
-2.95336e-008
-6.24102e-007
-4.74015e-006
-1.9727e-005
-5.40446e-005
-0.000106873
-0.000159846
-0.000183916
-0.000160614
-9.89516e-005
-3.01345e-005
1.59587e-005
3.03522e-005
2.44526e-005
1.48105e-005
1.01879e-005
1.00254e-005
1.00335e-005
7.2819e-006
2.18448e-006
-2.02453e-006
-2.15892e-006
1.19339e-006
3.32252e-006
3.46651e-007
-5.67736e-006
-8.45088e-006
-4.78531e-006
1.50929e-006
4.3652e-006
2.64603e-006
4.99532e-007
1.14865e-006
3.06234e-006
3.21212e-006
1.76721e-006
1.26734e-006
2.20846e-006
2.24413e-006
1.78299e-007
-1.70849e-006
-8.88825e-007
1.44213e-006
1.85463e-006
-3.36089e-007
-1.9343e-006
-3.4731e-007
2.75661e-006
3.80347e-006
2.17683e-006
7.51438e-007
1.75551e-006
4.0565e-006
5.2861e-006
5.14327e-006
5.21193e-006
6.29073e-006
7.5134e-006
8.07672e-006
8.36148e-006
8.81889e-006
8.949e-006
8.34158e-006
7.92175e-006
8.88457e-006
1.0651e-005
1.12232e-005
9.85417e-006
8.16668e-006
7.89744e-006
8.48486e-006
8.04866e-006
6.23556e-006
4.60372e-006
4.02175e-006
3.19672e-006
7.66451e-007
-2.14833e-006
0
-7.8286e-011
-1.81985e-008
-3.96523e-007
-3.14469e-006
-1.38439e-005
-4.06646e-005
-8.7445e-005
-0.000144391
-0.000186564
-0.000187055
-0.000138022
-6.14628e-005
3.1455e-006
2.70116e-005
1.24133e-005
-1.29185e-005
-2.18541e-005
-9.75196e-006
7.18529e-006
1.22526e-005
4.69722e-006
-3.4199e-006
-3.1122e-006
2.32674e-006
3.90693e-006
-8.83141e-007
-5.62623e-006
-3.94801e-006
2.49788e-006
6.80498e-006
5.67216e-006
2.62146e-006
2.34769e-006
4.60471e-006
5.5308e-006
3.60616e-006
1.63256e-006
2.4287e-006
4.73658e-006
5.02688e-006
2.3913e-006
-3.09706e-007
-3.35057e-007
1.53291e-006
2.42842e-006
1.27046e-006
-1.67103e-007
1.09895e-007
1.87518e-006
3.35986e-006
3.54206e-006
2.99182e-006
2.79017e-006
3.3841e-006
4.52354e-006
5.70944e-006
6.5009e-006
6.82416e-006
7.21599e-006
8.36148e-006
1.00748e-005
1.11433e-005
1.07264e-005
9.67511e-006
9.72367e-006
1.1266e-005
1.26731e-005
1.22795e-005
1.04773e-005
9.08647e-006
8.92099e-006
8.94536e-006
8.02218e-006
6.50438e-006
5.33485e-006
4.22306e-006
1.95084e-006
-1.41372e-006
-3.77672e-006
0
-7.10956e-011
-1.65191e-008
-3.59674e-007
-2.85011e-006
-1.25377e-005
-3.68113e-005
-7.91725e-005
-0.000130888
-0.000169598
-0.00017101
-0.000127656
-5.87606e-005
3.33442e-007
2.3108e-005
1.06267e-005
-1.2508e-005
-2.11271e-005
-9.99347e-006
6.4003e-006
1.19582e-005
5.05104e-006
-3.12387e-006
-3.27671e-006
2.12976e-006
4.13217e-006
-6.37481e-007
-6.23371e-006
-5.55897e-006
8.3256e-007
6.11826e-006
5.936e-006
2.90096e-006
2.00474e-006
4.01178e-006
5.4759e-006
4.26324e-006
2.43726e-006
2.94014e-006
5.29092e-006
6.30855e-006
4.47442e-006
1.79206e-006
9.61822e-007
2.06175e-006
2.97763e-006
2.39732e-006
1.20836e-006
9.84416e-007
2.07088e-006
3.53682e-006
4.39273e-006
4.37429e-006
3.90255e-006
3.76373e-006
4.59919e-006
6.21623e-006
7.54512e-006
7.82314e-006
7.75928e-006
8.81889e-006
1.11433e-005
1.29611e-005
1.27364e-005
1.1373e-005
1.12528e-005
1.30984e-005
1.48861e-005
1.44128e-005
1.20793e-005
1.01519e-005
9.71938e-006
9.64233e-006
8.63993e-006
7.07289e-006
5.77356e-006
4.09021e-006
6.73239e-007
-3.81053e-006
-6.32723e-006
0
-1.11707e-010
-2.54755e-008
-5.37582e-007
-4.07526e-006
-1.6922e-005
-4.62544e-005
-9.1312e-005
-0.000136605
-0.000158046
-0.00014083
-9.29391e-005
-3.98835e-005
-5.09585e-006
5.28593e-006
9.93709e-007
-4.79548e-006
-5.23477e-006
-8.98952e-007
3.98771e-006
5.40717e-006
2.42438e-006
-1.72546e-006
-2.42028e-006
1.01923e-006
3.68497e-006
5.92453e-007
-6.57819e-006
-1.05337e-005
-6.83084e-006
7.53857e-007
4.91641e-006
3.44059e-006
7.3162e-007
1.1548e-006
3.73368e-006
4.76414e-006
3.49289e-006
2.60981e-006
3.70447e-006
4.94255e-006
4.11734e-006
2.03301e-006
1.17689e-006
2.03086e-006
2.63434e-006
1.73803e-006
6.09635e-007
1.00513e-006
2.63439e-006
3.7789e-006
3.73494e-006
3.40142e-006
3.64771e-006
4.30827e-006
5.00734e-006
5.90548e-006
7.06873e-006
7.94812e-006
8.29121e-006
8.949e-006
1.07264e-005
1.27364e-005
1.31819e-005
1.19986e-005
1.14239e-005
1.30917e-005
1.55123e-005
1.57532e-005
1.32562e-005
1.05026e-005
9.64698e-006
9.93667e-006
9.33971e-006
7.52702e-006
5.67864e-006
3.87126e-006
7.05622e-007
-3.83162e-006
-6.86179e-006
0
-1.25779e-010
-2.86349e-008
-6.02417e-007
-4.5459e-006
-1.87546e-005
-5.08111e-005
-9.91184e-005
-0.000145965
-0.000165517
-0.000144159
-9.39258e-005
-4.36323e-005
-1.55086e-005
-1.05373e-005
-1.47421e-005
-1.56696e-005
-1.09571e-005
-4.51218e-006
1.79078e-007
1.91231e-006
8.11093e-007
-1.45719e-006
-1.88046e-006
7.51862e-007
3.20409e-006
8.58656e-007
-5.96282e-006
-1.10143e-005
-9.01325e-006
-2.0056e-006
3.19123e-006
3.13753e-006
9.35527e-007
1.03855e-006
3.48761e-006
5.007e-006
4.1647e-006
2.8543e-006
2.81896e-006
3.15989e-006
2.33515e-006
9.06038e-007
5.91314e-007
1.40101e-006
1.58472e-006
4.64771e-007
-3.77435e-007
5.48363e-007
2.38219e-006
3.15315e-006
2.54527e-006
2.09256e-006
2.81423e-006
4.00339e-006
4.68486e-006
5.08983e-006
5.9181e-006
6.99389e-006
7.71061e-006
8.34158e-006
9.67511e-006
1.1373e-005
1.19986e-005
1.1199e-005
1.07136e-005
1.21491e-005
1.44337e-005
1.48669e-005
1.26394e-005
9.9207e-006
8.95331e-006
9.2854e-006
8.90024e-006
7.19704e-006
5.31237e-006
3.70589e-006
1.25455e-006
-2.43954e-006
-5.24929e-006
0
-9.17048e-011
-2.11596e-008
-4.55394e-007
-3.55061e-006
-1.52994e-005
-4.38138e-005
-9.15707e-005
-0.00014672
-0.000184232
-0.000181197
-0.000135753
-7.19593e-005
-2.36575e-005
-9.87376e-006
-2.28776e-005
-3.84445e-005
-3.77109e-005
-2.08147e-005
-2.08471e-006
5.78856e-006
2.54084e-006
-2.6884e-006
-2.55738e-006
1.62745e-006
3.4935e-006
-3.29483e-008
-5.44092e-006
-7.28745e-006
-4.37016e-006
-1.98216e-007
1.80911e-006
1.88947e-006
2.37173e-006
4.02368e-006
5.36079e-006
5.18102e-006
4.24968e-006
3.89732e-006
3.98045e-006
3.29437e-006
1.63378e-006
2.96039e-007
2.97252e-007
9.82519e-007
1.02514e-006
2.77533e-007
-1.56036e-007
4.60794e-007
1.58514e-006
2.28838e-006
2.42997e-006
2.52881e-006
2.89379e-006
3.42718e-006
4.0875e-006
4.95823e-006
5.8533e-006
6.43087e-006
6.87907e-006
7.92175e-006
9.72367e-006
1.12528e-005
1.14239e-005
1.07136e-005
1.08075e-005
1.2393e-005
1.40303e-005
1.38283e-005
1.1803e-005
9.76655e-006
8.99006e-006
8.87285e-006
8.20532e-006
6.86467e-006
5.46602e-006
3.87646e-006
1.29161e-006
-2.01116e-006
-4.08893e-006
0
-8.07888e-011
-1.88093e-008
-4.10883e-007
-3.27033e-006
-1.44648e-005
-4.27426e-005
-9.26204e-005
-0.00015453
-0.00020279
-0.000208975
-0.00016401
-8.99649e-005
-2.75007e-005
-6.17981e-006
-2.27291e-005
-4.70658e-005
-5.04248e-005
-2.90626e-005
-2.36998e-006
9.61856e-006
4.8583e-006
-3.37283e-006
-3.73838e-006
2.00325e-006
4.56593e-006
-9.6275e-008
-6.67165e-006
-8.15098e-006
-4.12331e-006
2.13929e-007
1.35311e-006
9.99355e-007
2.28341e-006
5.0023e-006
6.34149e-006
5.20607e-006
3.67942e-006
3.88142e-006
5.03539e-006
4.78616e-006
2.59741e-006
4.42578e-007
1.35405e-007
1.16743e-006
1.73821e-006
1.15344e-006
3.80568e-007
5.26502e-007
1.58937e-006
2.80778e-006
3.6006e-006
3.87053e-006
3.83868e-006
3.96517e-006
4.7236e-006
6.02637e-006
7.09225e-006
7.38947e-006
7.58524e-006
8.88457e-006
1.1266e-005
1.30984e-005
1.30917e-005
1.21491e-005
1.2393e-005
1.43786e-005
1.62015e-005
1.58186e-005
1.35396e-005
1.14388e-005
1.06841e-005
1.04625e-005
9.60813e-006
8.17915e-006
6.71877e-006
4.77513e-006
1.44978e-006
-2.58438e-006
-4.87966e-006
0
-1.39881e-010
-3.19684e-008
-6.77096e-007
-5.16143e-006
-2.16007e-005
-5.96845e-005
-0.000119593
-0.000182695
-0.000217941
-0.000203881
-0.0001473
-7.94895e-005
-3.27694e-005
-1.89131e-005
-2.67739e-005
-3.63711e-005
-3.43398e-005
-2.01998e-005
-3.1554e-006
6.21667e-006
4.41922e-006
-2.25567e-006
-4.23638e-006
8.94315e-007
5.61286e-006
1.65112e-006
-9.27695e-006
-1.67518e-005
-1.37774e-005
-4.57376e-006
1.47418e-006
1.15484e-006
-5.64902e-007
1.04891e-006
4.2665e-006
4.75903e-006
2.55989e-006
1.67779e-006
3.67642e-006
5.29577e-006
3.50947e-006
1.63017e-007
-6.86199e-007
1.43464e-006
3.00438e-006
1.7495e-006
-2.82683e-007
7.03301e-008
2.68787e-006
4.74201e-006
4.74728e-006
4.0704e-006
4.42873e-006
5.66651e-006
6.70011e-006
7.34058e-006
8.0868e-006
8.93256e-006
9.62052e-006
1.0651e-005
1.26731e-005
1.48861e-005
1.55123e-005
1.44337e-005
1.40303e-005
1.62015e-005
1.93822e-005
2.01147e-005
1.74578e-005
1.41904e-005
1.31121e-005
1.36396e-005
1.32445e-005
1.11314e-005
8.64038e-006
6.32229e-006
2.85733e-006
-2.14464e-006
-5.99651e-006
0
-2.06543e-010
-4.67953e-008
-9.76326e-007
-7.27811e-006
-2.95287e-005
-7.8251e-005
-0.000148333
-0.000210618
-0.000228365
-0.000189395
-0.000120254
-6.34197e-005
-4.02376e-005
-3.91112e-005
-3.75289e-005
-2.75035e-005
-1.62235e-005
-9.59454e-006
-5.04284e-006
6.14668e-008
2.29474e-006
-8.60225e-007
-3.93713e-006
-3.72129e-007
5.872e-006
3.33692e-006
-1.07471e-005
-2.39129e-005
-2.2669e-005
-9.27671e-006
1.55401e-006
1.24131e-006
-3.92201e-006
-3.94439e-006
1.20804e-006
3.94439e-006
1.43081e-006
-1.01128e-006
9.32549e-007
4.00254e-006
3.03908e-006
-7.46727e-007
-1.76672e-006
1.25336e-006
3.46837e-006
1.48125e-006
-1.51106e-006
-6.12617e-007
3.56063e-006
6.05494e-006
4.83158e-006
3.16055e-006
4.29916e-006
7.01818e-006
8.20936e-006
7.6706e-006
7.73304e-006
9.23196e-006
1.06456e-005
1.12232e-005
1.22795e-005
1.44128e-005
1.57532e-005
1.48669e-005
1.38283e-005
1.58186e-005
2.01147e-005
2.22224e-005
1.9732e-005
1.56729e-005
1.43838e-005
1.57741e-005
1.60781e-005
1.34838e-005
1.00867e-005
7.76107e-006
5.00114e-006
-4.41347e-008
-5.22583e-006
0
-1.97509e-010
-4.48126e-008
-9.37288e-007
-7.0129e-006
-2.85988e-005
-7.63129e-005
-0.000146004
-0.000209891
-0.00023138
-0.00019613
-0.000127728
-6.80664e-005
-4.14452e-005
-3.98968e-005
-4.12063e-005
-3.39945e-005
-2.22679e-005
-1.24472e-005
-5.12272e-006
4.46162e-007
1.94981e-006
-1.2372e-006
-3.63751e-006
-3.78994e-008
5.39912e-006
2.77077e-006
-9.60236e-006
-2.04465e-005
-1.85242e-005
-6.7598e-006
1.69239e-006
6.58088e-008
-5.08869e-006
-4.70627e-006
6.05892e-007
3.3494e-006
8.16811e-007
-1.86474e-006
-3.86046e-007
2.47472e-006
1.92542e-006
-1.17677e-006
-1.91598e-006
8.80142e-007
2.91551e-006
1.16921e-006
-1.47024e-006
-6.04914e-007
3.17735e-006
5.40371e-006
4.31478e-006
2.97837e-006
4.32083e-006
7.00593e-006
7.97844e-006
7.08665e-006
6.76427e-006
8.03113e-006
9.3991e-006
9.85417e-006
1.04773e-005
1.20793e-005
1.32562e-005
1.26394e-005
1.1803e-005
1.35396e-005
1.74578e-005
1.9732e-005
1.80615e-005
1.48633e-005
1.39361e-005
1.53381e-005
1.57722e-005
1.35259e-005
1.04601e-005
8.4504e-006
6.27634e-006
2.01042e-006
-2.89066e-006
0
-1.35066e-010
-3.09715e-008
-6.59679e-007
-5.06893e-006
-2.14357e-005
-5.99974e-005
-0.000122078
-0.000189782
-0.000230686
-0.000219697
-0.000160539
-8.56655e-005
-3.27692e-005
-1.8359e-005
-3.05177e-005
-4.38207e-005
-4.07323e-005
-2.21284e-005
-1.82923e-006
7.32718e-006
3.90656e-006
-2.94646e-006
-3.81378e-006
1.48445e-006
4.94547e-006
6.94115e-007
-7.51385e-006
-1.07168e-005
-5.69163e-006
1.30883e-006
2.61047e-006
-1.59563e-006
-4.50826e-006
-2.08202e-006
2.24633e-006
3.07391e-006
3.66802e-007
-1.34115e-006
2.10712e-007
2.22678e-006
1.51117e-006
-8.13181e-007
-1.25366e-006
8.19687e-007
2.44492e-006
1.53873e-006
-2.13287e-007
1.1473e-008
2.24263e-006
4.07695e-006
4.25509e-006
4.05079e-006
4.92558e-006
6.38532e-006
7.02675e-006
6.69186e-006
6.43843e-006
6.84564e-006
7.51425e-006
8.16668e-006
9.08647e-006
1.01519e-005
1.05026e-005
9.9207e-006
9.76655e-006
1.14388e-005
1.41904e-005
1.56729e-005
1.48633e-005
1.33585e-005
1.31419e-005
1.39617e-005
1.39634e-005
1.24085e-005
1.03878e-005
8.70224e-006
6.47207e-006
2.81344e-006
-1.0013e-006
0
-1.12474e-010
-2.59813e-008
-5.60268e-007
-4.38091e-006
-1.89517e-005
-5.45538e-005
-0.000114765
-0.000185369
-0.000234984
-0.000233483
-0.000176239
-9.22331e-005
-2.55743e-005
-3.92134e-006
-2.02774e-005
-4.32122e-005
-4.52814e-005
-2.40665e-005
1.27991e-006
1.16377e-005
5.4355e-006
-3.77791e-006
-4.23558e-006
2.18924e-006
5.12506e-006
-1.66473e-007
-7.15334e-006
-6.89372e-006
5.41915e-007
6.43438e-006
4.46112e-006
-1.946e-006
-4.76284e-006
-1.55106e-006
2.49798e-006
2.24611e-006
-9.29991e-007
-2.01672e-006
4.02755e-007
2.68362e-006
1.69361e-006
-9.05942e-007
-1.35866e-006
8.92386e-007
2.76506e-006
2.03435e-006
1.84207e-007
3.72446e-008
2.00645e-006
4.05463e-006
4.72505e-006
4.70774e-006
5.26531e-006
6.35881e-006
7.03427e-006
6.94606e-006
6.65451e-006
6.6989e-006
7.13252e-006
7.89744e-006
8.92099e-006
9.71938e-006
9.64698e-006
8.95331e-006
8.99006e-006
1.06841e-005
1.31121e-005
1.43838e-005
1.39361e-005
1.31419e-005
1.33505e-005
1.40994e-005
1.39473e-005
1.25463e-005
1.08588e-005
9.35551e-006
7.14997e-006
3.57995e-006
-1.17256e-007
0
-1.50581e-010
-3.44497e-008
-7.30933e-007
-5.5858e-006
-2.34536e-005
-6.50695e-005
-0.000131016
-0.000201231
-0.000241358
-0.000226675
-0.000163473
-8.63937e-005
-3.28572e-005
-1.7625e-005
-2.81767e-005
-4.03212e-005
-3.75928e-005
-2.01362e-005
-3.50787e-007
8.95337e-006
5.13508e-006
-2.96556e-006
-4.61022e-006
1.33739e-006
5.76594e-006
1.07109e-006
-8.60629e-006
-1.19406e-005
-4.62316e-006
4.97662e-006
6.22089e-006
-8.45155e-007
-6.67965e-006
-5.13099e-006
-4.21058e-007
2.05204e-007
-3.26376e-006
-4.65819e-006
-1.26996e-006
2.35388e-006
1.41292e-006
-2.16968e-006
-2.83563e-006
4.90115e-007
3.16054e-006
1.76169e-006
-1.15017e-006
-1.01411e-006
2.35803e-006
5.05683e-006
4.84732e-006
3.79794e-006
4.62439e-006
6.78794e-006
7.80997e-006
7.07011e-006
6.31441e-006
6.8038e-006
7.85002e-006
8.48486e-006
8.94536e-006
9.64233e-006
9.93667e-006
9.2854e-006
8.87285e-006
1.04625e-005
1.36396e-005
1.57741e-005
1.53381e-005
1.39617e-005
1.40994e-005
1.55737e-005
1.59786e-005
1.42227e-005
1.189e-005
1.05091e-005
9.06499e-006
5.68843e-006
1.03286e-006
0
-1.68971e-010
-3.84719e-008
-8.09605e-007
-6.11376e-006
-2.5262e-005
-6.86519e-005
-0.000134705
-0.000200556
-0.000232206
-0.000210811
-0.000150291
-8.67237e-005
-4.9347e-005
-4.1688e-005
-4.75678e-005
-4.9678e-005
-4.09122e-005
-2.37192e-005
-5.51425e-006
5.3166e-006
4.79503e-006
-2.0568e-006
-4.92365e-006
3.6387e-007
6.13177e-006
2.3361e-006
-9.40152e-006
-1.62188e-005
-9.87754e-006
2.38581e-006
6.7596e-006
-1.09165e-007
-8.30485e-006
-8.66076e-006
-3.79501e-006
-2.14153e-006
-5.29155e-006
-6.89859e-006
-3.21588e-006
1.20446e-006
6.37892e-007
-3.23232e-006
-4.06565e-006
-3.37907e-007
2.69304e-006
1.01395e-006
-2.33885e-006
-1.96171e-006
2.15509e-006
5.08072e-006
4.2501e-006
2.62983e-006
3.74937e-006
6.60946e-006
7.7076e-006
6.34675e-006
5.19513e-006
6.02534e-006
7.5429e-006
8.04866e-006
8.02218e-006
8.63993e-006
9.33971e-006
8.90024e-006
8.20532e-006
9.60813e-006
1.32445e-005
1.60781e-005
1.57722e-005
1.39634e-005
1.39473e-005
1.59786e-005
1.70241e-005
1.5243e-005
1.2489e-005
1.12169e-005
1.0619e-005
7.90555e-006
2.84967e-006
0
-1.16401e-010
-2.66716e-008
-5.6746e-007
-4.3548e-006
-1.83963e-005
-5.14795e-005
-0.000104927
-0.000164039
-0.000202078
-0.000198207
-0.000154812
-9.73904e-005
-5.60644e-005
-4.47676e-005
-5.47259e-005
-6.48488e-005
-5.86687e-005
-3.53295e-005
-8.17971e-006
7.15381e-006
5.97102e-006
-2.40958e-006
-5.11432e-006
6.41479e-007
5.79309e-006
1.75309e-006
-8.09565e-006
-1.22301e-005
-5.4679e-006
4.40606e-006
6.31435e-006
-8.07635e-007
-7.95396e-006
-8.17451e-006
-4.3194e-006
-3.18772e-006
-5.67665e-006
-6.63765e-006
-3.30443e-006
5.7322e-007
4.21091e-007
-2.56872e-006
-3.4712e-006
-8.02754e-007
1.71309e-006
8.60556e-007
-1.551e-006
-1.60783e-006
1.15094e-006
3.55463e-006
3.60085e-006
2.91037e-006
3.74474e-006
5.5896e-006
6.24459e-006
5.22781e-006
4.27527e-006
4.65764e-006
5.67538e-006
6.23556e-006
6.50438e-006
7.07289e-006
7.52702e-006
7.19704e-006
6.86467e-006
8.17915e-006
1.11314e-005
1.34838e-005
1.35259e-005
1.24085e-005
1.25463e-005
1.42227e-005
1.5243e-005
1.40912e-005
1.19561e-005
1.07403e-005
1.01134e-005
8.03004e-006
3.97062e-006
0
-5.54462e-011
-1.30537e-008
-2.90365e-007
-2.36826e-006
-1.07939e-005
-3.30237e-005
-7.43999e-005
-0.000129563
-0.00017829
-0.000194162
-0.000164017
-0.000102677
-4.64534e-005
-2.63295e-005
-4.29632e-005
-6.74782e-005
-6.86743e-005
-4.08967e-005
-5.81415e-006
1.17278e-005
7.34747e-006
-3.32653e-006
-5.04229e-006
1.55073e-006
5.1756e-006
3.23185e-007
-6.23895e-006
-5.27054e-006
2.83364e-006
8.84945e-006
6.25126e-006
-1.57374e-006
-6.54127e-006
-5.63752e-006
-2.98032e-006
-3.08558e-006
-5.13943e-006
-5.20546e-006
-2.19092e-006
7.65669e-007
7.1793e-007
-1.33834e-006
-2.1798e-006
-6.6303e-007
1.19096e-006
1.23353e-006
-9.90157e-008
-7.14773e-007
3.68843e-007
2.15772e-006
3.32066e-006
3.72563e-006
4.05144e-006
4.54586e-006
4.78585e-006
4.47314e-006
3.92229e-006
3.67254e-006
3.94735e-006
4.60372e-006
5.33485e-006
5.77356e-006
5.67864e-006
5.31237e-006
5.46602e-006
6.71877e-006
8.64038e-006
1.00867e-005
1.04601e-005
1.03878e-005
1.08588e-005
1.189e-005
1.2489e-005
1.19561e-005
1.07369e-005
9.66696e-006
8.70533e-006
6.98007e-006
4.14536e-006
0
-6.59255e-011
-1.54552e-008
-3.41436e-007
-2.75929e-006
-1.24355e-005
-3.75552e-005
-8.33849e-005
-0.000142873
-0.000193003
-0.000205466
-0.000167963
-9.86785e-005
-3.73487e-005
-1.60494e-005
-3.40221e-005
-6.03656e-005
-6.30391e-005
-3.67404e-005
-3.45029e-006
1.24355e-005
7.20762e-006
-3.47021e-006
-4.95472e-006
1.61225e-006
5.06295e-006
2.69537e-007
-5.92989e-006
-4.593e-006
3.65687e-006
9.69861e-006
7.18916e-006
-5.82491e-007
-5.84171e-006
-5.65955e-006
-3.77861e-006
-4.18809e-006
-5.93948e-006
-5.52517e-006
-2.42373e-006
1.03753e-007
-4.33986e-007
-2.50606e-006
-2.87546e-006
-9.2925e-007
8.53931e-007
4.92569e-007
-9.85691e-007
-1.2258e-006
3.13164e-007
2.00905e-006
2.51825e-006
2.3697e-006
2.77984e-006
3.76576e-006
4.24254e-006
3.68336e-006
2.85207e-006
2.73907e-006
3.37027e-006
4.02175e-006
4.22306e-006
4.09021e-006
3.87126e-006
3.70589e-006
3.87646e-006
4.77513e-006
6.32229e-006
7.76107e-006
8.4504e-006
8.70224e-006
9.35551e-006
1.05091e-005
1.12169e-005
1.07403e-005
9.66696e-006
9.18409e-006
9.33155e-006
8.66987e-006
6.05306e-006
0
-1.1468e-010
-2.64466e-008
-5.68728e-007
-4.43023e-006
-1.90751e-005
-5.46136e-005
-0.000114245
-0.000183606
-0.000232176
-0.000231804
-0.000179613
-0.000104144
-4.64311e-005
-3.04674e-005
-4.77238e-005
-6.79345e-005
-6.55262e-005
-3.87932e-005
-7.00626e-006
9.41787e-006
6.55087e-006
-2.98921e-006
-5.34322e-006
7.50297e-007
5.51937e-006
1.6624e-006
-6.58968e-006
-9.07294e-006
-2.32511e-006
6.38112e-006
7.9409e-006
1.61758e-006
-5.64143e-006
-8.38351e-006
-7.89427e-006
-7.98097e-006
-8.84389e-006
-7.79734e-006
-4.6279e-006
-2.7681e-006
-4.34825e-006
-6.72177e-006
-5.98625e-006
-2.57009e-006
-7.02519e-007
-2.4016e-006
-4.59996e-006
-3.52469e-006
-2.6195e-008
1.7139e-006
1.09458e-007
-1.74913e-006
-6.24383e-007
2.35769e-006
3.49198e-006
1.72126e-006
-1.38802e-007
4.70828e-007
2.50456e-006
3.19672e-006
1.95084e-006
6.73239e-007
7.05622e-007
1.25455e-006
1.29161e-006
1.44978e-006
2.85733e-006
5.00114e-006
6.27634e-006
6.47207e-006
7.14997e-006
9.06499e-006
1.0619e-005
1.01134e-005
8.70533e-006
9.33155e-006
1.24566e-005
1.45205e-005
1.18266e-005
0
-9.69416e-011
-2.25179e-008
-4.90058e-007
-3.88102e-006
-1.70634e-005
-5.00932e-005
-0.000107862
-0.000179086
-0.000234843
-0.000244371
-0.00019933
-0.000125141
-6.548e-005
-4.97944e-005
-7.13639e-005
-9.56709e-005
-9.15e-005
-5.64047e-005
-1.45113e-005
8.43197e-006
7.28056e-006
-2.95662e-006
-5.94547e-006
2.5532e-007
5.55776e-006
2.33209e-006
-5.69843e-006
-9.01206e-006
-3.8603e-006
4.0684e-006
6.8463e-006
2.61762e-006
-4.22485e-006
-9.16353e-006
-1.14374e-005
-1.21658e-005
-1.14124e-005
-8.90954e-006
-6.34536e-006
-6.37316e-006
-8.93437e-006
-1.05319e-005
-8.49611e-006
-4.7752e-006
-3.62428e-006
-5.86469e-006
-7.60636e-006
-5.52083e-006
-1.55612e-006
-4.32034e-007
-3.17636e-006
-5.6197e-006
-4.02951e-006
-1.63931e-007
1.18698e-006
-1.30027e-006
-3.88916e-006
-3.05835e-006
-1.6239e-007
7.66451e-007
-1.41372e-006
-3.81053e-006
-3.83162e-006
-2.43954e-006
-2.01116e-006
-2.58438e-006
-2.14464e-006
-4.41347e-008
2.01042e-006
2.81344e-006
3.57995e-006
5.68843e-006
7.90555e-006
8.03004e-006
6.98007e-006
8.66987e-006
1.45205e-005
1.98872e-005
1.83636e-005
0
5.74749e-012
5.9442e-010
-1.3491e-008
-3.92613e-007
-3.28727e-006
-1.50095e-005
-4.52221e-005
-9.8174e-005
-0.000160283
-0.0001997
-0.000188136
-0.000130112
-6.74818e-005
-4.60204e-005
-7.28953e-005
-0.000109832
-0.000111659
-7.01715e-005
-1.75305e-005
1.05222e-005
8.31017e-006
-3.26006e-006
-5.49093e-006
7.01789e-007
4.17635e-006
1.06185e-006
-2.47194e-006
-9.96876e-007
3.30181e-006
5.31429e-006
3.90133e-006
1.3648e-006
-1.35125e-006
-5.33975e-006
-1.00758e-005
-1.23722e-005
-1.03367e-005
-6.50865e-006
-5.21747e-006
-7.47352e-006
-1.00968e-005
-9.90805e-006
-7.36042e-006
-5.39905e-006
-5.66824e-006
-6.88414e-006
-6.81077e-006
-5.01251e-006
-3.24198e-006
-3.30971e-006
-4.92443e-006
-5.9188e-006
-4.74348e-006
-2.46747e-006
-1.70975e-006
-3.43296e-006
-5.53808e-006
-5.38714e-006
-3.26865e-006
-2.14833e-006
-3.77672e-006
-6.32723e-006
-6.86179e-006
-5.24929e-006
-4.08893e-006
-4.87966e-006
-5.99651e-006
-5.22583e-006
-2.89066e-006
-1.0013e-006
-1.17256e-007
1.03286e-006
2.84967e-006
3.97062e-006
4.14536e-006
6.05306e-006
1.18266e-005
1.83636e-005
1.9038e-005
0
0
0
0
0
0
0
0
0
0
0
0
0
0
0
0
0
0
0
0
0
0
0
0
0
0
0
0
0
0
0
0
0
0
0
0
0
0
0
0
0
0
0
0
0
0
0
0
0
0
0
0
0
0
0
0
0
0
0
0
0
0
0
0
0
0
0
0
0
0
0
0
0
0
0
0
0
0
0
0
0
6.20959e-019
5.6974e-016
2.73092e-014
3.72859e-013
2.45845e-012
9.85844e-012
2.70279e-011
5.38816e-011
8.02889e-011
8.93139e-011
7.13247e-011
3.61785e-011
7.11008e-012
-1.38338e-012
2.31953e-012
-7.40717e-013
-1.45276e-011
-2.13591e-011
-4.76183e-012
2.58844e-011
4.16991e-011
2.65248e-011
-3.7732e-012
-1.89585e-011
-7.7512e-012
1.26477e-011
1.94343e-011
9.25159e-012
-3.17574e-012
-5.86242e-012
-1.55089e-012
6.87309e-013
-1.47746e-012
-3.26979e-012
-1.83914e-012
6.08531e-014
-4.93058e-013
-2.00722e-012
-1.56534e-012
3.25976e-013
7.70288e-013
-7.90716e-013
-1.79681e-012
-6.4722e-013
9.51832e-013
7.92637e-013
-5.36259e-013
-8.57934e-013
1.33663e-013
6.22315e-013
-2.81624e-013
-1.16354e-012
-6.18596e-013
5.62721e-013
7.09805e-013
-1.5682e-013
-5.31507e-013
1.11539e-013
5.71539e-013
-5.4089e-014
-9.12349e-013
-7.81124e-013
2.07733e-015
1.30049e-013
-5.88028e-013
-9.83171e-013
-4.387e-013
1.42812e-013
-1.76978e-013
-8.65787e-013
-7.97642e-013
-6.63956e-014
1.91601e-013
-3.3586e-013
-6.21726e-013
-1.95747e-014
5.37835e-013
-9.65098e-014
-1.369e-012
0
5.6974e-016
5.22762e-013
2.50588e-011
3.42162e-010
2.25632e-009
9.04937e-009
2.48155e-008
4.94876e-008
7.37786e-008
8.21396e-008
6.56971e-008
3.34513e-008
6.70952e-009
-1.17911e-009
2.17677e-009
-5.79381e-010
-1.31312e-008
-1.93531e-008
-4.18784e-009
2.37998e-008
3.82105e-008
2.42801e-008
-3.46398e-009
-1.73557e-008
-7.08782e-009
1.15818e-008
1.77805e-008
8.4485e-009
-2.9239e-009
-5.36906e-009
-1.41243e-009
6.32137e-010
-1.36145e-009
-3.0072e-009
-1.69024e-009
5.9515e-011
-4.45597e-010
-1.8382e-009
-1.43796e-009
2.98722e-010
7.15359e-010
-7.10064e-010
-1.63737e-009
-5.93375e-010
8.69596e-010
7.31003e-010
-4.78949e-010
-7.74782e-010
1.25654e-010
5.68121e-010
-2.56893e-010
-1.05827e-009
-5.57644e-010
5.18961e-010
6.47591e-010
-1.46471e-010
-4.84998e-010
1.07095e-010
5.25977e-010
-5.20402e-011
-8.39746e-010
-7.16081e-010
5.68849e-012
1.23589e-010
-5.37039e-010
-9.01362e-010
-4.01636e-010
1.34016e-010
-1.57347e-010
-7.8946e-010
-7.28991e-010
-5.93983e-011
1.78711e-010
-3.02345e-010
-5.63194e-010
-1.16416e-011
4.98515e-010
-8.34459e-011
-1.25081e-009
0
2.73092e-014
2.50588e-011
1.20132e-009
1.64057e-008
1.08206e-007
4.34106e-007
1.19091e-006
2.37632e-006
3.5459e-006
3.9535e-006
3.1708e-006
1.62545e-006
3.37748e-007
-4.85311e-008
1.08555e-007
-1.94778e-008
-6.12926e-007
-9.07029e-007
-1.85024e-007
1.1457e-006
1.82793e-006
1.1592e-006
-1.66313e-007
-8.28758e-007
-3.37712e-007
5.53344e-007
8.48071e-007
4.01633e-007
-1.40924e-007
-2.56356e-007
-6.66124e-008
3.055e-008
-6.57328e-008
-1.44738e-007
-8.1175e-008
3.29896e-009
-2.06797e-008
-8.77883e-008
-6.90771e-008
1.43147e-008
3.50859e-008
-3.2665e-008
-7.75074e-008
-2.84037e-008
4.13765e-008
3.53889e-008
-2.18121e-008
-3.60662e-008
6.2848e-009
2.69937e-008
-1.21722e-008
-4.99148e-008
-2.58626e-008
2.51196e-008
3.07411e-008
-7.23103e-009
-2.30052e-008
5.5611e-009
2.53697e-008
-2.6841e-009
-4.0468e-008
-3.42597e-008
6.13067e-010
6.30398e-009
-2.5524e-008
-4.31451e-008
-1.91739e-008
6.68749e-009
-7.10641e-009
-3.74262e-008
-3.47082e-008
-2.72065e-009
8.81904e-009
-1.39953e-008
-2.63881e-008
-3.75404e-011
2.43113e-008
-3.56871e-009
-5.95044e-008
0
3.72859e-013
3.42162e-010
1.64057e-008
2.2409e-007
1.47849e-006
5.93405e-006
1.62893e-005
3.25326e-005
4.86104e-005
5.43198e-005
4.37502e-005
2.26622e-005
4.96139e-006
-4.84598e-007
1.57352e-006
-9.86175e-008
-8.03278e-006
-1.19544e-005
-2.18621e-006
1.57653e-005
2.4899e-005
1.57366e-005
-2.27973e-006
-1.12541e-005
-4.56871e-006
7.52078e-006
1.14946e-005
5.41587e-006
-1.93761e-006
-3.47397e-006
-8.8052e-007
4.26114e-007
-9.06714e-007
-1.9883e-006
-1.1091e-006
5.85674e-008
-2.64903e-007
-1.19097e-006
-9.46432e-007
1.96207e-007
4.97809e-007
-4.15343e-007
-1.03704e-006
-3.87009e-007
5.5884e-007
4.91511e-007
-2.72684e-007
-4.69322e-007
9.14839e-008
3.63722e-007
-1.62783e-007
-6.63782e-007
-3.34172e-007
3.48677e-007
4.13786e-007
-1.02847e-007
-3.08528e-007
8.56484e-008
3.50447e-007
-4.01521e-008
-5.56798e-007
-4.66037e-007
1.61167e-008
9.45998e-008
-3.437e-007
-5.87843e-007
-2.60062e-007
9.71654e-008
-8.76222e-008
-5.02358e-007
-4.69223e-007
-3.45715e-008
1.25894e-007
-1.80542e-007
-3.47785e-007
9.91299e-009
3.40281e-007
-3.97433e-008
-8.02855e-007
0
2.45845e-012
2.25632e-009
1.08206e-007
1.47849e-006
9.75899e-006
3.91933e-005
0.000107683
0.000215341
0.0003224
0.000361443
0.000292918
0.000154043
3.62329e-005
-1.34554e-006
1.12943e-005
8.7828e-007
-4.98594e-005
-7.47226e-005
-1.1006e-005
0.000105383
0.000163834
0.000102973
-1.51599e-005
-7.36787e-005
-2.97228e-005
4.93065e-005
7.50239e-005
3.50838e-005
-1.28723e-005
-2.25883e-005
-5.44936e-006
2.94414e-006
-6.05869e-006
-1.32235e-005
-7.28911e-006
5.69296e-007
-1.53803e-006
-7.76805e-006
-6.27377e-006
1.31184e-006
3.4894e-006
-2.41926e-006
-6.62448e-006
-2.54424e-006
3.63034e-006
3.33382e-006
-1.5419e-006
-2.86395e-006
6.6027e-007
2.3538e-006
-1.03484e-006
-4.197e-006
-2.01128e-006
2.3616e-006
2.67573e-006
-7.1412e-007
-1.97441e-006
6.67935e-007
2.35943e-006
-2.92487e-007
-3.70913e-006
-3.05145e-006
1.88651e-007
7.13088e-007
-2.21732e-006
-3.86444e-006
-1.69688e-006
7.01282e-007
-4.83767e-007
-3.23003e-006
-3.05223e-006
-2.04114e-007
8.85268e-007
-1.08734e-006
-2.17576e-006
1.59589e-007
2.31943e-006
-1.76228e-007
-5.19984e-006
0
9.85844e-012
9.04937e-009
4.34106e-007
5.93405e-006
3.91933e-005
0.000157544
0.000433398
0.000868289
0.00130364
0.00146839
0.00120063
0.000645183
0.000166763
6.29915e-006
5.09044e-005
1.17896e-005
-0.000182858
-0.000276147
-2.34171e-005
0.0004327
0.000656616
0.000408964
-6.18334e-005
-0.000292861
-0.000116901
0.000196422
0.000296747
0.00013725
-5.1936e-005
-8.82711e-005
-1.92346e-005
1.29263e-005
-2.46979e-005
-5.366e-005
-2.88676e-005
3.72045e-006
-4.66911e-006
-3.05795e-005
-2.53627e-005
5.4429e-006
1.538e-005
-7.67841e-006
-2.52632e-005
-1.01592e-005
1.4273e-005
1.39985e-005
-4.59946e-006
-1.00915e-005
2.99579e-006
9.19722e-006
-3.88577e-006
-1.57243e-005
-6.88296e-006
9.88688e-006
1.04579e-005
-3.04559e-006
-7.52574e-006
3.34488e-006
9.81243e-006
-1.29022e-006
-1.50687e-005
-1.20777e-005
1.28969e-006
3.42878e-006
-8.58807e-006
-1.54316e-005
-6.6923e-006
3.19321e-006
-1.37129e-006
-1.24819e-005
-1.20216e-005
-6.8694e-007
3.88691e-006
-3.75163e-006
-8.06638e-006
1.14161e-006
9.70681e-006
-2.13891e-007
-2.02959e-005
0
2.70279e-011
2.48155e-008
1.19091e-006
1.62893e-005
0.000107683
0.000433398
0.00119441
0.00239926
0.00361693
0.00410177
0.00339725
0.00188246
0.000548531
6.8923e-005
0.000163516
6.27464e-005
-0.000437083
-0.00066402
2.35626e-005
0.00123549
0.00180634
0.00110818
-0.00017512
-0.000794665
-0.000311485
0.00053491
0.000798722
0.000363411
-0.000142512
-0.000230519
-3.96182e-005
4.15425e-005
-6.9034e-005
-0.000149543
-7.66349e-005
1.77466e-005
-5.41903e-006
-8.11664e-005
-7.04037e-005
1.60234e-005
4.86218e-005
-1.21173e-005
-6.37297e-005
-2.76766e-005
3.81369e-005
4.13356e-005
-5.78477e-006
-2.18079e-005
9.69482e-006
2.43252e-005
-9.39569e-006
-3.83652e-005
-1.37973e-005
2.90366e-005
2.77394e-005
-8.95163e-006
-1.88486e-005
1.21686e-005
2.86365e-005
-3.79971e-006
-4.1976e-005
-3.23082e-005
5.94201e-006
1.19313e-005
-2.22295e-005
-4.20546e-005
-1.78545e-005
1.04245e-005
-1.36433e-006
-3.23621e-005
-3.21927e-005
-1.38395e-006
1.20931e-005
-7.78742e-006
-1.95747e-005
4.93199e-006
2.80837e-005
1.37286e-006
-5.33529e-005
0
5.38816e-011
4.94876e-008
2.37632e-006
3.25326e-005
0.000215341
0.000868289
0.00239926
0.00483833
0.00733806
0.00840601
0.00709555
0.00410765
0.00138741
0.000310009
0.000403537
0.000207548
-0.000692318
-0.00104707
0.000327926
0.00264152
0.00364618
0.00217981
-0.000370925
-0.00156689
-0.000594406
0.0010611
0.00155318
0.000688876
-0.000280469
-0.000417244
-3.04253e-005
0.000106754
-0.000140624
-0.00030507
-0.00014158
6.42579e-005
1.61719e-005
-0.000152439
-0.00014312
3.65593e-005
0.000119471
5.59793e-006
-0.000109288
-5.46145e-005
7.35634e-005
9.28095e-005
1.0657e-005
-2.48907e-005
2.40981e-005
4.61109e-005
-1.42338e-005
-6.11081e-005
-1.10729e-005
6.46091e-005
5.30527e-005
-1.92055e-005
-3.14611e-005
3.44183e-005
6.34513e-005
-7.63217e-006
-8.52561e-005
-6.13928e-005
2.00323e-005
3.22797e-005
-4e-005
-8.30932e-005
-3.39551e-005
2.63036e-005
4.89048e-006
-5.90185e-005
-6.22411e-005
-1.33866e-006
2.8749e-005
-7.79023e-006
-3.17192e-005
1.45331e-005
5.98849e-005
8.59785e-006
-9.92264e-005
0
8.02889e-011
7.37786e-008
3.5459e-006
4.86104e-005
0.0003224
0.00130364
0.00361693
0.00733806
0.011234
0.013071
0.0113559
0.00700115
0.00281939
0.000920476
0.000801997
0.000481988
-0.000643486
-0.000910515
0.00120303
0.0044434
0.00561274
0.003205
-0.000618025
-0.00231394
-0.000824155
0.00158369
0.00223656
0.000950495
-0.000398422
-0.000500389
9.43593e-005
0.000230771
-0.000214165
-0.000470205
-0.000174631
0.00018086
0.000100913
-0.000201287
-0.00022015
6.9032e-005
0.000239964
8.67238e-005
-0.000117649
-7.98831e-005
0.000105264
0.000167068
7.29705e-005
9.58507e-006
4.81283e-005
6.39415e-005
-8.53616e-006
-5.15639e-005
2.56789e-005
0.000114734
7.52742e-005
-3.05964e-005
-3.0347e-005
7.84684e-005
0.000112753
-9.4926e-006
-0.000129592
-8.26724e-005
5.18771e-005
7.06764e-005
-4.83513e-005
-0.000122057
-4.62706e-005
5.36467e-005
2.64391e-005
-7.51421e-005
-8.91059e-005
1.218e-006
5.47862e-005
7.39204e-006
-3.08237e-005
3.08734e-005
9.70991e-005
2.67141e-005
-0.000130169
0
8.93139e-011
8.21396e-008
3.9535e-006
5.43198e-005
0.000361443
0.00146839
0.00410177
0.00840601
0.013071
0.0156021
0.014187
0.00958023
0.00471668
0.002024
0.00132211
0.000824791
-4.0979e-005
0.000232862
0.00282756
0.00610917
0.00675034
0.0035402
-0.000843529
-0.002578
-0.000800952
0.00179961
0.00237042
0.000929281
-0.000381617
-0.00027668
0.000427642
0.000427009
-0.000242184
-0.000551561
-0.000103011
0.000401327
0.000288176
-0.000166084
-0.000258589
0.000113062
0.000405014
0.000264658
-3.68966e-005
-8.53189e-005
0.000112239
0.000250309
0.000200848
0.000106247
7.92365e-005
6.41717e-005
1.95594e-005
2.54802e-005
0.00011693
0.000168843
8.00122e-005
-3.50145e-005
2.55293e-006
0.000146405
0.000167368
-2.40674e-006
-0.000146346
-7.12341e-005
0.000105998
0.000127592
-2.97303e-005
-0.000132286
-4.21072e-005
9.05203e-005
6.87417e-005
-5.93957e-005
-9.40717e-005
7.43105e-006
8.62905e-005
4.6462e-005
-4.47048e-006
4.79151e-005
0.000120294
5.68073e-005
-0.000108723
0
7.13247e-011
6.56971e-008
3.1708e-006
4.37502e-005
0.000292918
0.00120063
0.00339725
0.00709555
0.0113559
0.014187
0.013914
0.0107093
0.00655303
0.00344665
0.00183893
0.00105509
0.000928359
0.00218074
0.00485596
0.00709384
0.00649543
0.00289254
-0.000978359
-0.00214531
-0.000459376
0.0015576
0.00176414
0.000571422
-0.000162323
0.000309355
0.00095201
0.00066899
-0.00019217
-0.000483618
0.00010138
0.000704365
0.000560367
-2.5967e-005
-0.000228152
0.00016408
0.000577805
0.000510302
0.000132914
-6.04693e-005
8.91631e-005
0.000319081
0.000368061
0.000247035
0.000108563
4.51149e-005
7.09519e-005
0.000164672
0.000247037
0.000211064
6.49777e-005
-2.40498e-005
6.79068e-005
0.000223155
0.000212993
1.96387e-005
-0.000114982
-1.67124e-005
0.000172467
0.000190159
1.92521e-005
-9.95869e-005
-1.66567e-005
0.000126907
0.000121931
-9.6899e-006
-7.02967e-005
1.60713e-005
0.000114249
0.000101433
4.06268e-005
5.22883e-005
0.000110784
8.98726e-005
-2.48941e-005
0
3.61785e-011
3.34513e-008
1.62545e-006
2.26622e-005
0.000154043
0.000645183
0.00188246
0.00410765
0.00700115
0.00958023
0.0107093
0.00987495
0.00750772
0.00460545
0.00217399
0.00100917
0.00161982
0.00382243
0.00630563
0.0071186
0.00522949
0.00171468
-0.00098979
-0.00132571
1.55751e-006
0.00104211
0.000811929
0.000114233
0.000176428
0.000990801
0.00143817
0.000856291
-8.836e-005
-0.000300433
0.000353271
0.000964464
0.000796615
0.000150375
-0.000141582
0.000208648
0.000683999
0.000701942
0.000302176
-1.52785e-005
5.81481e-005
0.000345389
0.0004863
0.000354243
0.000122805
2.47287e-005
0.000124712
0.000293711
0.000348435
0.000225102
4.66609e-005
2.2444e-006
0.000133714
0.000271801
0.000232413
5.2548e-005
-4.65405e-005
5.64549e-005
0.000221096
0.00022981
7.47374e-005
-4.09678e-005
1.76419e-005
0.00014523
0.000157248
4.39807e-005
-3.32908e-005
2.40603e-005
0.000127559
0.000143011
7.41492e-005
3.3387e-005
6.92172e-005
0.000108691
7.83684e-005
0
7.11008e-012
6.70952e-009
3.37748e-007
4.96139e-006
3.62329e-005
0.000166763
0.000548531
0.00138741
0.00281939
0.00471668
0.00655303
0.00750772
0.00689791
0.00476959
0.00218712
0.00076821
0.00154271
0.00396722
0.0061069
0.00611096
0.00379639
0.000814765
-0.000861303
-0.000679427
0.000258157
0.000601577
0.000177333
-0.00010636
0.000414862
0.00128489
0.00151637
0.000830206
-8.01994e-006
-0.000119759
0.000476953
0.000980823
0.000810686
0.00023722
-4.58393e-005
0.000222657
0.000635796
0.000682662
0.00034199
2.59166e-005
4.94176e-005
0.000303082
0.000451086
0.000335311
0.000110874
2.57559e-005
0.000145338
0.000312122
0.000337264
0.000197639
4.40306e-005
3.04711e-005
0.000149598
0.000248405
0.000206885
7.7301e-005
1.83198e-005
9.90592e-005
0.000213342
0.000213983
9.81452e-005
6.17424e-006
3.78279e-005
0.000128295
0.000143523
6.09295e-005
-6.96363e-006
2.98377e-005
0.000118488
0.000139158
6.65424e-005
-1.53678e-006
2.17098e-005
0.00010091
0.000131763
0
-1.38338e-012
-1.17911e-009
-4.85311e-008
-4.84598e-007
-1.34554e-006
6.29915e-006
6.8923e-005
0.000310009
0.000920476
0.002024
0.00344665
0.00460545
0.00476959
0.00365641
0.00188235
0.000704614
0.00105418
0.00264654
0.00409095
0.00405562
0.00245136
0.000470146
-0.000570305
-0.000397818
0.000191553
0.000357288
8.16315e-005
-2.92712e-005
0.000367861
0.00090179
0.00096829
0.000484743
-1.81891e-005
-3.64154e-005
0.000346873
0.000626469
0.00049732
0.000163013
2.18851e-005
0.000184001
0.000397459
0.000397307
0.00020437
4.62617e-005
6.53862e-005
0.000183623
0.000237118
0.00017125
7.30234e-005
4.85823e-005
0.000110619
0.000183249
0.000189716
0.000125008
5.32117e-005
4.09345e-005
9.0225e-005
0.000137651
0.00012559
7.00467e-005
4.20866e-005
7.87239e-005
0.000133072
0.000132018
7.07464e-005
1.94888e-005
3.12594e-005
7.36298e-005
7.69195e-005
3.2223e-005
3.37359e-006
3.57035e-005
8.84802e-005
8.67553e-005
2.38909e-005
-2.49401e-005
1.7683e-006
7.32225e-005
0.000105711
0
2.31953e-012
2.17677e-009
1.08555e-007
1.57352e-006
1.12943e-005
5.09044e-005
0.000163516
0.000403537
0.000801997
0.00132211
0.00183893
0.00217399
0.00218712
0.00188235
0.00144685
0.00115587
0.00117237
0.00139335
0.00150801
0.00126173
0.000697802
0.000129813
-0.000145076
-0.000103178
3.9046e-005
8.56241e-005
4.06851e-005
2.4452e-005
7.47364e-005
0.000101181
3.01528e-005
-7.85977e-005
-0.00010718
-3.63946e-005
3.47907e-005
2.80839e-005
-1.45666e-005
-4.10394e-006
6.24477e-005
9.91568e-005
5.7001e-005
-5.18622e-006
-4.42232e-006
5.00015e-005
7.21146e-005
2.16661e-005
-3.99704e-005
-3.51493e-005
2.597e-005
6.39958e-005
3.81668e-005
-6.67338e-006
-9.3279e-006
2.64995e-005
4.66033e-005
2.41483e-005
-9.84319e-006
-1.51081e-005
6.8577e-006
2.48757e-005
2.34279e-005
1.51928e-005
1.4302e-005
1.7698e-005
1.69681e-005
1.29492e-005
9.6281e-006
4.45059e-006
-3.58297e-006
-3.17921e-006
1.68255e-005
4.46641e-005
5.08806e-005
2.42036e-005
-8.50428e-006
-1.0489e-005
2.06881e-005
4.98536e-005
4.63454e-005
0
-7.40717e-013
-5.79381e-010
-1.94778e-008
-9.86175e-008
8.7828e-007
1.17896e-005
6.27464e-005
0.000207548
0.000481988
0.000824791
0.00105509
0.00100917
0.00076821
0.000704614
0.00115587
0.0019598
0.00240001
0.00180596
0.00030214
-0.00113347
-0.00150948
-0.000757024
0.000239511
0.000563511
0.000132693
-0.000401084
-0.000495517
-0.000271351
-0.000198741
-0.000428943
-0.000639321
-0.000516459
-0.000185789
-3.45903e-005
-0.000203109
-0.000421793
-0.000376747
-0.000102014
9.15576e-005
1.77491e-005
-0.000178486
-0.000235282
-9.73575e-005
5.0831e-005
3.78306e-005
-9.68135e-005
-0.000179896
-0.000121797
-3.14803e-006
4.20769e-005
-1.9209e-005
-0.000101296
-0.000111286
-4.90364e-005
6.48291e-006
-7.77534e-006
-7.23862e-005
-0.000113875
-8.93233e-005
-3.13007e-005
-5.27153e-006
-3.19768e-005
-6.68059e-005
-5.85957e-005
-1.33651e-005
1.59548e-005
-1.73475e-006
-3.69864e-005
-3.83525e-005
3.76729e-006
4.79963e-005
5.38196e-005
2.64086e-005
3.78513e-006
1.07793e-005
3.69143e-005
5.53671e-005
5.1561e-005
3.09106e-005
0
-1.45276e-011
-1.31312e-008
-6.12926e-007
-8.03278e-006
-4.98594e-005
-0.000182858
-0.000437083
-0.000692318
-0.000643486
-4.0979e-005
0.000928359
0.00161982
0.00154271
0.00105418
0.00117237
0.00240001
0.00381108
0.00371701
0.00149924
-0.00141545
-0.0027701
-0.00173244
0.000298891
0.00124676
0.000481075
-0.000829214
-0.00129283
-0.000777333
-0.000188354
-0.000165102
-0.000440344
-0.000454932
-0.000167961
6.8785e-006
-0.000135022
-0.000329543
-0.000269367
-2.66494e-005
9.79873e-005
5.19342e-006
-0.000114348
-8.76028e-005
2.08208e-005
4.97587e-005
-2.16328e-005
-7.88976e-005
-5.58288e-005
-5.80604e-006
5.66632e-006
-1.02766e-005
-1.41219e-005
-1.04796e-005
-2.47727e-005
-4.56734e-005
-4.34184e-005
-2.84405e-005
-3.9958e-005
-7.68181e-005
-8.90168e-005
-5.32463e-005
-1.37395e-005
-1.80478e-005
-4.46567e-005
-3.6807e-005
8.20023e-006
3.33196e-005
9.68584e-006
-1.74886e-005
3.99596e-006
5.57074e-005
7.69753e-005
5.30563e-005
3.04661e-005
4.38392e-005
7.06302e-005
7.62872e-005
6.8562e-005
7.40271e-005
8.2571e-005
0
-2.13591e-011
-1.93531e-008
-9.07029e-007
-1.19544e-005
-7.47226e-005
-0.000276147
-0.00066402
-0.00104707
-0.000910515
0.000232862
0.00218074
0.00382243
0.00396722
0.00264654
0.00139335
0.00180596
0.00371701
0.00510665
0.00414829
0.00124668
-0.00127569
-0.00157799
-0.000117173
0.00108107
0.00070471
-0.000636439
-0.00141254
-0.000938676
0.000116941
0.000729457
0.000595908
0.000166816
-5.35921e-005
2.9485e-005
0.000219612
0.00032945
0.000296188
0.000161351
4.77799e-005
8.287e-005
0.00024979
0.000358019
0.000253295
3.30394e-005
-4.99553e-005
9.12872e-005
0.000259104
0.000230233
4.76267e-005
-4.88904e-005
5.20361e-005
0.000198375
0.000193746
5.07019e-005
-5.32623e-005
-1.96392e-005
6.85637e-005
8.7771e-005
3.09965e-005
-1.62728e-005
-2.65677e-006
4.37601e-005
7.55299e-005
7.79769e-005
6.03645e-005
3.72946e-005
3.04504e-005
5.60383e-005
9.43594e-005
9.99324e-005
6.28639e-005
3.41674e-005
5.95433e-005
0.000108309
0.000111485
6.51596e-005
4.35787e-005
8.98414e-005
0.000141376
0
-4.76183e-012
-4.18784e-009
-1.85024e-007
-2.18621e-006
-1.1006e-005
-2.34171e-005
2.35626e-005
0.000327926
0.00120303
0.00282756
0.00485596
0.00630563
0.0061069
0.00409095
0.00150801
0.00030214
0.00149924
0.00414829
0.00598793
0.00539537
0.00280377
0.000198526
-0.000786333
-0.000244663
0.000459367
0.000322553
-0.000315584
-0.000402634
0.000458347
0.00151065
0.00172119
0.000950559
7.19622e-005
-3.44638e-005
0.000581379
0.00110117
0.000921777
0.000293417
-6.00527e-005
0.000193459
0.000665869
0.000768092
0.00039706
-4.60252e-006
-1.1668e-005
0.000307691
0.000530492
0.000399799
9.22134e-005
-3.65465e-005
0.000125986
0.000353658
0.000375714
0.000181445
-1.83542e-006
1.15796e-005
0.000169047
0.000268696
0.000200186
5.59157e-005
5.5373e-006
9.6361e-005
0.00020885
0.000205943
9.35089e-005
5.22233e-006
3.68913e-005
0.00013324
0.000162786
8.40839e-005
-5.51954e-006
2.55242e-006
8.97359e-005
0.000138305
8.58669e-005
3.56743e-006
-1.04811e-006
7.52231e-005
0.000130658
0
2.58844e-011
2.37998e-008
1.1457e-006
1.57653e-005
0.000105383
0.0004327
0.00123549
0.00264152
0.0044434
0.00610917
0.00709384
0.0071186
0.00611096
0.00405562
0.00126173
-0.00113347
-0.00141545
0.00124668
0.00539537
0.00788237
0.00654522
0.00240076
-0.00120381
-0.00183102
-0.000125874
0.00138778
0.00128885
0.000489201
0.00055292
0.0015331
0.00206185
0.00131391
0.000120705
-0.000150402
0.000656717
0.00139158
0.00112926
0.000258765
-0.000160292
0.00024061
0.000812943
0.000826935
0.000334897
-4.25621e-005
6.13086e-005
0.000407451
0.000553938
0.000374289
0.000104622
1.49365e-005
0.000147315
0.000333598
0.000382145
0.000248348
7.11217e-005
3.88606e-005
0.000184819
0.000332556
0.000293992
0.000106812
-1.54839e-006
9.54595e-005
0.000254173
0.000250283
7.88652e-005
-4.40194e-005
2.16945e-005
0.000156428
0.000157066
1.59683e-005
-8.24073e-005
-2.31238e-005
9.34649e-005
0.000106584
1.09284e-005
-6.06745e-005
-3.12035e-005
3.45543e-005
4.55192e-005
0
4.16991e-011
3.82105e-008
1.82793e-006
2.4899e-005
0.000163834
0.000656616
0.00180634
0.00364618
0.00561274
0.00675034
0.00649543
0.00522949
0.00379639
0.00245136
0.000697802
-0.00150948
-0.0027701
-0.00127569
0.00280377
0.00654522
0.00671361
0.00311599
-0.00101496
-0.0023017
-0.000538126
0.001636
0.00200692
0.00097293
0.000353756
0.000836662
0.0013888
0.000994202
8.03319e-005
-0.000199577
0.000406039
0.000988901
0.000778103
0.000105388
-0.00017101
0.000176949
0.00057537
0.000508837
0.000137259
-5.06772e-005
9.7645e-005
0.000310112
0.000328996
0.000191412
7.40008e-005
5.44161e-005
0.000100784
0.000170579
0.000221292
0.00019635
9.93043e-005
4.0658e-005
0.000112606
0.000236193
0.000239
9.67459e-005
-1.26278e-005
4.90447e-005
0.00017965
0.000178502
3.33466e-005
-6.48211e-005
5.34103e-007
0.000108921
8.65358e-005
-4.28224e-005
-0.000103545
-2.67602e-005
6.28145e-005
4.03584e-005
-4.79115e-005
-7.6355e-005
-2.98179e-005
-3.76824e-006
-3.98938e-005
0
2.65248e-011
2.42801e-008
1.1592e-006
1.57366e-005
0.000102973
0.000408964
0.00110818
0.00217981
0.003205
0.0035402
0.00289254
0.00171468
0.000814765
0.000470146
0.000129813
-0.000757024
-0.00173244
-0.00157799
0.000198526
0.00240076
0.00311599
0.00172515
-0.000373677
-0.00124821
-0.000427742
0.000848371
0.00122753
0.000655407
6.43882e-005
5.18658e-005
0.000308519
0.00029271
1.15124e-005
-0.000116789
6.35117e-005
0.000255989
0.00018581
-2.43344e-005
-8.17273e-005
5.17152e-005
0.000152639
8.71866e-005
-2.4584e-005
-2.36188e-005
6.21153e-005
9.67407e-005
4.83613e-005
6.61751e-006
2.26952e-005
4.47336e-005
2.63639e-005
5.80068e-006
3.01502e-005
6.72774e-005
5.81132e-005
1.89152e-005
1.84773e-005
6.40601e-005
8.36945e-005
3.87754e-005
-1.13365e-005
1.56307e-006
4.9237e-005
5.05726e-005
-3.3834e-006
-3.69406e-005
-7.58458e-006
2.96806e-005
9.31038e-006
-4.36517e-005
-5.37151e-005
-1.07834e-005
1.74676e-005
-8.98577e-006
-4.5465e-005
-3.82788e-005
-9.12378e-006
-1.5765e-005
-5.47409e-005
0
-3.7732e-012
-3.46398e-009
-1.66313e-007
-2.27973e-006
-1.51599e-005
-6.18334e-005
-0.00017512
-0.000370925
-0.000618025
-0.000843529
-0.000978359
-0.00098979
-0.000861303
-0.000570305
-0.000145076
0.000239511
0.000298891
-0.000117173
-0.000786333
-0.00120381
-0.00101496
-0.000373677
0.000189496
0.000285811
1.68531e-005
-0.000217787
-0.000196469
-6.92845e-005
-8.60848e-005
-0.000250567
-0.000338659
-0.000217048
-2.20437e-005
2.33583e-005
-0.000106935
-0.000226423
-0.000184375
-4.2963e-005
2.61291e-005
-3.7532e-005
-0.000129398
-0.000131149
-5.11098e-005
9.96323e-006
-7.44971e-006
-6.40826e-005
-8.76676e-005
-5.78579e-005
-1.37532e-005
5.39894e-007
-2.11664e-005
-5.10285e-005
-5.849e-005
-3.7289e-005
-9.84809e-006
-5.43166e-006
-2.86434e-005
-5.17174e-005
-4.55151e-005
-1.61358e-005
9.19184e-007
-1.40245e-005
-3.84898e-005
-3.74303e-005
-1.01624e-005
9.28178e-006
-1.24807e-006
-2.29009e-005
-2.33225e-005
-8.9794e-007
1.51909e-005
6.16983e-006
-1.25909e-005
-1.53778e-005
-5.8144e-007
1.10693e-005
6.81301e-006
-3.8047e-006
-6.34259e-006
0
-1.89585e-011
-1.73557e-008
-8.28758e-007
-1.12541e-005
-7.36787e-005
-0.000292861
-0.000794665
-0.00156689
-0.00231394
-0.002578
-0.00214531
-0.00132571
-0.000679427
-0.000397818
-0.000103178
0.000563511
0.00124676
0.00108107
-0.000244663
-0.00183102
-0.0023017
-0.00124821
0.000285811
0.000905473
0.000298497
-0.000619047
-0.000877727
-0.000461772
-5.43025e-005
-7.04261e-005
-0.000262651
-0.000234794
-1.08194e-005
8.60815e-005
-5.73471e-005
-0.000208995
-0.000155418
1.04775e-005
6.07853e-005
-4.06418e-005
-0.000124282
-7.96208e-005
9.58175e-006
1.82761e-005
-4.35188e-005
-7.6164e-005
-4.65145e-005
-1.319e-005
-1.7499e-005
-3.04902e-005
-2.11436e-005
-1.15265e-005
-2.94436e-005
-5.17953e-005
-4.12913e-005
-1.36204e-005
-1.69153e-005
-5.1906e-005
-6.44758e-005
-2.89526e-005
8.23166e-006
-3.00181e-006
-3.96787e-005
-4.03986e-005
1.12875e-006
2.73855e-005
5.54871e-006
-2.35544e-005
-9.66216e-006
3.02742e-005
3.96905e-005
8.66349e-006
-1.38233e-005
3.79888e-006
3.10317e-005
2.77431e-005
6.9885e-006
1.00572e-005
3.66952e-005
0
-7.7512e-012
-7.08782e-009
-3.37712e-007
-4.56871e-006
-2.97228e-005
-0.000116901
-0.000311485
-0.000594406
-0.000824155
-0.000800952
-0.000459376
1.55751e-006
0.000258157
0.000191553
3.9046e-005
0.000132693
0.000481075
0.00070471
0.000459367
-0.000125874
-0.000538126
-0.000427742
1.68531e-005
0.000298497
0.000159632
-0.000185966
-0.000354649
-0.000217906
2.98493e-005
0.000152857
0.000114677
3.57428e-005
9.64528e-006
2.82391e-005
4.84865e-005
5.6501e-005
5.49744e-005
3.90501e-005
1.35053e-005
5.53458e-006
2.98849e-005
5.65294e-005
4.42077e-005
1.03323e-006
-2.0251e-005
6.16891e-006
4.19211e-005
3.72969e-005
-3.20327e-007
-1.93134e-005
3.06575e-006
3.21847e-005
2.79438e-005
-1.43419e-006
-1.69569e-005
-4.54737e-006
1.18659e-005
9.97086e-006
-2.21935e-006
-5.15857e-006
2.62755e-006
8.00605e-006
6.3452e-006
5.07674e-006
7.26846e-006
6.9485e-006
2.91229e-006
3.64877e-006
1.22528e-005
1.75686e-005
1.01941e-005
-5.833e-007
1.40788e-006
1.40882e-005
1.85722e-005
7.86467e-006
-7.7313e-007
8.86319e-006
2.56526e-005
0
1.26477e-011
1.15818e-008
5.53344e-007
7.52078e-006
4.93065e-005
0.000196422
0.00053491
0.0010611
0.00158369
0.00179961
0.0015576
0.00104211
0.000601577
0.000357288
8.56241e-005
-0.000401084
-0.000829214
-0.000636439
0.000322553
0.00138778
0.001636
0.000848371
-0.000217787
-0.000619047
-0.000185966
0.00042887
0.000580111
0.00029332
4.6677e-005
9.64963e-005
0.000237771
0.000193994
1.02901e-005
-6.18226e-005
5.56676e-005
0.000177784
0.000137054
3.21098e-006
-4.40693e-005
3.2619e-005
0.000105613
7.90483e-005
5.54906e-006
-1.45003e-005
2.73995e-005
6.12052e-005
4.91013e-005
2.1647e-005
1.34419e-005
1.77005e-005
1.71863e-005
1.86051e-005
3.13916e-005
3.98836e-005
2.68206e-005
8.91492e-006
1.66063e-005
4.35306e-005
4.95979e-005
2.0712e-005
-6.09268e-006
4.50757e-006
3.29302e-005
3.30899e-005
9.79354e-007
-1.99146e-005
-4.03062e-006
1.91805e-005
1.10716e-005
-1.8579e-005
-2.82257e-005
-7.12781e-006
1.12928e-005
1.60957e-006
-1.81e-005
-1.85913e-005
-4.93037e-006
-4.58572e-006
-2.06584e-005
0
1.94343e-011
1.77805e-008
8.48071e-007
1.14946e-005
7.50239e-005
0.000296747
0.000798722
0.00155318
0.00223656
0.00237042
0.00176414
0.000811929
0.000177333
8.16315e-005
4.06851e-005
-0.000495517
-0.00129283
-0.00141254
-0.000315584
0.00128885
0.00200692
0.00122753
-0.000196469
-0.000877727
-0.000354649
0.000580111
0.000923081
0.000526705
1.41775e-005
-0.000110039
4.38048e-005
0.00010843
-2.14756e-007
-7.76754e-005
-1.10027e-005
7.23207e-005
3.98544e-005
-4.57371e-005
-5.00899e-005
2.00928e-005
4.57108e-005
-9.11169e-006
-5.00612e-005
-9.81194e-006
4.97605e-005
4.0997e-005
-1.52561e-005
-3.04622e-005
1.26078e-005
4.1297e-005
1.22216e-005
-2.46419e-005
-9.64631e-006
3.48162e-005
4.48671e-005
1.49549e-005
-4.40052e-007
2.28739e-005
4.36614e-005
2.55079e-005
-5.2122e-006
-4.2568e-006
1.95377e-005
2.1251e-005
-6.21361e-006
-2.18614e-005
-4.68073e-006
1.1612e-005
-6.51508e-006
-3.66849e-005
-3.45036e-005
-3.98417e-006
7.56242e-006
-1.71804e-005
-3.9522e-005
-2.69566e-005
-5.00687e-006
-1.59902e-005
-4.88462e-005
0
9.25159e-012
8.4485e-009
4.01633e-007
5.41587e-006
3.50838e-005
0.00013725
0.000363411
0.000688876
0.000950495
0.000929281
0.000571422
0.000114233
-0.00010636
-2.92712e-005
2.4452e-005
-0.000271351
-0.000777333
-0.000938676
-0.000402634
0.000489201
0.00097293
0.000655407
-6.92845e-005
-0.000461772
-0.000217906
0.00029332
0.000526705
0.000341659
2.99691e-005
-0.000108022
-6.07357e-005
6.42725e-006
6.67401e-006
-1.46291e-005
-1.09254e-005
-5.09051e-006
-2.25955e-005
-3.63607e-005
-1.78215e-005
5.50777e-006
-8.46471e-006
-4.29572e-005
-4.17388e-005
3.1376e-006
3.3042e-005
7.05089e-006
-3.69084e-005
-3.64584e-005
6.09876e-006
3.0323e-005
6.09402e-006
-2.70535e-005
-2.13822e-005
1.26897e-005
2.86023e-005
1.21719e-005
-5.35686e-006
8.54517e-007
1.63087e-005
1.6295e-005
3.51858e-006
-2.22758e-006
2.49398e-006
3.79467e-006
-2.36166e-006
-4.16134e-006
2.22075e-006
2.86714e-006
-1.02274e-005
-2.18462e-005
-1.50502e-005
4.01695e-007
5.24859e-008
-1.82489e-005
-2.99272e-005
-2.08205e-005
-9.11069e-006
-1.6817e-005
-3.38374e-005
0
-3.17574e-012
-2.9239e-009
-1.40924e-007
-1.93761e-006
-1.28723e-005
-5.1936e-005
-0.000142512
-0.000280469
-0.000398422
-0.000381617
-0.000162323
0.000176428
0.000414862
0.000367861
7.47364e-005
-0.000198741
-0.000188354
0.000116941
0.000458347
0.00055292
0.000353756
6.43882e-005
-8.60848e-005
-5.43025e-005
2.98493e-005
4.6677e-005
1.41775e-005
2.99691e-005
0.000126079
0.000221332
0.000219751
0.000126234
4.08867e-005
4.49166e-005
0.000114545
0.000157066
0.000118656
3.87482e-005
-2.87883e-006
2.3268e-005
7.12931e-005
7.98894e-005
4.11094e-005
1.15026e-006
1.16755e-006
3.19279e-005
5.12696e-005
3.63629e-005
7.00945e-006
-2.60658e-006
1.52816e-005
3.66598e-005
3.69068e-005
1.81666e-005
2.95907e-006
6.47351e-006
2.14607e-005
2.988e-005
2.39054e-005
1.22048e-005
7.67552e-006
1.29761e-005
1.94177e-005
1.82408e-005
1.05667e-005
5.30702e-006
8.12181e-006
1.43629e-005
1.44471e-005
5.64465e-006
-4.00588e-006
-5.21261e-006
7.5735e-007
3.08303e-006
-5.07168e-006
-1.71422e-005
-2.02564e-005
-1.05351e-005
2.36279e-006
0
-5.86242e-012
-5.36906e-009
-2.56356e-007
-3.47397e-006
-2.25883e-005
-8.82711e-005
-0.000230519
-0.000417244
-0.000500389
-0.00027668
0.000309355
0.000990801
0.00128489
0.00090179
0.000101181
-0.000428943
-0.000165102
0.000729457
0.00151065
0.0015331
0.000836662
5.18658e-005
-0.000250567
-7.04261e-005
0.000152857
9.64963e-005
-0.000110039
-0.000108022
0.000221332
0.000599995
0.000669065
0.000391213
8.00344e-005
4.3475e-005
0.000259165
0.000435142
0.00035728
0.000116181
-2.55156e-005
5.65923e-005
0.00022485
0.000262959
0.000128752
-1.76083e-005
-1.88812e-005
9.99707e-005
0.000181203
0.000130119
1.54487e-005
-2.95026e-005
3.31806e-005
0.00011563
0.000120299
5.03329e-005
-8.98448e-006
3.05006e-006
6.00227e-005
9.12483e-005
6.54385e-005
1.79739e-005
2.13102e-006
2.85865e-005
5.93464e-005
5.53881e-005
2.08073e-005
-4.55107e-006
7.00141e-006
3.83002e-005
4.79608e-005
2.04277e-005
-1.46713e-005
-1.85817e-005
8.62903e-006
2.83994e-005
1.26733e-005
-2.05098e-005
-3.03374e-005
-4.95578e-006
2.50047e-005
0
-1.55089e-012
-1.41243e-009
-6.66124e-008
-8.8052e-007
-5.44936e-006
-1.92346e-005
-3.96182e-005
-3.04253e-005
9.43593e-005
0.000427642
0.00095201
0.00143817
0.00151637
0.00096829
3.01528e-005
-0.000639321
-0.000440344
0.000595908
0.00172119
0.00206185
0.0013888
0.000308519
-0.000338659
-0.000262651
0.000114677
0.000237771
4.38048e-005
-6.07357e-005
0.000219751
0.000669065
0.000815502
0.000506765
9.29519e-005
9.01e-006
0.000278004
0.000523221
0.000438216
0.000129961
-5.01253e-005
6.23388e-005
0.000279331
0.000320494
0.000145786
-3.1117e-005
-2.0814e-005
0.000130299
0.000225341
0.000158772
2.01884e-005
-3.36049e-005
3.94513e-005
0.000137952
0.000147978
6.76645e-005
-6.60138e-006
2.83853e-006
7.33124e-005
0.000118009
8.77946e-005
2.18058e-005
-4.48812e-006
3.16207e-005
7.75306e-005
7.22876e-005
2.03684e-005
-1.6513e-005
2.69477e-006
4.82705e-005
5.8709e-005
1.79125e-005
-2.67245e-005
-2.55445e-005
1.26947e-005
3.58904e-005
1.55754e-005
-2.09145e-005
-2.93509e-005
-3.46657e-006
2.29213e-005
0
6.87309e-013
6.32137e-010
3.055e-008
4.26114e-007
2.94414e-006
1.29263e-005
4.15425e-005
0.000106754
0.000230771
0.000427009
0.00066899
0.000856291
0.000830206
0.000484743
-7.85977e-005
-0.000516459
-0.000454932
0.000166816
0.000950559
0.00131391
0.000994202
0.00029271
-0.000217048
-0.000234794
3.57428e-005
0.000193994
0.00010843
6.42725e-006
0.000126234
0.000391213
0.000506765
0.000336058
7.23968e-005
1.15596e-006
0.0001609
0.000319574
0.000271931
7.69719e-005
-4.00816e-005
3.02766e-005
0.000168959
0.000195956
8.63069e-005
-2.29964e-005
-1.30859e-005
8.40537e-005
0.000143699
0.000101327
1.44503e-005
-1.92889e-005
2.59509e-005
8.76226e-005
9.49503e-005
4.55369e-005
-1.28249e-006
4.27985e-006
4.94668e-005
7.8748e-005
5.89376e-005
1.49246e-005
-2.73159e-006
2.16555e-005
5.22427e-005
4.76125e-005
1.18842e-005
-1.21032e-005
2.39692e-006
3.31455e-005
3.8499e-005
9.91412e-006
-1.93886e-005
-1.77422e-005
7.08294e-006
2.14845e-005
9.08981e-006
-1.25362e-005
-1.79437e-005
-4.61168e-006
8.97935e-006
0
-1.47746e-012
-1.36145e-009
-6.57328e-008
-9.06714e-007
-6.05869e-006
-2.46979e-005
-6.9034e-005
-0.000140624
-0.000214165
-0.000242184
-0.00019217
-8.836e-005
-8.01994e-006
-1.81891e-005
-0.00010718
-0.000185789
-0.000167961
-5.35921e-005
7.19622e-005
0.000120705
8.03319e-005
1.15124e-005
-2.20437e-005
-1.08194e-005
9.64528e-006
1.02901e-005
-2.14756e-007
6.67401e-006
4.08867e-005
8.00344e-005
9.29519e-005
7.23968e-005
4.189e-005
3.0525e-005
4.28259e-005
5.5585e-005
4.5087e-005
1.48303e-005
-7.83553e-006
-3.06737e-006
1.8455e-005
2.85402e-005
1.52161e-005
-3.81705e-006
-4.23899e-006
1.4517e-005
2.9405e-005
2.30931e-005
4.68859e-006
-3.30563e-006
6.71299e-006
2.00135e-005
2.00232e-005
8.52527e-006
8.93241e-007
5.53216e-006
1.48492e-005
1.69238e-005
1.03654e-005
3.99057e-006
4.57809e-006
9.49406e-006
1.16932e-005
8.60727e-006
4.12943e-006
3.26958e-006
6.77912e-006
1.08552e-005
1.09796e-005
6.04626e-006
-5.05919e-007
-3.70174e-006
-1.92572e-006
1.21939e-006
7.97052e-007
-3.68588e-006
-7.54476e-006
-6.49426e-006
-1.75301e-006
0
-3.26979e-012
-3.0072e-009
-1.44738e-007
-1.9883e-006
-1.32235e-005
-5.366e-005
-0.000149543
-0.00030507
-0.000470205
-0.000551561
-0.000483618
-0.000300433
-0.000119759
-3.64154e-005
-3.63946e-005
-3.45903e-005
6.8785e-006
2.9485e-005
-3.44638e-005
-0.000150402
-0.000199577
-0.000116789
2.33583e-005
8.60815e-005
2.82391e-005
-6.18226e-005
-7.76754e-005
-1.46291e-005
4.49166e-005
4.3475e-005
9.01e-006
1.15596e-006
3.0525e-005
5.5584e-005
4.52091e-005
1.51181e-005
-1.81459e-006
1.02964e-006
4.95061e-006
-1.5156e-006
-9.30837e-006
-7.45866e-006
1.94479e-007
3.28222e-006
6.52859e-007
-7.30245e-007
1.74384e-006
3.55612e-006
1.98726e-006
2.62893e-007
9.9378e-007
1.57113e-006
-4.30341e-007
-1.89999e-006
9.17887e-007
5.06059e-006
4.20475e-006
-1.26077e-006
-3.56671e-006
1.27629e-006
6.99165e-006
5.71105e-006
-5.00883e-007
-2.37775e-006
3.425e-006
9.92711e-006
1.00541e-005
6.01963e-006
4.62983e-006
6.6656e-006
6.42577e-006
1.17578e-006
-4.48129e-006
-5.59469e-006
-3.96446e-006
-4.63528e-006
-7.74944e-006
-8.41112e-006
-4.40183e-006
0
-1.83914e-012
-1.69024e-009
-8.1175e-008
-1.1091e-006
-7.28911e-006
-2.88676e-005
-7.66349e-005
-0.00014158
-0.000174631
-0.000103011
0.00010138
0.000353271
0.000476953
0.000346873
3.47907e-005
-0.000203109
-0.000135022
0.000219612
0.000581379
0.000656717
0.000406039
6.35117e-005
-0.000106935
-5.73471e-005
4.84865e-005
5.56676e-005
-1.10027e-005
-1.09254e-005
0.000114545
0.000259165
0.000278004
0.0001609
4.28259e-005
4.52091e-005
0.000141834
0.000202139
0.000148396
3.7875e-005
-1.53492e-005
2.68163e-005
9.46359e-005
0.000102479
4.53975e-005
-7.73056e-006
-1.76857e-006
4.5485e-005
7.3522e-005
5.1698e-005
8.11748e-006
-9.67749e-006
1.11783e-005
4.05051e-005
4.40889e-005
2.09573e-005
-5.50486e-007
2.36981e-006
2.28641e-005
3.55914e-005
2.67962e-005
8.23174e-006
1.1485e-006
1.11364e-005
2.32978e-005
2.17768e-005
8.95346e-006
1.34765e-006
8.36751e-006
2.06367e-005
2.18945e-005
8.98191e-006
-4.89154e-006
-6.75254e-006
9.88731e-007
5.01841e-006
-1.83144e-006
-1.26068e-005
-1.58441e-005
-9.21751e-006
-6.58738e-007
0
6.08531e-014
5.9515e-011
3.29896e-009
5.85674e-008
5.69296e-007
3.72045e-006
1.77466e-005
6.42579e-005
0.00018086
0.000401327
0.000704365
0.000964464
0.000980823
0.000626469
2.80839e-005
-0.000421793
-0.000329543
0.00032945
0.00110117
0.00139158
0.000988901
0.000255989
-0.000226423
-0.000208995
5.6501e-005
0.000177784
7.23207e-005
-5.09051e-006
0.000157066
0.000435142
0.000523221
0.000319574
5.5585e-005
1.51181e-005
0.000202139
0.0003588
0.000288344
7.65552e-005
-3.80907e-005
4.39382e-005
0.000187677
0.000209574
9.25812e-005
-1.97364e-005
-9.59689e-006
8.71826e-005
0.000145205
0.000101566
1.39324e-005
-2.13306e-005
2.18484e-005
8.29395e-005
9.18293e-005
4.38805e-005
-3.90443e-006
-8.35236e-007
4.35076e-005
7.49448e-005
5.80254e-005
1.45524e-005
-5.12305e-006
1.74431e-005
4.88655e-005
4.73242e-005
1.44338e-005
-8.89734e-006
4.32965e-006
3.36498e-005
3.89062e-005
1.15128e-005
-1.66987e-005
-1.54719e-005
7.32361e-006
1.941e-005
5.86433e-006
-1.55688e-005
-2.04777e-005
-7.18873e-006
6.17764e-006
0
-4.93058e-013
-4.45597e-010
-2.06797e-008
-2.64903e-007
-1.53803e-006
-4.66911e-006
-5.41903e-006
1.61719e-005
0.000100913
0.000288176
0.000560367
0.000796615
0.000810686
0.00049732
-1.45666e-005
-0.000376747
-0.000269367
0.000296188
0.000921777
0.00112926
0.000778103
0.00018581
-0.000184375
-0.000155418
5.49744e-005
0.000137054
3.98544e-005
-2.25955e-005
0.000118656
0.00035728
0.000438216
0.000271931
4.5087e-005
-1.81459e-006
0.000148396
0.000288344
0.000244309
7.21967e-005
-3.09547e-005
3.11866e-005
0.000155786
0.000183099
8.61928e-005
-1.59749e-005
-1.35945e-005
7.08256e-005
0.000126303
9.02691e-005
1.12018e-005
-2.11922e-005
1.93889e-005
7.628e-005
8.32496e-005
3.74457e-005
-6.15323e-006
-1.60145e-006
3.93458e-005
6.65163e-005
5.02645e-005
1.21558e-005
-3.95119e-006
1.63297e-005
4.36324e-005
4.24851e-005
1.40693e-005
-7.2168e-006
2.5571e-006
2.78093e-005
3.43117e-005
1.22855e-005
-1.26336e-005
-1.2649e-005
8.30429e-006
2.18674e-005
1.1619e-005
-8.58771e-006
-1.47693e-005
-2.46189e-006
1.11701e-005
0
-2.00722e-012
-1.8382e-009
-8.77883e-008
-1.19097e-006
-7.76805e-006
-3.05795e-005
-8.11664e-005
-0.000152439
-0.000201287
-0.000166084
-2.5967e-005
0.000150375
0.00023722
0.000163013
-4.10394e-006
-0.000102014
-2.66494e-005
0.000161351
0.000293417
0.000258765
0.000105388
-2.43344e-005
-4.2963e-005
1.04775e-005
3.90501e-005
3.21098e-006
-4.57371e-005
-3.63607e-005
3.87482e-005
0.000116181
0.000129961
7.69719e-005
1.48303e-005
1.02964e-006
3.7875e-005
7.65552e-005
7.21967e-005
3.07414e-005
-1.39935e-006
8.37959e-006
4.26706e-005
5.69033e-005
3.29562e-005
-9.47255e-007
-6.66784e-006
1.7585e-005
3.7903e-005
2.85773e-005
2.49491e-006
-8.10992e-006
7.41978e-006
2.76067e-005
2.80802e-005
1.05122e-005
-3.17886e-006
8.53894e-007
1.43482e-005
2.05233e-005
1.41736e-005
4.57486e-006
2.32898e-006
8.16012e-006
1.44053e-005
1.42227e-005
8.11542e-006
2.68662e-006
3.65788e-006
9.62326e-006
1.31143e-005
9.04787e-006
1.45806e-006
-6.67213e-007
5.25753e-006
1.13309e-005
8.94285e-006
3.80809e-007
-3.62049e-006
2.05813e-006
9.96152e-006
0
-1.56534e-012
-1.43796e-009
-6.90771e-008
-9.46432e-007
-6.27377e-006
-2.53627e-005
-7.04037e-005
-0.00014312
-0.00022015
-0.000258589
-0.000228152
-0.000141582
-4.58393e-005
2.18851e-005
6.24477e-005
9.15576e-005
9.79873e-005
4.77799e-005
-6.00527e-005
-0.000160292
-0.00017101
-8.17273e-005
2.61291e-005
6.07853e-005
1.35053e-005
-4.40693e-005
-5.00899e-005
-1.78215e-005
-2.87883e-006
-2.55156e-005
-5.01253e-005
-4.00816e-005
-7.83553e-006
4.95061e-006
-1.53492e-005
-3.80907e-005
-3.09547e-005
-1.39935e-006
1.57266e-005
3.38301e-006
-1.92604e-005
-2.41653e-005
-8.22763e-006
7.26137e-006
4.8781e-006
-1.02495e-005
-2.01058e-005
-1.5198e-005
-2.58775e-006
4.41127e-006
4.50362e-007
-8.03045e-006
-1.08793e-005
-4.99917e-006
2.76604e-006
3.46586e-006
-3.58954e-006
-9.78825e-006
-7.43112e-006
7.95786e-007
5.18222e-006
1.31395e-006
-4.50895e-006
-3.83795e-006
2.86438e-006
7.31717e-006
4.66412e-006
-5.37511e-007
-1.01749e-006
3.74355e-006
7.80539e-006
7.03223e-006
3.49529e-006
1.33222e-006
1.44024e-006
2.08255e-006
2.56511e-006
3.56365e-006
4.52453e-006
0
3.25976e-013
2.98722e-010
1.43147e-008
1.96207e-007
1.31184e-006
5.4429e-006
1.60234e-005
3.65593e-005
6.9032e-005
0.000113062
0.00016408
0.000208648
0.000222657
0.000184001
9.91568e-005
1.77491e-005
5.19342e-006
8.287e-005
0.000193459
0.00024061
0.000176949
5.17152e-005
-3.7532e-005
-4.06418e-005
5.53458e-006
3.2619e-005
2.00928e-005
5.50777e-006
2.3268e-005
5.65923e-005
6.23388e-005
3.02766e-005
-3.06737e-006
-1.5156e-006
2.68163e-005
4.39382e-005
3.11866e-005
8.37959e-006
3.38301e-006
1.69482e-005
2.69206e-005
1.9798e-005
5.57557e-006
7.20082e-007
6.86034e-006
1.24409e-005
9.94108e-006
3.61308e-006
8.86592e-007
2.81831e-006
5.48104e-006
6.46387e-006
6.2865e-006
5.44735e-006
3.82498e-006
2.59898e-006
3.544e-006
5.83591e-006
6.23197e-006
3.66574e-006
1.41185e-006
2.72059e-006
5.94012e-006
6.66024e-006
4.0898e-006
2.22043e-006
3.886e-006
6.50035e-006
5.87057e-006
2.45704e-006
7.78318e-007
2.81352e-006
5.08556e-006
3.63853e-006
-3.47304e-007
-2.24283e-006
-2.74287e-007
2.46141e-006
2.5471e-006
0
7.70288e-013
7.15359e-010
3.50859e-008
4.97809e-007
3.4894e-006
1.538e-005
4.86218e-005
0.000119471
0.000239964
0.000405014
0.000577805
0.000683999
0.000635796
0.000397459
5.7001e-005
-0.000178486
-0.000114348
0.00024979
0.000665869
0.000812943
0.00057537
0.000152639
-0.000129398
-0.000124282
2.98849e-005
0.000105613
4.57108e-005
-8.46471e-006
7.12931e-005
0.00022485
0.000279331
0.000168959
1.8455e-005
-9.30837e-006
9.46359e-005
0.000187677
0.000155786
4.26706e-005
-1.92604e-005
2.69206e-005
0.000106877
0.00011852
5.28234e-005
-9.76504e-006
-4.03648e-006
4.9281e-005
8.05404e-005
5.58862e-005
8.04661e-006
-1.01484e-005
1.45559e-005
4.816e-005
5.2241e-005
2.47283e-005
-2.54616e-006
-1.17904e-006
2.37911e-005
4.19458e-005
3.27191e-005
7.94907e-006
-3.41943e-006
9.95199e-006
2.91367e-005
2.92884e-005
1.04032e-005
-3.90168e-006
2.83162e-006
1.94797e-005
2.2827e-005
7.60509e-006
-7.92433e-006
-6.38178e-006
7.40407e-006
1.46678e-005
7.19221e-006
-4.31918e-006
-6.13726e-006
1.56999e-006
7.68132e-006
0
-7.90716e-013
-7.10064e-010
-3.2665e-008
-4.15343e-007
-2.41926e-006
-7.67841e-006
-1.21173e-005
5.59793e-006
8.67238e-005
0.000264658
0.000510302
0.000701942
0.000682662
0.000397307
-5.18622e-006
-0.000235282
-8.76028e-005
0.000358019
0.000768092
0.000826935
0.000508837
8.71866e-005
-0.000131149
-7.96208e-005
5.65294e-005
7.90483e-005
-9.11169e-006
-4.29572e-005
7.98894e-005
0.000262959
0.000320494
0.000195956
2.85402e-005
-7.45866e-006
0.000102479
0.000209574
0.000183099
5.69033e-005
-2.41653e-005
1.9798e-005
0.00011852
0.000147063
7.46955e-005
-9.99805e-006
-1.39023e-005
5.34312e-005
0.000102739
7.65709e-005
1.08132e-005
-1.78619e-005
1.59051e-005
6.41662e-005
6.9072e-005
2.87214e-005
-8.27707e-006
-3.28433e-006
3.13484e-005
5.27733e-005
3.85378e-005
8.36647e-006
-2.92905e-006
1.41977e-005
3.61116e-005
3.59402e-005
1.45654e-005
-2.49618e-006
3.38475e-006
2.21949e-005
2.85906e-005
1.31735e-005
-6.56801e-006
-8.37431e-006
7.6804e-006
2.0517e-005
1.48855e-005
-7.53735e-007
-6.76631e-006
2.56665e-006
1.36152e-005
0
-1.79681e-012
-1.63737e-009
-7.75074e-008
-1.03704e-006
-6.62448e-006
-2.52632e-005
-6.37297e-005
-0.000109288
-0.000117649
-3.68966e-005
0.000132914
0.000302176
0.00034199
0.00020437
-4.42232e-006
-9.73575e-005
2.08208e-005
0.000253295
0.00039706
0.000334897
0.000137259
-2.4584e-005
-5.11098e-005
9.58175e-006
4.42077e-005
5.54906e-006
-5.00612e-005
-4.17388e-005
4.11094e-005
0.000128752
0.000145786
8.63069e-005
1.52161e-005
1.94479e-007
4.53975e-005
9.25812e-005
8.61928e-005
3.29562e-005
-8.22763e-006
5.57557e-006
5.28234e-005
7.46955e-005
4.51995e-005
7.48955e-008
-8.99679e-006
2.31418e-005
5.24132e-005
4.23442e-005
7.22347e-006
-9.86027e-006
8.36179e-006
3.54804e-005
3.78151e-005
1.48691e-005
-4.78325e-006
-7.21995e-007
1.7676e-005
2.72325e-005
1.91823e-005
5.66089e-006
2.25461e-006
1.08359e-005
2.03813e-005
2.05628e-005
1.19995e-005
4.23207e-006
5.15851e-006
1.26723e-005
1.69865e-005
1.1826e-005
2.31765e-006
-5.81417e-007
6.38284e-006
1.41343e-005
1.25284e-005
3.57942e-006
-1.07749e-006
4.33686e-006
1.20057e-005
0
-6.4722e-013
-5.93375e-010
-2.84037e-008
-3.87009e-007
-2.54424e-006
-1.01592e-005
-2.76766e-005
-5.46145e-005
-7.98831e-005
-8.53189e-005
-6.04693e-005
-1.52785e-005
2.59166e-005
4.62617e-005
5.00015e-005
5.0831e-005
4.97587e-005
3.30394e-005
-4.60252e-006
-4.25621e-005
-5.06772e-005
-2.36188e-005
9.96323e-006
1.82761e-005
1.03323e-006
-1.45003e-005
-9.81194e-006
3.1376e-006
1.15026e-006
-1.76083e-005
-3.1117e-005
-2.29964e-005
-3.81705e-006
3.28222e-006
-7.73056e-006
-1.97364e-005
-1.59749e-005
-9.47255e-007
7.26137e-006
7.20082e-007
-9.76504e-006
-9.99805e-006
7.48955e-008
8.09448e-006
5.42483e-006
-3.46431e-006
-8.02815e-006
-4.17292e-006
2.61134e-006
4.92091e-006
1.48537e-006
-2.7439e-006
-2.80467e-006
1.15557e-006
4.63842e-006
3.91145e-006
1.38361e-008
-2.46214e-006
-5.14759e-007
3.8942e-006
6.21816e-006
4.74776e-006
2.48275e-006
3.12e-006
6.29271e-006
8.16618e-006
6.48726e-006
3.44156e-006
2.77457e-006
5.17168e-006
7.75355e-006
7.79139e-006
5.6023e-006
3.4931e-006
2.9529e-006
3.6615e-006
4.5731e-006
4.90828e-006
4.19889e-006
0
9.51832e-013
8.69596e-010
4.13765e-008
5.5884e-007
3.63034e-006
1.4273e-005
3.81369e-005
7.35634e-005
0.000105264
0.000112239
8.91631e-005
5.81481e-005
4.94176e-005
6.53862e-005
7.21146e-005
3.78306e-005
-2.16328e-005
-4.99553e-005
-1.1668e-005
6.13086e-005
9.7645e-005
6.21153e-005
-7.44971e-006
-4.35188e-005
-2.0251e-005
2.73995e-005
4.97605e-005
3.3042e-005
1.16755e-006
-1.88812e-005
-2.0814e-005
-1.30859e-005
-4.23899e-006
6.52859e-007
-1.76857e-006
-9.59689e-006
-1.35945e-005
-6.66784e-006
4.8781e-006
6.86034e-006
-4.03648e-006
-1.39023e-005
-8.99679e-006
5.42483e-006
1.13284e-005
1.70658e-006
-1.02901e-005
-9.20126e-006
2.55737e-006
9.13751e-006
2.89672e-006
-6.56066e-006
-6.55293e-006
2.21581e-006
8.35404e-006
5.45406e-006
-1.11418e-006
-3.04957e-006
6.19198e-007
4.6068e-006
5.26482e-006
3.78519e-006
2.79633e-006
3.18216e-006
4.52907e-006
6.13475e-006
6.716e-006
5.12966e-006
2.54305e-006
2.13407e-006
4.97331e-006
7.58536e-006
5.90857e-006
1.08579e-006
-1.41075e-006
1.04022e-006
4.54615e-006
3.95565e-006
-1.93245e-007
0
7.92637e-013
7.31003e-010
3.53889e-008
4.91511e-007
3.33382e-006
1.39985e-005
4.13356e-005
9.28095e-005
0.000167068
0.000250309
0.000319081
0.000345389
0.000303082
0.000183623
2.16661e-005
-9.68135e-005
-7.88976e-005
9.12872e-005
0.000307691
0.000407451
0.000310112
9.67407e-005
-6.40826e-005
-7.6164e-005
6.16891e-006
6.12052e-005
4.0997e-005
7.05089e-006
3.19279e-005
9.99707e-005
0.000130299
8.40537e-005
1.4517e-005
-7.30245e-007
4.5485e-005
8.71826e-005
7.08256e-005
1.7585e-005
-1.02495e-005
1.24409e-005
4.9281e-005
5.34312e-005
2.31418e-005
-3.46431e-006
1.70658e-006
2.68175e-005
4.01351e-005
2.81545e-005
6.69657e-006
-1.20589e-006
9.4933e-006
2.39023e-005
2.56571e-005
1.38209e-005
1.96388e-006
2.54036e-006
1.35696e-005
2.15171e-005
1.70515e-005
5.82756e-006
1.45717e-006
8.80726e-006
1.81485e-005
1.76349e-005
8.26166e-006
2.09448e-006
6.36765e-006
1.44284e-005
1.49751e-005
6.72172e-006
-7.22563e-007
2.20652e-007
6.13299e-006
8.44689e-006
4.72118e-006
3.46553e-007
2.18862e-007
2.80064e-006
3.60555e-006
0
-5.36259e-013
-4.78949e-010
-2.18121e-008
-2.72684e-007
-1.5419e-006
-4.59946e-006
-5.78477e-006
1.0657e-005
7.29705e-005
0.000200848
0.000368061
0.0004863
0.000451086
0.000237118
-3.99704e-005
-0.000179896
-5.58288e-005
0.000259104
0.000530492
0.000553938
0.000328996
4.83613e-005
-8.76676e-005
-4.65145e-005
4.19211e-005
4.91013e-005
-1.52561e-005
-3.69084e-005
5.12696e-005
0.000181203
0.000225341
0.000143699
2.9405e-005
1.74384e-006
7.3522e-005
0.000145205
0.000126303
3.7903e-005
-2.01058e-005
9.94108e-006
8.05404e-005
0.000102739
5.24132e-005
-8.02815e-006
-1.02901e-005
4.01351e-005
7.78225e-005
5.91698e-005
1.00237e-005
-1.20648e-005
1.25768e-005
4.81513e-005
5.12637e-005
2.10266e-005
-5.70853e-006
-8.64721e-007
2.47951e-005
3.91525e-005
2.7324e-005
5.64599e-006
-7.38667e-007
1.30266e-005
2.85454e-005
2.73672e-005
1.18231e-005
5.48217e-007
5.79708e-006
1.9536e-005
2.38075e-005
1.22815e-005
-2.65882e-006
-5.15238e-006
5.48956e-006
1.50926e-005
1.24889e-005
2.28411e-006
-2.54989e-006
2.56979e-006
9.28436e-006
0
-8.57934e-013
-7.74782e-010
-3.60662e-008
-4.69322e-007
-2.86395e-006
-1.00915e-005
-2.18079e-005
-2.48907e-005
9.58507e-006
0.000106247
0.000247035
0.000354243
0.000335311
0.00017125
-3.51493e-005
-0.000121797
-5.80604e-006
0.000230233
0.000399799
0.000374289
0.000191412
6.61751e-006
-5.78579e-005
-1.319e-005
3.72969e-005
2.1647e-005
-3.04622e-005
-3.64584e-005
3.63629e-005
0.000130119
0.000158772
0.000101327
2.30931e-005
3.55612e-006
5.1698e-005
0.000101566
9.02691e-005
2.85773e-005
-1.5198e-005
3.61308e-006
5.58862e-005
7.65709e-005
4.23442e-005
-4.17292e-006
-9.20126e-006
2.81545e-005
5.91698e-005
4.70793e-005
9.03243e-006
-9.52362e-006
8.98437e-006
3.70983e-005
3.98283e-005
1.60894e-005
-4.70848e-006
-6.12678e-007
1.91727e-005
2.95827e-005
2.02375e-005
4.46379e-006
6.21332e-007
1.111e-005
2.21703e-005
2.11326e-005
1.0038e-005
1.78188e-006
4.94831e-006
1.45307e-005
1.82036e-005
1.06628e-005
-2.87721e-007
-2.94444e-006
4.54631e-006
1.23497e-005
1.11995e-005
3.45897e-006
-7.47037e-007
3.13712e-006
8.75294e-006
0
1.33663e-013
1.25654e-010
6.2848e-009
9.14839e-008
6.6027e-007
2.99579e-006
9.69482e-006
2.40981e-005
4.81283e-005
7.92365e-005
0.000108563
0.000122805
0.000110874
7.30234e-005
2.597e-005
-3.14803e-006
5.66632e-006
4.76267e-005
9.22134e-005
0.000104622
7.40008e-005
2.26952e-005
-1.37532e-005
-1.7499e-005
-3.20327e-007
1.34419e-005
1.26078e-005
6.09876e-006
7.00945e-006
1.54487e-005
2.01884e-005
1.44503e-005
4.68859e-006
1.98726e-006
8.11748e-006
1.39324e-005
1.12018e-005
2.49491e-006
-2.58775e-006
8.86592e-007
8.04661e-006
1.08132e-005
7.22347e-006
2.61134e-006
2.55737e-006
6.69657e-006
1.00237e-005
9.03243e-006
5.27589e-006
2.96567e-006
4.09967e-006
6.64517e-006
7.28241e-006
5.21363e-006
2.79762e-006
2.59329e-006
4.40917e-006
5.76926e-006
5.09122e-006
3.62424e-006
3.75382e-006
5.8424e-006
7.6561e-006
7.13642e-006
4.95901e-006
3.60413e-006
4.21363e-006
5.33469e-006
5.0483e-006
3.50907e-006
2.55988e-006
3.14371e-006
4.10581e-006
3.89278e-006
2.68285e-006
2.05415e-006
2.76709e-006
3.71423e-006
3.35799e-006
0
6.22315e-013
5.68121e-010
2.69937e-008
3.63722e-007
2.3538e-006
9.19722e-006
2.43252e-005
4.61109e-005
6.39415e-005
6.41717e-005
4.51149e-005
2.47287e-005
2.57559e-005
4.85823e-005
6.39958e-005
4.20769e-005
-1.02766e-005
-4.88904e-005
-3.65465e-005
1.49365e-005
5.44161e-005
4.47336e-005
5.39894e-007
-3.04902e-005
-1.93134e-005
1.77005e-005
4.1297e-005
3.0323e-005
-2.60658e-006
-2.95026e-005
-3.36049e-005
-1.92889e-005
-3.30563e-006
2.62893e-007
-9.67749e-006
-2.13306e-005
-2.11922e-005
-8.10992e-006
4.41127e-006
2.81831e-006
-1.01484e-005
-1.78619e-005
-9.86027e-006
4.92091e-006
9.13751e-006
-1.20589e-006
-1.20648e-005
-9.52362e-006
2.96567e-006
1.00318e-005
4.20285e-006
-5.82246e-006
-7.56572e-006
-1.86817e-007
6.29193e-006
4.58785e-006
-1.8494e-006
-4.8482e-006
-1.61481e-006
3.54107e-006
5.57678e-006
3.93652e-006
1.60669e-006
1.21117e-006
2.84433e-006
4.5734e-006
4.29318e-006
1.76688e-006
-6.59791e-007
-1.49601e-007
3.16386e-006
5.63592e-006
4.1433e-006
1.33097e-007
-1.85123e-006
2.38582e-007
3.45986e-006
3.80035e-006
1.20604e-006
0
-2.81624e-013
-2.56893e-010
-1.21722e-008
-1.62783e-007
-1.03484e-006
-3.88577e-006
-9.39569e-006
-1.42338e-005
-8.53616e-006
1.95594e-005
7.09519e-005
0.000124712
0.000145338
0.000110619
3.81668e-005
-1.9209e-005
-1.41219e-005
5.20361e-005
0.000125986
0.000147315
0.000100784
2.63639e-005
-2.11664e-005
-2.11436e-005
3.06575e-006
1.71863e-005
1.22216e-005
6.09402e-006
1.52816e-005
3.31806e-005
3.94513e-005
2.59509e-005
6.71299e-006
9.9378e-007
1.11783e-005
2.18484e-005
1.93889e-005
7.41978e-006
4.50362e-007
5.48104e-006
1.45559e-005
1.59051e-005
8.36179e-006
1.48537e-006
2.89672e-006
9.4933e-006
1.25768e-005
8.98437e-006
4.09967e-006
4.20285e-006
8.7359e-006
1.17195e-005
9.40164e-006
4.32517e-006
1.67821e-006
3.28939e-006
6.31977e-006
7.18853e-006
5.50944e-006
3.89386e-006
4.62617e-006
7.17955e-006
8.97288e-006
8.22766e-006
5.83953e-006
4.32349e-006
4.95744e-006
6.30846e-006
5.97822e-006
3.652e-006
1.67198e-006
2.15924e-006
4.1816e-006
4.76465e-006
2.71928e-006
3.62549e-007
6.78653e-007
3.42837e-006
5.27349e-006
0
-1.16354e-012
-1.05827e-009
-4.99148e-008
-6.63782e-007
-4.197e-006
-1.57243e-005
-3.83652e-005
-6.11081e-005
-5.15639e-005
2.54802e-005
0.000164672
0.000293711
0.000312122
0.000183249
-6.67338e-006
-0.000101296
-1.04796e-005
0.000198375
0.000353658
0.000333598
0.000170579
5.80068e-006
-5.10285e-005
-1.15265e-005
3.21847e-005
1.86051e-005
-2.46419e-005
-2.70535e-005
3.66598e-005
0.00011563
0.000137952
8.76226e-005
2.00135e-005
1.57113e-006
4.05051e-005
8.29395e-005
7.628e-005
2.76067e-005
-8.03045e-006
6.46387e-006
4.816e-005
6.41662e-005
3.54804e-005
-2.7439e-006
-6.56066e-006
2.39023e-005
4.81513e-005
3.70983e-005
6.64517e-006
-5.82246e-006
1.17195e-005
3.44218e-005
3.41741e-005
1.28955e-005
-3.70602e-006
1.06949e-006
1.75913e-005
2.5194e-005
1.69422e-005
4.55947e-006
2.16478e-006
1.06873e-005
1.91866e-005
1.8231e-005
9.53013e-006
2.86506e-006
4.98258e-006
1.23277e-005
1.51643e-005
8.81702e-006
-5.10995e-007
-2.717e-006
4.0274e-006
1.08496e-005
9.16337e-006
1.4697e-006
-2.08442e-006
2.94437e-006
9.61488e-006
0
-6.18596e-013
-5.57644e-010
-2.58626e-008
-3.34172e-007
-2.01128e-006
-6.88296e-006
-1.37973e-005
-1.10729e-005
2.56789e-005
0.00011693
0.000247037
0.000348435
0.000337264
0.000189716
-9.3279e-006
-0.000111286
-2.47727e-005
0.000193746
0.000375714
0.000382145
0.000221292
3.01502e-005
-5.849e-005
-2.94436e-005
2.79438e-005
3.13916e-005
-9.64631e-006
-2.13822e-005
3.69068e-005
0.000120299
0.000147978
9.49503e-005
2.00232e-005
-4.30341e-007
4.40889e-005
9.18293e-005
8.32496e-005
2.80802e-005
-1.08793e-005
6.2865e-006
5.2241e-005
6.9072e-005
3.78151e-005
-2.80467e-006
-6.55293e-006
2.56571e-005
5.12637e-005
3.98283e-005
7.28241e-006
-7.56572e-006
9.40164e-006
3.41741e-005
3.68281e-005
1.64202e-005
-1.84991e-006
1.31236e-006
1.85794e-005
2.81489e-005
2.00728e-005
5.41204e-006
9.21603e-007
9.80501e-006
1.99959e-005
1.93375e-005
9.07101e-006
1.15996e-006
3.87193e-006
1.24895e-005
1.53935e-005
8.00671e-006
-1.87242e-006
-3.57001e-006
3.69666e-006
1.03196e-005
8.41894e-006
1.24026e-006
-1.75546e-006
2.76065e-006
8.24061e-006
0
5.62721e-013
5.18961e-010
2.51196e-008
3.48677e-007
2.3616e-006
9.88688e-006
2.90366e-005
6.46091e-005
0.000114734
0.000168843
0.000211064
0.000225102
0.000197639
0.000125008
2.64995e-005
-4.90364e-005
-4.56734e-005
5.07019e-005
0.000181445
0.000248348
0.00019635
6.72774e-005
-3.7289e-005
-5.17953e-005
-1.43419e-006
3.98836e-005
3.48162e-005
1.26897e-005
1.81666e-005
5.03329e-005
6.76645e-005
4.55369e-005
8.52527e-006
-1.89999e-006
2.09573e-005
4.38805e-005
3.74457e-005
1.05122e-005
-4.99917e-006
5.44735e-006
2.47283e-005
2.87214e-005
1.48691e-005
1.15557e-006
2.21581e-006
1.38209e-005
2.10266e-005
1.60894e-005
5.21363e-006
-1.86817e-007
4.32517e-006
1.28955e-005
1.64202e-005
1.19507e-005
5.24365e-006
4.08399e-006
9.43406e-006
1.43762e-005
1.24904e-005
5.82235e-006
2.36057e-006
5.88664e-006
1.11893e-005
1.09517e-005
5.23426e-006
1.03636e-006
2.82386e-006
6.91513e-006
6.92751e-006
2.35718e-006
-1.27755e-006
-1.76273e-007
3.09356e-006
3.79643e-006
1.45179e-006
-2.72092e-007
8.98314e-007
3.02419e-006
3.1518e-006
0
7.09805e-013
6.47591e-010
3.07411e-008
4.13786e-007
2.67573e-006
1.04579e-005
2.77394e-005
5.30527e-005
7.52742e-005
8.00122e-005
6.49777e-005
4.66609e-005
4.40306e-005
5.32117e-005
4.66033e-005
6.48291e-006
-4.34184e-005
-5.32623e-005
-1.83542e-006
7.11217e-005
9.93043e-005
5.81132e-005
-9.84809e-006
-4.12913e-005
-1.69569e-005
2.68206e-005
4.48671e-005
2.86023e-005
2.95907e-006
-8.98448e-006
-6.60138e-006
-1.28249e-006
8.93241e-007
9.17887e-007
-5.50486e-007
-3.90443e-006
-6.15323e-006
-3.17886e-006
2.76604e-006
3.82498e-006
-2.54616e-006
-8.27707e-006
-4.78325e-006
4.63842e-006
8.35404e-006
1.96388e-006
-5.70853e-006
-4.70848e-006
2.79762e-006
6.29193e-006
1.67821e-006
-3.70602e-006
-1.84991e-006
5.24365e-006
9.13408e-006
6.34932e-006
1.73514e-006
8.81341e-007
3.41552e-006
5.33047e-006
4.92309e-006
3.75566e-006
3.21295e-006
2.97287e-006
2.71661e-006
2.88621e-006
3.15353e-006
2.18154e-006
2.00503e-008
-9.62372e-007
7.7466e-007
3.02546e-006
2.28064e-006
-1.20036e-006
-3.16448e-006
-9.70258e-007
2.68547e-006
3.33368e-006
6.44711e-007
0
-1.5682e-013
-1.46471e-010
-7.23103e-009
-1.02847e-007
-7.1412e-007
-3.04559e-006
-8.95163e-006
-1.92055e-005
-3.05964e-005
-3.50145e-005
-2.40498e-005
2.2444e-006
3.04711e-005
4.09345e-005
2.41483e-005
-7.77534e-006
-2.84405e-005
-1.96392e-005
1.15796e-005
3.88606e-005
4.0658e-005
1.89152e-005
-5.43166e-006
-1.36204e-005
-4.54737e-006
8.91492e-006
1.49549e-005
1.21719e-005
6.47351e-006
3.05006e-006
2.83853e-006
4.27985e-006
5.53216e-006
5.06059e-006
2.36981e-006
-8.35236e-007
-1.60145e-006
8.53894e-007
3.46586e-006
2.59898e-006
-1.17904e-006
-3.28433e-006
-7.21995e-007
3.91145e-006
5.45406e-006
2.54036e-006
-8.64721e-007
-6.12678e-007
2.59329e-006
4.58785e-006
3.28939e-006
1.06949e-006
1.31236e-006
4.08399e-006
6.34932e-006
5.87706e-006
3.65263e-006
2.27191e-006
2.9263e-006
4.5708e-006
5.54019e-006
5.24074e-006
4.31213e-006
3.7165e-006
3.87008e-006
4.35301e-006
4.29236e-006
3.24841e-006
1.84686e-006
1.25636e-006
1.80876e-006
2.41258e-006
1.76648e-006
7.24723e-008
-9.80152e-007
-1.49044e-007
1.83449e-006
3.0522e-006
2.50785e-006
0
-5.31507e-013
-4.84998e-010
-2.30052e-008
-3.08528e-007
-1.97441e-006
-7.52574e-006
-1.88486e-005
-3.14611e-005
-3.0347e-005
2.55293e-006
6.79068e-005
0.000133714
0.000149598
9.0225e-005
-9.84319e-006
-7.23862e-005
-3.9958e-005
6.85637e-005
0.000169047
0.000184819
0.000112606
1.84773e-005
-2.86434e-005
-1.69153e-005
1.18659e-005
1.66063e-005
-4.40052e-007
-5.35686e-006
2.14607e-005
6.00227e-005
7.33124e-005
4.94668e-005
1.48492e-005
4.20475e-006
2.28641e-005
4.35076e-005
3.93458e-005
1.43482e-005
-3.58954e-006
3.544e-006
2.37911e-005
3.13484e-005
1.7676e-005
1.38361e-008
-1.11418e-006
1.35696e-005
2.47951e-005
1.91727e-005
4.40917e-006
-1.8494e-006
6.31977e-006
1.75913e-005
1.85794e-005
9.43406e-006
1.73514e-006
3.65263e-006
1.12624e-005
1.4889e-005
1.08585e-005
4.62813e-006
3.30462e-006
7.55e-006
1.17583e-005
1.10098e-005
6.37885e-006
3.12867e-006
4.4691e-006
8.01425e-006
8.72873e-006
4.87058e-006
5.63393e-008
-9.98701e-007
1.97221e-006
4.66826e-006
3.65955e-006
5.46583e-007
-3.84905e-007
2.14152e-006
4.78933e-006
0
1.11539e-013
1.07095e-010
5.5611e-009
8.56484e-008
6.67935e-007
3.34488e-006
1.21686e-005
3.44183e-005
7.84684e-005
0.000146405
0.000223155
0.000271801
0.000248405
0.000137651
-1.51081e-005
-0.000113875
-7.68181e-005
8.7771e-005
0.000268696
0.000332556
0.000236193
6.40601e-005
-5.17174e-005
-5.1906e-005
9.97086e-006
4.35306e-005
2.28739e-005
8.54517e-007
2.988e-005
9.12483e-005
0.000118009
7.8748e-005
1.69238e-005
-1.26077e-006
3.55914e-005
7.49448e-005
6.65163e-005
2.05233e-005
-9.78825e-006
5.83591e-006
4.19458e-005
5.27733e-005
2.72325e-005
-2.46214e-006
-3.04957e-006
2.15171e-005
3.91525e-005
2.95827e-005
5.76926e-006
-4.8482e-006
7.18853e-006
2.5194e-005
2.81489e-005
1.43762e-005
8.81341e-007
2.27191e-006
1.4889e-005
2.29327e-005
1.73944e-005
5.49042e-006
9.37361e-007
7.69337e-006
1.62392e-005
1.57837e-005
7.06564e-006
5.97434e-007
3.32582e-006
1.04315e-005
1.19073e-005
5.06368e-006
-2.6238e-006
-3.14239e-006
2.57267e-006
6.73871e-006
4.70651e-006
-8.92287e-008
-1.51854e-006
1.46155e-006
4.3966e-006
0
5.71539e-013
5.25977e-010
2.53697e-008
3.50447e-007
2.35943e-006
9.81243e-006
2.86365e-005
6.34513e-005
0.000112753
0.000167368
0.000212993
0.000232413
0.000206885
0.00012559
6.8577e-006
-8.93233e-005
-8.90168e-005
3.09965e-005
0.000200186
0.000293992
0.000239
8.36945e-005
-4.55151e-005
-6.44758e-005
-2.21935e-006
4.95979e-005
4.36614e-005
1.63087e-005
2.39054e-005
6.54385e-005
8.77946e-005
5.89376e-005
1.03654e-005
-3.56671e-006
2.67962e-005
5.80254e-005
5.02645e-005
1.41736e-005
-7.43112e-006
6.23197e-006
3.27191e-005
3.85378e-005
1.91823e-005
-5.14759e-007
6.19198e-007
1.70515e-005
2.7324e-005
2.02375e-005
5.09122e-006
-1.61481e-006
5.50944e-006
1.69422e-005
2.00728e-005
1.24904e-005
3.41552e-006
2.9263e-006
1.08585e-005
1.73944e-005
1.46718e-005
6.02052e-006
1.71817e-006
6.28172e-006
1.30659e-005
1.29607e-005
5.94005e-006
5.98579e-007
2.68674e-006
7.95586e-006
8.35333e-006
2.68851e-006
-2.37366e-006
-1.45908e-006
2.96852e-006
4.73185e-006
2.11367e-006
-8.62024e-007
-5.3582e-007
1.92236e-006
2.99964e-006
0
-5.4089e-014
-5.20402e-011
-2.6841e-009
-4.01521e-008
-2.92487e-007
-1.29022e-006
-3.79971e-006
-7.63217e-006
-9.4926e-006
-2.40674e-006
1.96387e-005
5.2548e-005
7.7301e-005
7.00467e-005
2.48757e-005
-3.13007e-005
-5.32463e-005
-1.62728e-005
5.59157e-005
0.000106812
9.67459e-005
3.87754e-005
-1.61358e-005
-2.89526e-005
-5.15857e-006
2.0712e-005
2.55079e-005
1.6295e-005
1.22048e-005
1.79739e-005
2.18058e-005
1.49246e-005
3.99057e-006
1.27629e-006
8.23174e-006
1.45524e-005
1.21558e-005
4.57486e-006
7.95786e-007
3.66574e-006
7.94907e-006
8.36647e-006
5.66089e-006
3.8942e-006
4.6068e-006
5.82756e-006
5.64599e-006
4.46379e-006
3.62424e-006
3.54107e-006
3.89386e-006
4.55947e-006
5.41204e-006
5.82235e-006
5.33047e-006
4.5708e-006
4.62813e-006
5.49042e-006
6.02052e-006
5.67961e-006
5.3859e-006
6.06467e-006
7.04992e-006
6.89047e-006
5.47704e-006
4.27259e-006
4.2078e-006
4.37234e-006
3.50722e-006
2.06948e-006
1.68653e-006
2.68956e-006
3.38932e-006
2.33813e-006
4.63323e-007
3.82037e-009
1.60464e-006
3.44902e-006
3.49153e-006
0
-9.12349e-013
-8.39746e-010
-4.0468e-008
-5.56798e-007
-3.70913e-006
-1.50687e-005
-4.1976e-005
-8.52561e-005
-0.000129592
-0.000146346
-0.000114982
-4.65405e-005
1.83198e-005
4.20866e-005
2.34279e-005
-5.27153e-006
-1.37395e-005
-2.65677e-006
5.5373e-006
-1.54839e-006
-1.26278e-005
-1.13365e-005
9.19184e-007
8.23166e-006
2.62755e-006
-6.09268e-006
-5.2122e-006
3.51858e-006
7.67552e-006
2.13102e-006
-4.48812e-006
-2.73159e-006
4.57809e-006
6.99165e-006
1.1485e-006
-5.12305e-006
-3.95119e-006
2.32898e-006
5.18222e-006
1.41185e-006
-3.41943e-006
-2.92905e-006
2.25461e-006
6.21816e-006
5.26482e-006
1.45717e-006
-7.38667e-007
6.21332e-007
3.75382e-006
5.57678e-006
4.62617e-006
2.16478e-006
9.21603e-007
2.36057e-006
4.92309e-006
5.54019e-006
3.30462e-006
9.37361e-007
1.71817e-006
5.3859e-006
8.34465e-006
8.09256e-006
6.12512e-006
5.59925e-006
7.11188e-006
8.25435e-006
7.15768e-006
4.93621e-006
3.97024e-006
4.83389e-006
5.97688e-006
5.94635e-006
4.80079e-006
3.39843e-006
2.39515e-006
2.27972e-006
3.3903e-006
5.09794e-006
5.61724e-006
0
-7.81124e-013
-7.16081e-010
-3.42597e-008
-4.66037e-007
-3.05145e-006
-1.20777e-005
-3.23082e-005
-6.13928e-005
-8.26724e-005
-7.12341e-005
-1.67124e-005
5.64549e-005
9.90592e-005
7.87239e-005
1.51928e-005
-3.19768e-005
-1.80478e-005
4.37601e-005
9.6361e-005
9.54595e-005
4.90447e-005
1.56307e-006
-1.40245e-005
-3.00181e-006
8.00605e-006
4.50757e-006
-4.2568e-006
-2.22758e-006
1.29761e-005
2.85865e-005
3.16207e-005
2.16555e-005
9.49406e-006
5.71105e-006
1.11364e-005
1.74431e-005
1.63297e-005
8.16012e-006
1.31395e-006
2.72059e-006
9.95199e-006
1.41977e-005
1.08359e-005
4.74776e-006
3.78519e-006
8.80726e-006
1.30266e-005
1.111e-005
5.8424e-006
3.93652e-006
7.17955e-006
1.06873e-005
9.80501e-006
5.88664e-006
3.75566e-006
5.24074e-006
7.55e-006
7.69337e-006
6.28172e-006
6.06467e-006
8.09256e-006
1.06956e-005
1.18123e-005
1.11305e-005
9.8468e-006
9.1826e-006
9.45052e-006
1.00181e-005
9.87102e-006
8.60882e-006
7.10446e-006
6.69407e-006
7.40567e-006
7.61962e-006
6.17124e-006
4.28222e-006
4.2436e-006
6.12135e-006
7.07247e-006
0
2.07733e-015
5.68849e-012
6.13067e-010
1.61167e-008
1.88651e-007
1.28969e-006
5.94201e-006
2.00323e-005
5.18771e-005
0.000105998
0.000172467
0.000221096
0.000213342
0.000133072
1.4302e-005
-6.68059e-005
-4.46567e-005
7.55299e-005
0.00020885
0.000254173
0.00017965
4.9237e-005
-3.84898e-005
-3.96787e-005
6.3452e-006
3.29302e-005
1.95377e-005
2.49398e-006
1.94177e-005
5.93464e-005
7.75306e-005
5.22427e-005
1.16932e-005
[truncated: 428,692 more chars]
