# Supplementary material for: GPU-accelerated multitiered iterative phasing algorithm for fluctuation X-ray scattering
Source: J Appl Crystallogr. 2021 Jul 30;54(Pt 4):1179–88. doi: 10.1107/S1600576721005744 (PMC8366419; doi:10.1107/S1600576721005744)
Supplement: Supplementary file 2 [file j-54-01179-sup2.zip › berkeleylab-lbl_fxs_mtip-feca344fc5d9/MTIP_FXS_CUDA/SampleScriptCUDA.sh]

#This script provides information about libraries needed and the flags

1. Load all necessary modules/libraries like Intel/PGI/XL compiler, CUDA library (we used 9.2), MPI library (we used OpenMPI 3.1.0), 
   FFTW (we used 3.3.4), MKL library.

2. Export variables with the path to the home directories of the libraries if needed.
export GSL_DIR=path-to-GSL
export MPI_DIR=path-to-MPI
export FFTW_DIR=path-to-FFTW
export MKL_DIR=path-to-MKL
export CUDA_DIR=path-to-CUDA
export LD_LIBRARY_PATH=path-to-necessary-library-linking:$LD_LIBRARY_PATH

3. Sample Build and Compile instructions. Include the -I/paths and -L/paths if needed (all specified below are not needed).
nvcc -std=c++11 -O3 -restrict -c matrix.cpp pfteng.cu preal.cu pfourier.cu Ifourier.cu Isphere.cu prealint.cu fxsippar.cu -I$CUDA_DIR/samples/common/inc/ -I$CUDA_DIR/include -L$CUDA_DIR/lib64 -I$FFTW_DIR/include -L$FFTW_DIR/lib -I$GSL_DIR/include -L$GSL_DIR/lib -I$MPI_DIR/include/ -L$MPI_DIR/lib -lcublas -lcudart -lcufft -lmpi -lgsl -lgslcblas -lfftw3 -lm

icc -std=c++11 -O3 -g -restrict -o fxsippar matrix.o pfteng.o preal.o pfourier.o Ifourier.o Isphere.o fxsippar.o prealint.o -I$CUDA_DIR/samples/common/inc/ -I$CUDA_DIR/include -L$CUDA_DIR/lib64 -I$MPI_DIR/include/ -L$MPI_DIR/lib -I$FFTW_DIR/include -L$FFTW_DIR/lib -I$GSL_DIR/include -L$GSL_DIR/lib -I$MKL_DIR/include -L$MKL_DIR/lib -lcublas -lcudart -lcufft -lmpi -lgsl -lgslcblas -lfftw3 -mkl -lm

4. Run the executable
mpirun -n 1 --npernode 1 ./fxsippar
