# Supplementary material for: GPU-accelerated multitiered iterative phasing algorithm for fluctuation X-ray scattering
Source: J Appl Crystallogr. 2021 Jul 30;54(Pt 4):1179–88. doi: 10.1107/S1600576721005744 (PMC8366419; doi:10.1107/S1600576721005744)
Supplement: Supplementary file 2 [file j-54-01179-sup2.zip › berkeleylab-lbl_fxs_mtip-feca344fc5d9/MTIP_FXS_CUDA/aligninterppar.cpp]

#include <iostream>
#include <fstream>
#include <string>
#include <iomanip>
#include <cmath>
#include <cstdio>
#include <cstring>
#include <sstream>
#include <cstdio>
#include <ctime>
#include <time.h>
#include <stdlib.h>
#include <complex>
#include <string>
#include <algorithm>
#include "fftw3.h"
#include "matrix.h"
#include "pft.h"
#include <gsl/gsl_sf_legendre.h>
#include "align.h"
#include <gsl/gsl_rng.h>
#include <gsl/gsl_randist.h>
#include <vector>
#include <mpi.h>
#include <gsl/gsl_integration.h>
#include <gsl/gsl_sort_double.h>

using namespace std;

#define PI M_PI
int rank1;
int best = 0;

extern "C"
{
	void dgemm_(char* trans, char* trans2, int* N1, int* N2, int* N3, double* alpha, double* A, int* N, double* x, int* M1, double* beta, double* y, int* M2);	
	void dsyevd_(char* jobz, char* uplo, int* N, double* A, int* lda, double* w, double* work, int* lwork, int* iwork, int* liwork, int* info);
	void dgesdd_(char* jobz, int* M, int* N, double* A, int* lda, double* S, double* U, int* ldu, double* VT, int* ldvt, double* work, int* lwork, int* iwork, int* info);	
	double dznrm2_(int* N, dcomplex* z, int* incx);
	
}

void MatMult(int M, int N, int K, double* A, double* B, double* C)
{
	double alpha = 1.0;
	double beta = 0;
	char trans = 'N';

	dgemm_(&trans, &trans, &M, &N, &K, &alpha, A, &M, B, &K, &beta, C, &M);
}


void MakeVTK(pfourier& phat)
{
	
	stringstream str(stringstream::out);

	int size = phat.N*((phat.L+1)/2)*(2*phat.L-1);
	

	str << "<VTKFile type =\"UnstructuredGrid\">" << '\n';
	str << "<UnstructuredGrid>" << '\n';
	str << "<Piece NumberOfPoints=\"" << size << "\" NumberOfCells=\"" << size << "\">" << '\n';
	str << "<PointData>" << '\n';;
	str << "<DataArray type=\"Float64\" Name=\"phat\" NumberOfComponents=\"2\" format=\"ascii\">" << '\n';
	int ind = 0;
	for (int n = 0; n < phat.N; ++n)
	{
		for (int l = 0; l < (phat.L+1)/2; ++l)
		{
			for (int m = 0; m < 2*phat.L-1; ++m)
			{
				str << phat.val[ind].real() << " " << phat.val[ind].imag() << '\n';
				ind++;
			}
		}
	}


	str << "</DataArray>" << '\n';
	str << "</PointData>" << '\n';
	str << "<CellData>" << '\n';
	str << "</CellData>" << '\n';
	str << "<Points>" << '\n';
	str << "<DataArray type=\"Float64\" Name=\"Coordinates\" NumberOfComponents=\"3\" format=\"ascii\">" << '\n';
	for (int n = 0; n < phat.N; ++n)
	{
		for (int l = 0; l < (phat.L+1)/2; ++l)
		{
			for (int m = 0; m < 2*phat.L-1; ++m)
			{
				str << phat.eng->xf[n][l][m][0] << " " << phat.eng->xf[n][l][m][1] << " " << phat.eng->xf[n][l][m][2] << '\n';
			}
		}
	}

	str << "</DataArray>" << '\n';
	str << "</Points>" << '\n';
	str << "<Cells>" << '\n';
	str << "<DataArray type=\"Int32\" Name=\"connectivity\" format=\"ascii\">" << '\n';
	ind = 0;
	for (int n = 0; n < size; ++n)
	{
		str << ind << '\n';
		ind++;
	}
	str << "</DataArray>" << '\n';
	str << "<DataArray type=\"Int32\" Name=\"offsets\" format=\"ascii\">" << '\n';
	ind = 0;
	for (int n = 0; n < size; ++n)
	{
		str << ind + 1 << '\n';
		ind++;
	}
	str << "</DataArray>" << '\n';
	str << "<DataArray type=\"Int32\" Name=\"types\" format=\"ascii\">" << '\n';
	for (int n = 0; n < size; ++n)
	{
		str << 1 << '\n';
	}
	str << "</DataArray>" << '\n';
	str << "</Cells>" << '\n';
	str << "</Piece>" << '\n';
	str << "</UnstructuredGrid>" << '\n';
	str << "</VTKFile>" << '\n';
	
	
	ofstream myfile;
	char file[255];
	strcpy(file, "pfourier.vtu");	
	myfile.open(file);
	myfile.write(str.str().c_str(),str.str().length());
	myfile.close();

}

void MakeVTKreal(preal& p, int k)
{
	
	stringstream str(stringstream::out);
	
	int size = 0;
	for (int n = 0; n < p.N; ++n)
	{
		size += p.Ln[n]*(2*p.Ln[n]-1);
	}
	
	

	str << "<VTKFile type =\"UnstructuredGrid\">" << '\n';
	str << "<UnstructuredGrid>" << '\n';
	str << "<Piece NumberOfPoints=\"" << size << "\" NumberOfCells=\"" << size << "\">" << '\n';
	str << "<PointData>" << '\n';;
	str << "<DataArray type=\"Float64\" Name=\"p\" NumberOfComponents=\"1\" format=\"ascii\">" << '\n';
	int ind = 0;
	for (int n = 0; n < p.N; ++n)
	{
		for (int l = 0; l < p.Ln[n]; ++l)
		{
			for (int m = 0; m < 2*p.Ln[n]-1; ++m)
			{
				str << p.val[ind++] << endl;
			}
		}
	}


	str << "</DataArray>" << '\n';
	str << "</PointData>" << '\n';
	str << "<CellData>" << '\n';
	str << "</CellData>" << '\n';
	str << "<Points>" << '\n';
	str << "<DataArray type=\"Float64\" Name=\"Coordinates\" NumberOfComponents=\"3\" format=\"ascii\">" << '\n';
	for (int n = 0; n < p.N; ++n)
	{
		for (int l = 0; l < p.Ln[n]; ++l)
		{
			for (int m = 0; m < 2*p.Ln[n]-1; ++m)
			{
				str << p.eng->xr[n][l][m][0] << " " << p.eng->xr[n][l][m][1] << " " << p.eng->xr[n][l][m][2] << endl;
			}
		}
	}

	str << "</DataArray>" << '\n';
	str << "</Points>" << '\n';
	str << "<Cells>" << '\n';
	str << "<DataArray type=\"Int32\" Name=\"connectivity\" format=\"ascii\">" << '\n';
	ind = 0;
	for (int n = 0; n < size; ++n)
	{
		str << ind << endl;
		ind++;
	}
	str << "</DataArray>" << '\n';
	str << "<DataArray type=\"Int32\" Name=\"offsets\" format=\"ascii\">" << '\n';
	ind = 0;
	for (int n = 0; n < size; ++n)
	{
		str << ind + 1 << endl;
		ind++;
	}
	str << "</DataArray>" << '\n';
	str << "<DataArray type=\"Int32\" Name=\"types\" format=\"ascii\">" << '\n';
	for (int n = 0; n < size; ++n)
	{
		str << 1 << endl;
	}
	str << "</DataArray>" << '\n';
	str << "</Cells>" << '\n';
	str << "</Piece>" << '\n';
	str << "</UnstructuredGrid>" << '\n';
	str << "</VTKFile>" << '\n';
	

	ofstream myfile;
	char file[255];
	char snum[255];
	strcpy(file, "preal");	
	sprintf(snum, "%d", k);
	strcat(file,snum);
	strcat(file,".vtu");
	myfile.open(file);
	myfile.write(str.str().c_str(),str.str().length());
	myfile.close();

}

inline double Sqr(double x)
{
	return x*x;
}

void Readpreal(preal& p)
{
	ifstream infile;
	infile.open("4npp.txt");

	for (int n = 0, ind = 0; n < p.N; ++n)
	{
		double** val = new double*[p.Ln[n]];
		for (int l = 0; l < p.Ln[n]; ++l) val[l] = new double[p.Mn[n]];
		
		
		for (int l = 0; l < p.Ln[n]; ++l)
		{
			for (int m = 0; m < p.Mn[n]; ++m)
			{
				infile >> val[l][m];//p.val[ind++];
			}
		}
		
		for (int l = 0; l < p.Ln[n]; ++l)
		{
			int ltemp;
			if (l <= (p.Ln[n]-1)/2) ltemp = 2*l;
			if (l > (p.Ln[n]-1)/2) ltemp = 2*(p.Ln[n]-1-l) + 1;
			for (int m = 0; m < p.Mn[n]; ++m)
			{
				p.val[ind++] = val[ltemp][m];
			}
		}
		
		for (int l = 0; l < p.Ln[n]; ++l) delete [] val[l];
		delete [] val;
	}

	infile.close();
}

void Readpfourier(pfourier& p)
{
	ifstream infile;
	infile.open("4nppfourier.txt");

	for (int n = 0, ind = 0; n < p.N; ++n)
	{
		double** mag = new double*[p.L];
		for (int l = 0; l < p.L; ++l) mag[l] = new double[p.M];
		for (int l = 0; l < p.L; ++l)
		{
			for (int m = 0; m < p.M; ++m)
			{
				infile >> mag[l][m];
				//if (l >= (p.L+1)/2) continue;
				//p.val[ind++] = sqrt(mag)/ (1.7e6);
			}
		}

		for (int l = 0; l < p.L; ++l)
		{
			int ltemp;
			if (l <= (p.L-1)/2) ltemp = 2*l;
			if (l > (p.L-1)/2) ltemp = 2*(p.L-1-l) + 1;
			if (l >= (p.L+1)/2) continue;

			for (int m = 0; m < p.M; ++m)
			{				
				p.val[ind++] = sqrt(mag[ltemp][m])/1.7e6;
			}
		}			
		for(int l = 0; l < p.L; ++l) delete [] mag[l];
		delete [] mag;				
	}

	
	for (int n = 0, ind = 0; n < p.N; ++n)
	{
		double** phase = new double*[p.L];
		for (int l = 0; l < p.L; ++l) phase[l] = new double[p.M];
		for (int l = 0; l < p.L; ++l)
		{
			for (int m = 0; m < p.M; ++m)
			{
				infile >> phase[l][m];
				//if (l >= (p.L+1)/2) continue;
				//p.val[ind++] = sqrt(mag)/ (1.7e6);
			}
		}

		for (int l = 0; l < p.L; ++l)
		{
			int ltemp;
			if (l <= (p.L-1)/2) ltemp = 2*l;
			if (l > (p.L-1)/2) ltemp = 2*(p.L-1-l) + 1;
			if (l >= (p.L+1)/2) continue;
			for (int m = 0; m < p.M; ++m)
			{				
				p.val[ind++] *= exp(im*phase[ltemp][m]);
			}
		}			
		for(int l = 0; l < p.L; ++l) delete [] phase[l];
		delete [] phase;				
	}
	
	// for (int n = 0, ind = 0; n < p.N; ++n)
	// {
		// for (int l = 0; l < p.L; ++l)
		// {
			// for (int m = 0; m < p.M; ++m)
			// {
				// double phase;
				// infile >> phase;				
				// if (l >= (p.L+1)/2) continue;
				// p.val[ind++] *= exp(im*phase);
			// }
		// }
	// }
	
	infile.close();
}

void Readp(preal& p, int i)
{
	ifstream infile;
	char file[255];
	char snum[255];
	strcpy(file, "Reconstruction");
	sprintf(snum, "%d", i);
	strcat(file, snum);
	strcat(file, ".txt");
	
	infile.open(file);

	for (int n = 0; n < p.size; ++n) infile >> p.val[n];
	
	infile.close();
}

void AlignSimple(preal& p, preal& po, AlignEngine& Aeng, int num)
{

		
	Aeng.MassCenterAlign(po);
	Aeng.MassCenterAlign(p);
	
	for (int j = 0; j < 4; ++j)
	{
		Aeng.RotAlign(po,p);
		Aeng.TransAlign(po,p);
	}
		

}

double AlignSimpleVal(preal& p, preal& po, AlignEngine& Aeng, int num)
{

		
	Aeng.MassCenterAlign(po);
	Aeng.MassCenterAlign(p);
	
	for (int j = 0; j < 4; ++j)
	{
		Aeng.RotAlign(po,p);
		Aeng.TransAlign(po,p);
	}
	
	return Aeng.RotAlignVal(po,p);
		

}

void AlignIterated(preal& p, preal& po, AlignEngine& Aeng, int num)
{
	int itermax = 10;

	for (int i = 0; i < itermax; ++i)
	{
		AlignSimple(p, po, Aeng, num);
		for (int i = 0; i < po.size; ++i) po.val[i] = 0;;
		MPI_Allreduce((double*)(p.val), (double*)(po.val), p.size, MPI_DOUBLE, MPI_SUM, MPI_COMM_WORLD);
		for (int i = 0; i < po.size; ++i) po.val[i]= (po.val[i]-p.val[i]) / (num-1);
	}
	
		for (int i = 0; i < po.size; ++i) po.val[i] = 0;;
		MPI_Allreduce((double*)(p.val), (double*)(po.val), p.size, MPI_DOUBLE, MPI_SUM, MPI_COMM_WORLD);
		for (int i = 0; i < po.size; ++i) po.val[i] /= num;
	
}

void AlignIteratedBest(preal& p, preal& po, AlignEngine& Aeng, int num)
{
	int itermax = 4;//10;
	int bestnum = num/2;
	double val;
	double* valarr = new double[num];
	double* zeroarr = new double[p.size];
	for (int i = 0; i < p.size; ++i) zeroarr[i] = 0;
	double* valbest = new double[bestnum];

	for (int i = 0; i < itermax; ++i)
	{
		val = AlignSimpleVal(p, po, Aeng, num);
		MPI_Allgather ( &val, 1, MPI_DOUBLE, valarr, 1, MPI_DOUBLE, MPI_COMM_WORLD );
		
		gsl_sort_largest(valbest, bestnum, valarr, 1, num);
		double cut = valbest[bestnum-1];
		
		if (val >= cut)
		{
			for (int i = 0; i < po.size; ++i) po.val[i] = 0;
			MPI_Allreduce((double*)(p.val), (double*)(po.val), p.size, MPI_DOUBLE, MPI_SUM, MPI_COMM_WORLD);
			for (int i = 0; i < po.size; ++i) po.val[i]= (po.val[i]-p.val[i]) / (bestnum-1);
		}
		else
		{
			for (int i = 0; i < po.size; ++i) po.val[i] = 0;
			MPI_Allreduce(zeroarr, (double*)(po.val), p.size, MPI_DOUBLE, MPI_SUM, MPI_COMM_WORLD);
			for (int i = 0; i < po.size; ++i) po.val[i]= (po.val[i]) / (bestnum);
		}
		
	}
	double cut = valbest[bestnum-1];
	if (val >= cut)
	{
		for (int i = 0; i < po.size; ++i) po.val[i] = 0;
		MPI_Allreduce((double*)(p.val), (double*)(po.val), p.size, MPI_DOUBLE, MPI_SUM, MPI_COMM_WORLD);
		best = 1;
	}
	else
	{
		for (int i = 0; i < po.size; ++i) po.val[i] = 0;
		MPI_Allreduce(zeroarr, (double*)(po.val), p.size, MPI_DOUBLE, MPI_SUM, MPI_COMM_WORLD);
		best = 0;
	}
	for (int i = 0; i < po.size; ++i) po.val[i] /= bestnum;
		
	delete[] valarr;
	delete[] zeroarr;
	delete[] valbest;
}


void AlignIteratedSto(preal& p, preal& po, AlignEngine& Aeng, int num)
{
	int itermax = 40;
	int rannum = num/8;
	gsl_rng* rng = gsl_rng_alloc(gsl_rng_ranlxs0);
	gsl_rng_set(rng, 0);
	int* use = new int[num];
	double* zeroarr = new double[p.size];
	for (int i = 0; i < p.size; ++i) zeroarr[i] = 0;
	
	
	for (int i = 0; i < itermax; ++i)
	{	
		AlignSimple(p, po, Aeng, num);
		for (int i = 0; i < po.size; ++i) po.val[i] = 0;
	
		for (int n = 0; n < rannum; ++n) use[n] = 1;
		for (int n = rannum; n < num; ++n) use[n] = 0;
		gsl_ran_shuffle(rng, use, num, sizeof(int));
	
		if (use[rank1])
		{
			MPI_Allreduce((double*)(p.val), (double*)(po.val), p.size, MPI_DOUBLE, MPI_SUM, MPI_COMM_WORLD);
			for (int i = 0; i < po.size; ++i) po.val[i]= (po.val[i]-p.val[i]) / (rannum-1);
		}
		else
		{
			MPI_Allreduce(zeroarr, (double*)(po.val), p.size, MPI_DOUBLE, MPI_SUM, MPI_COMM_WORLD);
			for (int i = 0; i < po.size; ++i) po.val[i]= (po.val[i]) / (rannum);
		}
		
	}
	
	for (int i = 0; i < po.size; ++i) po.val[i] = 0;
	MPI_Allreduce((double*)(p.val), (double*)(po.val), p.size, MPI_DOUBLE, MPI_SUM, MPI_COMM_WORLD);
	for (int i = 0; i < po.size; ++i) po.val[i] /= num;
	
	
	delete [] use;
	delete [] zeroarr;
}


void MakeVTKrealCart(double*** pcart, double*** pstd, int Nc, double cmin, double cmax)
{

	
	stringstream str(stringstream::out);
	

	str << "<VTKFile type =\"RectilinearGrid\">" << '\n';
	str << "<RectilinearGrid WholeExtent=\""<<1<<" "<<Nc<<" "<<1<<" "<<Nc<<" "<<1<<" "<<Nc<<"\">" << '\n';
	str << "<Piece Extent=\""<<1<<" "<<Nc<<" "<<1<<" "<<Nc<<" "<<1<<" "<<Nc<<"\">" << '\n';
	str << "<PointData>" << '\n';
	str << "<DataArray type=\"Float64\" Name=\"p\" NumberOfComponents=\"1\" format=\"ascii\">" << '\n';
	for (int i = 0; i < Nc; ++i)
	{
		for (int j = 0; j < Nc; ++j)
		{
			for (int k = 0; k < Nc; ++k)
			{
				str << pcart[k][j][i] << endl;
			}
		}
	}
	str << "</DataArray>" << '\n';
	str << "<DataArray type=\"Float64\" Name=\"sigma\" NumberOfComponents=\"1\" format=\"ascii\">" << '\n';
	
	for (int i = 0; i < Nc; ++i)
	{
		for (int j = 0; j < Nc; ++j)
		{
			for (int k = 0; k < Nc; ++k)
			{
				str << pstd[k][j][i] << endl;
			}
		}
	}
	str << "</DataArray>" << '\n';
	str << "</PointData>" << '\n';
	str << "<CellData>" << '\n';
	str << "</CellData>" << '\n';
	str << "<Coordinates>" << '\n';
	str << "<DataArray type=\"Float64\" Name=\"X\" NumberOfComponents=\"1\" format=\"ascii\">" << '\n';
	for (int i = 0; i < Nc; ++i)
	{
		str << cmin + i*((cmax-cmin)/(1.0*Nc-1))<<endl;
	}
	str << "</DataArray>" << '\n';
	str << "<DataArray type=\"Float64\" Name=\"Y\" NumberOfComponents=\"1\" format=\"ascii\">" << '\n';
	for (int i = 0; i < Nc; ++i)
	{
		str << cmin + i*((cmax-cmin)/(1.0*Nc-1))<<endl;
	}
	str << "</DataArray>" << '\n';
	str << "<DataArray type=\"Float64\" Name=\"Z\" NumberOfComponents=\"1\" format=\"ascii\">" << '\n';
	for (int i = 0; i < Nc; ++i)
	{
		str << cmin + i*((cmax-cmin)/(1.0*Nc-1))<<endl;
	}
	str << "</DataArray>" << '\n';
	str << "</Coordinates>" << '\n';	
	str << "</Piece>" << '\n';
	str << "</RectilinearGrid>" << '\n';
	str << "</VTKFile>" << '\n';
	

	ofstream myfile;
	char file[255];
	char snum[255];
	strcpy(file, "pavg");	
	//sprintf(snum, "%d", k);
	//strcat(file,snum);
	strcat(file,".vtr");
	myfile.open(file);
	myfile.write(str.str().c_str(),str.str().length());
	myfile.close();
	
	
	
}

void MakeVTKrealCart2D(double** pcart, int Nc, double cmin, double cmax, int num)
{

	
	stringstream str(stringstream::out);
	

	str << "<VTKFile type =\"RectilinearGrid\">" << '\n';
	str << "<RectilinearGrid WholeExtent=\""<<1<<" "<<Nc<<" "<<1<<" "<<Nc<<" "<<1<<" "<<1<<"\">" << '\n';
	str << "<Piece Extent=\""<<1<<" "<<Nc<<" "<<1<<" "<<Nc<<" "<<1<<" "<<1<<"\">" << '\n';
	str << "<PointData>" << '\n';
	str << "<DataArray type=\"Float64\" Name=\"p\" NumberOfComponents=\"1\" format=\"ascii\">" << '\n';
	for (int i = 0; i < Nc; ++i)
	{
		for (int j = 0; j < Nc; ++j)
		{
				str << pcart[j][i] << endl;
		}
	}
	str << "</DataArray>" << '\n';
	str << "</PointData>" << '\n';
	str << "<CellData>" << '\n';
	str << "</CellData>" << '\n';
	str << "<Coordinates>" << '\n';
	str << "<DataArray type=\"Float64\" Name=\"X\" NumberOfComponents=\"1\" format=\"ascii\">" << '\n';
	for (int i = 0; i < Nc; ++i)
	{
		str << cmin + i*((cmax-cmin)/(1.0*Nc-1))<<endl;
	}
	str << "</DataArray>" << '\n';
	str << "<DataArray type=\"Float64\" Name=\"Y\" NumberOfComponents=\"1\" format=\"ascii\">" << '\n';
	for (int i = 0; i < Nc; ++i)
	{
		str << cmin + i*((cmax-cmin)/(1.0*Nc-1))<<endl;
	}
	str << "</DataArray>" << '\n';
	str << "<DataArray type=\"Float64\" Name=\"Z\" NumberOfComponents=\"1\" format=\"ascii\">" << '\n';
	str << 0<<endl;
	str << "</DataArray>" << '\n';
	str << "</Coordinates>" << '\n';	
	str << "</Piece>" << '\n';
	str << "</RectilinearGrid>" << '\n';
	str << "</VTKFile>" << '\n';
	

	ofstream myfile;
	char file[255];
	char snum[255];
	strcpy(file, "proj");	
	sprintf(snum, "%d", num);
	strcat(file,snum);
	strcat(file,".vtr");
	myfile.open(file);
	myfile.write(str.str().c_str(),str.str().length());
	myfile.close();
	
	
	
}

void Gatherpcart(double*** pcart, double**** pcartall, int Nc, int num)
{
	double* pcartarr = new double[Nc*Nc*Nc];
	for (int i = 0, ind = 0; i < Nc; ++i)
	{
		for (int j = 0; j < Nc; ++j)
		{
			for (int k = 0; k < Nc; ++k)
			{
				pcartarr[ind++] = pcart[i][j][k];
			}
		}
	}
	
	double* pcartallarr;
	if (rank1 == 0)
	{
		pcartallarr = new double[Nc*Nc*Nc*num];
	}
	
	MPI_Gather(pcartarr, Nc*Nc*Nc, MPI_DOUBLE, pcartallarr, Nc*Nc*Nc, MPI_DOUBLE, 0, MPI_COMM_WORLD);
	
	
	if (rank1 == 0)
	{
		for (int n = 0, ind = 0; n < num; ++n)
		{
			for (int i = 0; i < Nc; ++i)
			{
				for (int j = 0; j < Nc; ++j)
				{
					for (int k = 0; k < Nc; ++k)
					{
						pcartall[n][i][j][k] = pcartallarr[ind++];
					}
				}				
			}
		}		
		delete [] pcartallarr;
	}
	
	delete [] pcartarr;
}

void PolarAverage(preal& p, preal& pavg, int num)
{
	MPI_Reduce(p.val, pavg.val, p.size, MPI_DOUBLE, MPI_SUM, 0, MPI_COMM_WORLD);
	
	if (rank1 == 0)
	{
		for (int i = 0; i < pavg.size; ++i) pavg.val[i] /= num;
	}
}

void ComputePRTF(preal& p, preal& pavg, int num)
{
	double* PRTF = new double[p.N];
	pfourier phat(*(p.eng));
	pfourier pavghat(*(p.eng));
	p.PFT(phat);
	
	//for (int i = 0; i < phat.size; ++i) phat.val[i] = phat.val[i];///abs(phat.val[i]);
	
	MPI_Reduce((double*)(phat.val), (double*)(pavghat.val), 2*phat.size, MPI_DOUBLE, MPI_SUM, 0, MPI_COMM_WORLD);
	
	double* amp = new double[phat.size];
	double* ampavg = new double[phat.size];
	
	for (int i = 0; i < phat.size; ++i) amp[i] = norm(phat.val[i]);
	
	MPI_Reduce(amp, ampavg, phat.size, MPI_DOUBLE, MPI_SUM, 0, MPI_COMM_WORLD);
				
	
	if (rank1 == 0)
	{	
		pftengine* eng = p.eng;
		int L = eng->L;
		int M = eng->M;
		int N = eng->N;
		double dummy;
		double* w = new double[(L+1)/2];
		
		gsl_integration_glfixed_table*  gltable = gsl_integration_glfixed_table_alloc(L);	
		for (int l = 0; l < (L+1)/2; ++l)
		{
			gsl_integration_glfixed_point(-1, 1, l, &dummy, w + l, gltable);
		}
		if (L%2 == 1) w[(L+1)/2-1] /= 2;
	
		for (int i = 0; i < pavghat.size; ++i) pavghat.val[i] /= num, ampavg[i] /= num;

		cout<<"PRTF"<<endl;
		for (int n = 0, ind = 0; n < pavghat.N; ++n) // do stuff for even/odd l,m????
		{
			PRTF[n] = 0;
			double den = 0;
			for (int l = 0; l < (L+1)/2; ++l)
			{
				for (int m = 0; m < M; ++m)
				{
					PRTF[n] += abs(pavghat.val[ind])/sqrt(ampavg[ind])*w[l];
					den += w[l];
					ind++;
				}
			}	
			PRTF[n] /= den;
			cout<<PRTF[n]<<endl;
		}

		delete [] w;
		gsl_integration_glfixed_table_free(gltable);		
	}
	
	delete [] PRTF;	
	delete [] amp;
	delete [] ampavg;
	MPI_Barrier(MPI_COMM_WORLD);
	
}
	
void ComputePRTFBest(preal& p, preal& pavg, int num)
{
	double* PRTF = new double[p.N];
	pfourier phat(*(p.eng));
	pfourier pavghat(*(p.eng));
	p.PFT(phat);
	double* zeroarr = new double[2*p.size];
	for (int i = 0; i < 2*p.size; ++i) zeroarr[i] = 0;
	int bestnum = num/2;
	
	//for (int i = 0; i < phat.size; ++i) phat.val[i] = phat.val[i];///abs(phat.val[i]);
	
	if (best)
	{
		MPI_Reduce((double*)(phat.val), (double*)(pavghat.val), 2*phat.size, MPI_DOUBLE, MPI_SUM, 0, MPI_COMM_WORLD);
	}
	else
	{
		MPI_Reduce(zeroarr, (double*)(pavghat.val), 2*phat.size, MPI_DOUBLE, MPI_SUM, 0, MPI_COMM_WORLD);
	}
	
	double* amp = new double[phat.size];
	double* ampavg = new double[phat.size];
	
	for (int i = 0; i < phat.size; ++i) amp[i] = norm(phat.val[i]);
	
	if (best)
	{
		MPI_Reduce(amp, ampavg, phat.size, MPI_DOUBLE, MPI_SUM, 0, MPI_COMM_WORLD);
	}
	else
	{
		MPI_Reduce(zeroarr, ampavg, phat.size, MPI_DOUBLE, MPI_SUM, 0, MPI_COMM_WORLD);
	}
	
	
				
	
	if (rank1 == 0)
	{	
		pftengine* eng = p.eng;
		int L = eng->L;
		int M = eng->M;
		int N = eng->N;
		double dummy;
		double* w = new double[(L+1)/2];
		
		gsl_integration_glfixed_table*  gltable = gsl_integration_glfixed_table_alloc(L);	
		for (int l = 0; l < (L+1)/2; ++l)
		{
			gsl_integration_glfixed_point(-1, 1, l, &dummy, w + l, gltable);
		}
		if (L%2 == 1) w[(L+1)/2-1] /= 2;
	
		for (int i = 0; i < pavghat.size; ++i) pavghat.val[i] /= bestnum, ampavg[i] /= bestnum;

		cout<<"PRTF"<<endl;
		for (int n = 0, ind = 0; n < pavghat.N; ++n) // do stuff for even/odd l,m????
		{
			PRTF[n] = 0;
			double den = 0;
			for (int l = 0; l < (L+1)/2; ++l)
			{
				for (int m = 0; m < M; ++m)
				{
					PRTF[n] += abs(pavghat.val[ind])/sqrt(ampavg[ind])*w[l];
					den += w[l];
					ind++;
				}
			}	
			PRTF[n] /= den;
			cout<<PRTF[n]<<endl;
		}

		delete [] w;
		gsl_integration_glfixed_table_free(gltable);		
	}
	
	delete [] PRTF;	
	delete [] amp;
	delete [] ampavg;
	MPI_Barrier(MPI_COMM_WORLD);
	delete[] zeroarr;
	
}

void ComputePRTFsubset(preal& p, preal& pavg, int num, int size)
{
	double* PRTF = new double[p.N];
	pfourier phat(*(p.eng));
	pfourier pavghat(*(p.eng));
	p.PFT(phat);
	double* zeroarr = new double[2*p.size];
	for (int i = 0; i < 2*p.size; ++i) zeroarr[i] = 0;
	int bestnum = num/2;
	
	//for (int i = 0; i < phat.size; ++i) phat.val[i] = phat.val[i];///abs(phat.val[i]);
	
	if (rank1 < size)
	{
		MPI_Reduce((double*)(phat.val), (double*)(pavghat.val), 2*phat.size, MPI_DOUBLE, MPI_SUM, 0, MPI_COMM_WORLD);
	}
	else
	{
		MPI_Reduce(zeroarr, (double*)(pavghat.val), 2*phat.size, MPI_DOUBLE, MPI_SUM, 0, MPI_COMM_WORLD);
	}
	
	double* amp = new double[phat.size];
	double* ampavg = new double[phat.size];
	
	for (int i = 0; i < phat.size; ++i) amp[i] = norm(phat.val[i]);
	
	if (rank1 < size)
	{
		MPI_Reduce(amp, ampavg, phat.size, MPI_DOUBLE, MPI_SUM, 0, MPI_COMM_WORLD);
	}
	else
	{
		MPI_Reduce(zeroarr, ampavg, phat.size, MPI_DOUBLE, MPI_SUM, 0, MPI_COMM_WORLD);
	}
	
	
				
	
	if (rank1 == 0)
	{	
		pftengine* eng = p.eng;
		int L = eng->L;
		int M = eng->M;
		int N = eng->N;
		double dummy;
		double* w = new double[(L+1)/2];
		
		gsl_integration_glfixed_table*  gltable = gsl_integration_glfixed_table_alloc(L);	
		for (int l = 0; l < (L+1)/2; ++l)
		{
			gsl_integration_glfixed_point(-1, 1, l, &dummy, w + l, gltable);
		}
		if (L%2 == 1) w[(L+1)/2-1] /= 2;
	
		for (int i = 0; i < pavghat.size; ++i) pavghat.val[i] /= size, ampavg[i] /= size;

		cout<<"PRTF"<<endl;
		for (int n = 0, ind = 0; n < pavghat.N; ++n) // do stuff for even/odd l,m????
		{
			PRTF[n] = 0;
			double den = 0;
			for (int l = 0; l < (L+1)/2; ++l)
			{
				for (int m = 0; m < M; ++m)
				{
					PRTF[n] += abs(pavghat.val[ind])/sqrt(ampavg[ind])*w[l];
					den += w[l];
					ind++;
				}
			}	
			PRTF[n] /= den;
			cout<<PRTF[n]<<endl;
		}

		delete [] w;
		gsl_integration_glfixed_table_free(gltable);		
	}
	
	delete [] PRTF;	
	delete [] amp;
	delete [] ampavg;
	MPI_Barrier(MPI_COMM_WORLD);
	delete[] zeroarr;
	
}

void PrintStatistics(double**** pcartall, int Nc, int num, double cmin, double cmax)
{
	double*** pavg = new double**[Nc];
	double*** pstd = new double**[Nc];
	for (int i = 0; i < Nc; ++i)
	{
		pavg[i] = new double*[Nc];
		pstd[i] = new double*[Nc];
		for (int j = 0; j < Nc; ++j)
		{
			pavg[i][j] = new double[Nc];
			pstd[i][j] = new double[Nc];
			for (int k = 0; k < Nc; ++k)
			{
				pavg[i][j][k] = 0;
				pstd[i][j][k] = 0;
			}
		}
	}
	
	cout<<2.1<<endl;
		
	for (int n = 0; n < num; ++n)
	{
		for (int i = 0; i < Nc; ++i)
		{
			for (int j = 0; j < Nc; ++j)
			{
				for (int k = 0; k < Nc; ++k)
				{
					pavg[i][j][k] += pcartall[n][i][j][k];
				}
			}
		}
	}
	
	for (int i = 0; i < Nc; ++i)
	{
		for (int j = 0; j < Nc; ++j)
		{
			for (int k = 0; k < Nc; ++k)
			{
				pavg[i][j][k] /= num;
			}
		}
	}
	
	cout<<2.2<<endl;
	
	for (int n = 0; n < num; ++n)
	{
		for (int i = 0; i < Nc; ++i)
		{
			for (int j = 0; j < Nc; ++j)
			{
				for (int k = 0; k < Nc; ++k)
				{
					pstd[i][j][k] += Sqr(pcartall[n][i][j][k] - pavg[i][j][k]);
				}
			}
		}
	}
	
	for (int i = 0; i < Nc; ++i)
	{
		for (int j = 0; j < Nc; ++j)
		{
			for (int k = 0; k < Nc; ++k)
			{
				pstd[i][j][k] = sqrt(pstd[i][j][k]/num);
			}
		}
	}
	cout<<2.3<<endl;
	
	MakeVTKrealCart(pavg, pstd, Nc, cmin, cmax);
	cout<<2.4<<endl;
	
	for (int i = 0; i < Nc; ++i)
	{
		for (int j = 0; j < Nc; ++j)
		{
			delete [] pavg[i][j];
			delete [] pstd[i][j];
		}
		delete [] pavg[i];
		delete [] pstd[i];
	}
	delete [] pavg;
	delete [] pstd;
}

// PrintFSC(pcartall, Nc, num, cmin, cmax);
// void PrintFSC(double**** pcartall, int Nc, int num, double cmin, double cmax)
// {
	// double* pcartallarr = new double[num*Nc*Nc*Nc];
	
	// for (int n = 0, ind = 0; n < num; ++n)
	// {
		// for (int i = 0; i < Nc; ++i)
		// {
			// for (int j = 0; j < Nc; ++j)
			// {
				// for (int k = 0; k < Nc; ++k)
				// {
					// pcartallarr[ind++] = pcartall[n][i][j][k];
				// }
			// }
		// }
	// }
	
	
	
	
	// delete [] pcartallarr;
// }

void PrintProjection(double**** pcartall, int Nc, int num, double cmin, double cmax)
{

	double*** pavg = new double**[Nc];
	for (int i = 0; i < Nc; ++i)
	{
		pavg[i] = new double*[Nc];
		for (int j = 0; j < Nc; ++j)
		{
			pavg[i][j] = new double[Nc];
			for (int k = 0; k < Nc; ++k)
			{
				pavg[i][j][k] = 0;
			}
		}
	}
	
		
	for (int n = 0; n < num; ++n)
	{
		for (int i = 0; i < Nc; ++i)
		{
			for (int j = 0; j < Nc; ++j)
			{
				for (int k = 0; k < Nc; ++k)
				{
					pavg[i][j][k] += pcartall[n][i][j][k];
				}
			}
		}
	}

	for (int i = 0; i < Nc; ++i)
	{
		for (int j = 0; j < Nc; ++j)
		{
			for (int k = 0; k < Nc; ++k)
			{
				pavg[i][j][k] /= num;
			}
		}
	}
	
	double** pproj = new double*[Nc];
	for (int i = 0; i < Nc; ++i) pproj[i] = new double[Nc];
	
	for (int i = 0; i < Nc; ++i)
	{
		for (int j = 0; j < Nc; ++j)
		{
			pproj[i][j] = 0;
			for (int k = 0; k < Nc; ++k)
			{
				pproj[i][j] += pavg[i][j][k];
			}
		}
	}
	
	MakeVTKrealCart2D( pproj, Nc, cmin, cmax, 0);
	
	for (int j = 0; j < Nc; ++j)
	{
		for (int k = 0; k < Nc; ++k)
		{
			pproj[j][k] = 0;
			for (int i = 0; i < Nc; ++i)
			{
				pproj[j][k] += pavg[i][j][k];
			}
		}
	}
	
	MakeVTKrealCart2D( pproj, Nc, cmin, cmax, 1);
	
	for (int i = 0; i < Nc; ++i)
	{
		for (int k = 0; k < Nc; ++k)
		{
			pproj[i][k] = 0;
			for (int j = 0; j < Nc; ++j)
			{
				pproj[i][k] += pavg[i][j][k];
			}
		}
	}
	
	MakeVTKrealCart2D( pproj, Nc, cmin, cmax, 2);
	
	

	for (int i = 0; i < Nc; ++i) delete [] pproj[i];
	delete [] pproj;
	
	for (int i = 0; i < Nc; ++i)
	{
		for (int j = 0; j < Nc; ++j)
		{
			delete [] pavg[i][j];
		}
		delete [] pavg[i];
	}
	delete [] pavg;
	
}

double normF(dcomplex* z, int N)
{
	dcomplex z0 = z[0];
	z[0] /= sqrt(2);
	int incx = 1;
	
	double ret = dznrm2_(&N, z, &incx);
	
	z[0] = z0;
	
	return ret*sqrt(2);	
}

void PrintBl(preal& p)
{
	pfourier phat(*(p.eng));
	Ifourier I(*(p.eng));
	Isphere Ilm(*(p.eng));
	
	p.PFT(phat);
	phat.Intensity(I);
	I.SHT(Ilm);
	
	double** Blmodel = new double*[Ilm.lmax/2 + 1];
	for (int l = 0; l <= Ilm.lmax; l+=2)
	{
		Blmodel[l/2] = new double[p.N];
	}

	double Ilnorm;
	for (int n = 0, ind = 0; n < Ilm.N; ++n)
	{
		for (int l = 0; l <= Ilm.lmax; l+=2)
		{
			Ilnorm = normF(Ilm.val+ind, l+1);
			Blmodel[l/2][n] = Sqr(Ilnorm);
			ind += l+1;
		}
	}
	
	
	ofstream myfile;
	char file[255];
	char snum[255];
	strcpy(file, "Blaverage.txt");
	stringstream str(stringstream::out);

	for (int l = 0; l <= Ilm.lmax; l+=2)
	{
		str<<"B"<<l<<endl;
		for (int n = 0; n < p.N; ++n)
		{
			str<<Blmodel[l/2][n]<<endl;
		}
	}
		
	myfile.open(file);
	myfile.write(str.str().c_str(),str.str().length());
	myfile.close();
	
	

	for (int l = 0; l <= Ilm.lmax; l+=2)
	{
		delete [] Blmodel[l/2];
	}
	delete [] Blmodel;
}


void PrintCart(double*** pcart, int Nc, double cmin, double cmax)
{

	
	stringstream str(stringstream::out);
	

	str << "<VTKFile type =\"RectilinearGrid\">" << '\n';
	str << "<RectilinearGrid WholeExtent=\""<<1<<" "<<Nc<<" "<<1<<" "<<Nc<<" "<<1<<" "<<Nc<<"\">" << '\n';
	str << "<Piece Extent=\""<<1<<" "<<Nc<<" "<<1<<" "<<Nc<<" "<<1<<" "<<Nc<<"\">" << '\n';
	str << "<PointData>" << '\n';
	str << "<DataArray type=\"Float64\" Name=\"p\" NumberOfComponents=\"1\" format=\"ascii\">" << '\n';
	for (int i = 0; i < Nc; ++i)
	{
		for (int j = 0; j < Nc; ++j)
		{
			for (int k = 0; k < Nc; ++k)
			{
				str << pcart[k][j][i] << endl;
			}
		}
	}
	str << "</DataArray>" << '\n';
	str << "</PointData>" << '\n';
	str << "<CellData>" << '\n';
	str << "</CellData>" << '\n';
	str << "<Coordinates>" << '\n';
	str << "<DataArray type=\"Float64\" Name=\"X\" NumberOfComponents=\"1\" format=\"ascii\">" << '\n';
	for (int i = 0; i < Nc; ++i)
	{
		str << cmin + i*((cmax-cmin)/(1.0*Nc-1))<<endl;
	}
	str << "</DataArray>" << '\n';
	str << "<DataArray type=\"Float64\" Name=\"Y\" NumberOfComponents=\"1\" format=\"ascii\">" << '\n';
	for (int i = 0; i < Nc; ++i)
	{
		str << cmin + i*((cmax-cmin)/(1.0*Nc-1))<<endl;
	}
	str << "</DataArray>" << '\n';
	str << "<DataArray type=\"Float64\" Name=\"Z\" NumberOfComponents=\"1\" format=\"ascii\">" << '\n';
	for (int i = 0; i < Nc; ++i)
	{
		str << cmin + i*((cmax-cmin)/(1.0*Nc-1))<<endl;
	}
	str << "</DataArray>" << '\n';
	str << "</Coordinates>" << '\n';	
	str << "</Piece>" << '\n';
	str << "</RectilinearGrid>" << '\n';
	str << "</VTKFile>" << '\n';
	

	ofstream myfile;
	char file[255];
	char snum[255];
	strcpy(file, "pcart");	
	sprintf(snum, "%d", rank1);
	strcat(file,snum);
	strcat(file,".vtr");
	myfile.open(file);
	myfile.write(str.str().c_str(),str.str().length());
	myfile.close();
	
	
	
}


void PrintPolarAverage(preal& pavg)
{

	stringstream str(stringstream::out);
	
	for (int i = 0; i < pavg.size; ++i)
	{
		str << pavg.val[i]<<endl;
	}
	

	ofstream myfile;
	char file[255];
	char snum[255];
	strcpy(file, "Model.txt");	
	myfile.open(file);
	myfile.write(str.str().c_str(),str.str().length());
	myfile.close();
}

int main()
{
	int N = 80;//64;
	int* Ln = new int[N];
	int  lmax = 20;
	for (int n = 0; n < N; ++n)
	{
		Ln[n] = ceil(PI*n) + 15;//6;
		if (n == 0) Ln[n] = 1;
	}
	
	int num;
	int argc = 0;
	char **argv = 0;
	MPI_Init(&argc,&argv);

    MPI_Comm_rank(MPI_COMM_WORLD,&rank1);
	MPI_Comm_size(MPI_COMM_WORLD, &num);

	pftengine eng(N,Ln,lmax,rank1);	
	AlignEngine Aeng(eng,Ln[N-1]);		
	
	preal po(eng);
	preal p(eng);
	
	Readp(po,0);
	Readp(p,rank1);

//	AlignSimple(p, po, Aeng, num);
	AlignIterated(p, po, Aeng, num);

	PrintPolarAverage(po);
	
	preal pavg(*(p.eng));
	if (rank1 == 0)
	{
		for (int i = 0; i < pavg.size; ++i) pavg.val[i] = po.val[i];
	}
	
	//PolarAverage(p, pavg, num);
	ComputePRTF(p, pavg, num);
	
	
	int Nc = 80;
	double cmin = -.45/2;
	double cmax = .45/2;
	

	double* dummy;
	double*** pcart = new double**[Nc];
	for (int i = 0; i < Nc; ++i)
	{
		pcart[i] = new double*[Nc];
		for (int j = 0; j < Nc; ++j)
		{
			pcart[i][j] = new double[Nc];
		}
	}
	

	p.PolarToCartesian(pcart, Nc, cmin, cmax, Ln[N/2], N);
	
	PrintCart(pcart, Nc, cmin, cmax);
	
	double**** pcartall;
	if (rank1 == 0)
	{		
		pcartall = new double***[num];
		for (int n = 0; n < num; ++n)
		{
			pcartall[n] = new double**[Nc];
			for (int i = 0; i < Nc; ++i)
			{
				pcartall[n][i] = new double*[Nc];
				for (int j = 0; j < Nc; ++j)
				{
					pcartall[n][i][j] = new double[Nc];
				}
			}
		}
		
	}

	
	Gatherpcart(pcart, pcartall, Nc, num);

	
	if (rank1 == 0)
	{
		PrintStatistics(pcartall, Nc, num, cmin, cmax);		
		PrintProjection(pcartall, Nc, num, cmin, cmax);
		PrintBl(pavg);
	}
	


	if (rank1 == 0)
	{

		
		
		for (int n = 0; n < num; ++n)
		{
			for (int i = 0; i < Nc; ++i)
			{
				for (int j = 0; j < Nc; ++j)
				{
					delete [] pcartall[n][i][j];
				}
				delete [] pcartall[n][i];
			}
			delete [] pcartall[n];
		}
		delete [] pcartall;
	}
	
	
	for (int i = 0; i < Nc; ++i)	
	{
		for (int j = 0; j < Nc; ++j)
		{
			delete [] pcart[i][j];
		}
		delete  [] pcart[i];
	}
	delete [] pcart;
	
	MPI_Barrier(MPI_COMM_WORLD);
	MPI_Finalize();
	
	return 1;
}
