# Supplementary material for: GPU-accelerated multitiered iterative phasing algorithm for fluctuation X-ray scattering
Source: J Appl Crystallogr. 2021 Jul 30;54(Pt 4):1179–88. doi: 10.1107/S1600576721005744 (PMC8366419; doi:10.1107/S1600576721005744)
Supplement: Supplementary file 2 [file j-54-01179-sup2.zip › berkeleylab-lbl_fxs_mtip-feca344fc5d9/MTIP_FXS_CUDA/fxsippar.cu]

#include <iostream>
#include <fstream>
#include <string>
#include <iomanip>
#include <cmath>
#include <cstdio>
#include <cstring>
#include <sstream>
#include <cstdio>
#include <ctime>
#include <time.h>
#include <stdlib.h>
#include <complex>
#include <string>
#include <algorithm>
#include "fftw3.h"
#include "matrix.h"
#include "pft.h"
#include <gsl/gsl_rng.h>
#include <mpi.h>
#include <vector>
#include <gsl/gsl_integration.h>
#include <gsl/gsl_sf_legendre.h>
#include <chrono>

using namespace std;
using namespace std::chrono;

#define PI M_PI

int CORRTYPE, ITERMAX, HIOITER, ERITER, REFINEITER;
double sigma, eps;
dcomplex** VS;
dcomplex** SVDD;
dcomplex** SVDDI;
dcomplex** Il;
int rank1, mpiRanks;
double* SAXS;
int cut1 = 10;
int cut2 = 70;
int cut3 = 21;
int cut4 = 30;
int *idx, *gpuIdx, *sidx, *sgpuIdx;
int shtnum;
double* gpuavg, *avg;


extern "C"
{
        // Singular value decomposition of a complex M-by-N matrix.
	void zgesdd_(char* jobz, int* M, int* N, dcomplex* A, int* M2, double* sing, dcomplex* U, int* M3, dcomplex* Vt, int* N2, dcomplex* work, int* lwork, double* rwork, int* iwork, int* info);
        // Euclidean norm of a vector.
	double dznrm2_(int* N, dcomplex* z, int* incx);

        /* ZGEMM perfoms one of the matrix-matrix operations.
        C := alpha*op( A )*op( B ) + beta*C,
        where op( X ) is one of op( X ) = X or op( X ) = X' or op( X ) = conjg( X' ),
        alpha and beta are scalars, and A, B and C are matrices, with op( A )
        an m by k matrix, op( B ) a k by n matrix and  C an m by n matrix.*/
	void zgemm_(char* trans, char* trans2, int* N1, int* N2, int* N3, dcomplex* alpha, dcomplex* A, int* N, dcomplex* B, int* M1, dcomplex* beta, dcomplex* C, int* M2);	
        // Computes all eigenvalues and, optionally eigen vectors of a real symmetric matrix.
	void dsyevd_(char* jobz, char* uplo, int* N, double* A, int* lda, double* w, double* work, int* lwork, int* iwork, int* liwork, int* info);
}

void ComputeBlmodel(Isphere& Ilm, double** Blmodel);

inline double Sqr(double x)
{
	return x*x;
}

void MatMultz(int M, int N, int K, dcomplex* A, dcomplex* B, dcomplex* C)
{
	dcomplex alpha = 1.0;
	dcomplex beta = 0;
	char trans = 'N';

	zgemm_(&trans, &trans, &M, &N, &K, &alpha, A, &M, B, &K, &beta, C, &M);
}

void Uproject(dcomplex* A, int N)
{
	int M = N;
	char jobz = 'A';
	double* sing = new double[min(M, N)];
	dcomplex* U = new dcomplex[M*M];
	dcomplex* VT = new dcomplex[N*N];
	int lwork = 2*10 * (min(M, N)*min(M, N) + 2 * min(M, N) + max(M, N));
	dcomplex* work = new dcomplex[lwork];
	double* rwork = new double[2*min(M, N)*max(5 * min(M, N) + 7, 2 * max(M, N) + 2 * min(M, N) + 1)];
	int* iwork = new int[2*8 * min(M, N)];
	int info;

	zgesdd_(&jobz, &M, &N, A, &M, sing, U, &M, VT, &N, work, &lwork, rwork, iwork, &info);
	
	MatMultz(M, M, M, U, VT, A);
		
	delete[] sing;
	delete[] VT;
	delete[] U;
	delete[] work;
	delete[] rwork;
	delete[] iwork;
}

void EigenDecomp(double* A, dcomplex* V, int N, int M)
{
	char jobz = 'V';
	char uplo = 'U';
	double* w = new double[N];
	int lwork;
	int liwork;
	int* iwork; 
	double* work;
	int info;
	
	double workopt;
	int iworkopt;
	int lworkopt = -1;
	int liworkopt = -1;

	dsyevd_(&jobz, &uplo, &N, A, &N, w, &workopt, &lworkopt, &iworkopt, &liworkopt, &info);
	
	lwork = workopt;
	liwork = iworkopt;
	
	work  = new double[lwork ];
	iwork = new int   [liwork];

	dsyevd_(&jobz, &uplo, &N, A, &N, w, work, &lwork, iwork, &liwork, &info);	

	
	for (int m = N-1; m >= N-M; --m)
	{
		if (w[m] < 0) w[m] = 0;
		for (int n = 0; n < N; ++n)
		{
			V[n + (N-1-m)*N] = sqrt(w[m])*A[n + m*N];
		}
	}

	delete[] w;
	delete[] iwork;
	delete[] work;
}

void MakeVTKreal(preal& p, int iter)
{
	
	stringstream str(stringstream::out);
	
	int size = 0;
	for (int n = 0; n < p.N; ++n)
	{
		size += p.Ln[n]*(2*p.Ln[n]-1);
	}
	
	

	str << "<VTKFile type =\"UnstructuredGrid\">" << '\n';
	str << "<UnstructuredGrid>" << '\n';
	str << "<Piece NumberOfPoints=\"" << size << "\" NumberOfCells=\"" << size << "\">" << '\n';
	str << "<PointData>" << '\n';;
	str << "<DataArray type=\"Float64\" Name=\"p\" NumberOfComponents=\"1\" format=\"ascii\">" << '\n';
	int ind = 0;
	for (int n = 0; n < p.N; ++n)
	{
		for (int l = 0; l < p.Ln[n]; ++l)
		{
			for (int m = 0; m < 2*p.Ln[n]-1; ++m)
			{
				str << p.val[ind++] << endl;
			}
		}
	}


	str << "</DataArray>" << '\n';
	str << "</PointData>" << '\n';
	str << "<CellData>" << '\n';
	str << "</CellData>" << '\n';
	str << "<Points>" << '\n';
	str << "<DataArray type=\"Float64\" Name=\"Coordinates\" NumberOfComponents=\"3\" format=\"ascii\">" << '\n';
	for (int n = 0; n < p.N; ++n)
	{
		for (int l = 0; l < p.Ln[n]; ++l)
		{
			for (int m = 0; m < 2*p.Ln[n]-1; ++m)
			{
				str << p.eng->xr[n][l][m][0] << " " << p.eng->xr[n][l][m][1] << " " << p.eng->xr[n][l][m][2] << endl;
			}
		}
	}

	str << "</DataArray>" << '\n';
	str << "</Points>" << '\n';
	str << "<Cells>" << '\n';
	str << "<DataArray type=\"Int32\" Name=\"connectivity\" format=\"ascii\">" << '\n';
	ind = 0;
	for (int n = 0; n < size; ++n)
	{
		str << ind << endl;
		ind++;
	}
	str << "</DataArray>" << '\n';
	str << "<DataArray type=\"Int32\" Name=\"offsets\" format=\"ascii\">" << '\n';
	ind = 0;
	for (int n = 0; n < size; ++n)
	{
		str << ind + 1 << endl;
		ind++;
	}
	str << "</DataArray>" << '\n';
	str << "<DataArray type=\"Int32\" Name=\"types\" format=\"ascii\">" << '\n';
	for (int n = 0; n < size; ++n)
	{
		str << 1 << endl;
	}
	str << "</DataArray>" << '\n';
	str << "</Cells>" << '\n';
	str << "</Piece>" << '\n';
	str << "</UnstructuredGrid>" << '\n';
	str << "</VTKFile>" << '\n';
	

	ofstream myfile;
	char file[255];
	char snum[255];
	strcpy(file, "preal");
	sprintf(snum, "%d", iter);
	strcat(file, snum);
	strcat(file, ".vtu");

	
	
	myfile.open(file);
	myfile.write(str.str().c_str(),str.str().length());
	myfile.close();

}

//Initialize density.
void Init(preal& p, prealint& S)
{
	gsl_rng* rng = gsl_rng_alloc(gsl_rng_ranlxs0);
	gsl_rng_set(rng, rank1);

	

	for (int n = 0, ind = 0; n < S.N; ++n)
	{
		for (int l = 0; l < S.Ln[n]; ++l)
		{
			for (int m = 0; m < S.Mn[n]; ++m)
			{
				if (n < S.N/4)
				{
					S.val[ind] = 1;
				}
				else
				{
					S.val[ind] = 0;
				}
				ind++;
			}
		}
	}
	
	for (int n = 0, ind = 0; n < p.N; ++n)
	{
		for (int l = 0; l < p.Ln[n]; ++l)
		{
			for (int m = 0; m < p.Mn[n]; ++m)
			{
				if (S.val[ind] == 1)
				{
					p.val[ind] = 2*(700 + 200*gsl_rng_uniform(rng))/1.0;
				}
				else
				{
					p.val[ind] = 0;
				}
				ind++;
			}
		}
	}

	//Copy val to gpuval
	checkCudaErrors(cudaMemcpy(S.gpuval,S.val,sizeof(int)*idx[p.N],cudaMemcpyHostToDevice));
	checkCudaErrors(cudaMemcpy(p.gpuval,p.val,sizeof(double)*idx[p.N],cudaMemcpyHostToDevice));

	//Verification
	//checkCudaErrors(cudaMemcpy(S.val,S.gpuval,sizeof(int)*idx[p.N],cudaMemcpyDeviceToHost));
        //checkCudaErrors(cudaMemcpy(p.val,p.gpuval,sizeof(int)*idx[p.N],cudaMemcpyDeviceToHost));
}

//Hybrid Input-Output.
void HIO(preal& p, preal& Fp, prealint& S, double beta, double tolu)
{
	for (int n = 0, ind = 0; n < p.N; ++n)
	{
		for (int l = 0; l < p.Ln[n]; ++l)
		{
			for (int m = 0; m < p.Mn[n]; ++m)
			{
				if (S.val[ind] && Fp.val[ind] >= 0 && Fp.val[ind] <= tolu)
				{
					p.val[ind] = Fp.val[ind];
				}
				else if (!S.val[ind] || Fp.val[ind] < 0)
				{
					p.val[ind] = p.val[ind] - beta*Fp.val[ind];					
				}
				else
				{
					p.val[ind] = p.val[ind] - beta*(Fp.val[ind]-tolu);
				}
				ind++;
			}
		}
	}
}

//Hybrid Input-Output.
void HIO1(preal& p, preal& Fp, prealint& S, double beta, double tolu)
{
	//p.HIOproj(p.val, Fp.val, S.val, idx, beta, tolu); //Replacement for the nested for loop below. - CPU code
	p.HIOproj1(p.gpuval, Fp.gpuval, S.gpuval, gpuIdx, beta, tolu); //Replacement for the nested for loop below. - GPU code.

	//Verification
	//checkCudaErrors(cudaMemcpy(p.gpuval,p.val,sizeof(double)*p.size,cudaMemcpyHostToDevice));
}

void CF(preal& p, preal& Fp, prealint& S, double tolu)
{
	for (int n = 0, ind = 0; n < p.N; ++n)
	{
		for (int l = 0; l < p.Ln[n]; ++l)
		{
			for (int m = 0; m < p.Mn[n]; ++m)
			{
				if (S.val[ind] && Fp.val[ind] >= 0)
				{
					p.val[ind] = Fp.val[ind];
				}
				else 
				{
					p.val[ind] = -Fp.val[ind];
				}

				ind++;
			}
		}
	}
}

//Error Reducing Method.
void ER(preal& p, preal& Fp, prealint& S, double tolu)
{
	for (int n = 0, ind = 0; n < p.N; ++n)
	{
		for (int l = 0; l < p.Ln[n]; ++l)
		{
			for (int m = 0; m < p.Mn[n]; ++m)
			{
				if (S.val[ind] && Fp.val[ind] >= 0 && Fp.val[ind] <= tolu)
				{
					p.val[ind] = Fp.val[ind];
				}
				else if (!S.val[ind] || Fp.val[ind] < 0)
				{
					p.val[ind] = 0;
				}
				else
				{
					p.val[ind] = tolu;
				}
				ind++;
			}
		}
	}
}

//Error Reducing Method.
void ER1(preal& p, preal& Fp, prealint& S, double tolu)
{
	//p.ER1proj(p.val, Fp.val, S.val, idx, tolu); //Replacement for the nested for loop below. - CPU code
        p.ER1proj1(p.gpuval, Fp.gpuval, S.gpuval, gpuIdx, tolu); //Replacement for the nested for loop below. - GPU code.
/*
	for (int n = 0, ind = 0; n < p.N; ++n)
	{
		for (int l = 0; l < p.Ln[n]; ++l)
		{
			for (int m = 0; m < p.Mn[n]; ++m)
			{
				if (S.val[ind] && Fp.val[ind] >= 0 && Fp.val[ind] <= tolu)
				{
					p.val[ind] = Fp.val[ind];
				}
				else if (!S.val[ind] || Fp.val[ind] < 0)
				{
					p.val[ind] = 0;
				}
				else
				{
					p.val[ind] = tolu;
				}
				ind++;
			}
		}
	}
*/
}

void ERSmooth(preal& p, preal& Fp, prealint& S, double tolu, int i)
{
	for (int n = 0, ind = 0; n < p.N; ++n)
	{
		for (int l = 0; l < p.Ln[n]; ++l)
		{
			for (int m = 0; m < p.Mn[n]; ++m)
			{
				if (S.val[ind] && Fp.val[ind] >= 0 && Fp.val[ind] <= tolu)
				{
					p.val[ind] = Fp.val[ind];
				}
				else if (!S.val[ind] || Fp.val[ind] < 0)
				{
					if (i < 20)
					{
						p.val[ind] = (p.val[ind] - .2*Fp.val[ind])*(1-i/20.0);					
					}					
					else
					{
						p.val[ind] = 0;
					}
				}
				else
				{
					p.val[ind] = tolu;
				}
				ind++;
			}
		}
	}
}

//Magnitude Projection.
void Pmhat(pfourier& phat, Ifourier& I)
{
	for (int n = 0, ind = 0; n < phat.N; ++n)
	{
		for (int l = 0; l < (phat.L+1)/2; ++l)
		{
			for (int m = 0; m < phat.M; ++m)			
			{
				phat.val[ind] = sqrt(max(0.0,I.val[ind]))*exp(im*arg(phat.val[ind]));
				ind++;
			}
		}		
	}
}

//Magnitude Projection.
void Pmhatcpu(pfourier& phat, Ifourier& I)
{
	double tmp, lh, rhx, rhy;
	for (int n = 0, ind = 0; n < phat.N; ++n)
	{
		for (int l = 0; l < (phat.L+1)/2; ++l)
		{
			for (int m = 0; m < phat.M; ++m)			
			{
				if(I.val[ind]>0.0){
					lh = I.val[ind];
				}
				else{
					lh = 0.0;
				}
				tmp = atan2(phat.val[ind].imag(),phat.val[ind].real());
				//phat.val[ind] = sqrt(lh)*exp(im*tmp);
				rhx = cos(tmp); rhy = sin(tmp);
				phat.val[ind].real((double)sqrt(lh)*rhx);
				phat.val[ind].imag((double)sqrt(lh)*rhy);
				ind++;
			}
		}		
	}
}

__global__ void cudaPmhat(cufftDoubleComplex* phval, double* ival, int size)
{
	int id = threadIdx.x + (blockDim.x*blockIdx.x); double rhx, rhy, lh, tmp;

	if(id<size){
		if(ival[id]>0.0){
			lh = ival[id];
		}
		else{
			lh = 0.0;
		}

		tmp = atan2(phval[id].y,phval[id].x);
		rhx = cos(tmp); rhy = sin(tmp);

		phval[id].x = sqrt(lh)*rhx; phval[id].y = sqrt(lh)*rhy;
	}
}

//Magnitude Projection.
void Pmhat1(pfourier& phat, Ifourier& I)
{
	dim3 block, grid;
        block.x = 64; block.y = 1;
        grid.x = (phat.size + block.x - 1)/block.x; grid.y = 1;
        cudaPmhat<<<grid,block>>>(phat.gpuval, I.gpuval, phat.size);
        cudaDeviceSynchronize();	
/*
	for (int n = 0, ind = 0; n < phat.N; ++n)
	{
		for (int l = 0; l < (phat.L+1)/2; ++l)
		{
			for (int m = 0; m < phat.M; ++m)			
			{
				phat.val[ind] = sqrt(max(0.0,I.val[ind]))*exp(im*arg(phat.val[ind]));
				ind++;
			}
		}		
	}
*/
}

double normF(dcomplex* z, int N)
{
	dcomplex z0 = z[0];
	z[0] /= sqrt(2);
	int incx = 1;
	
	double ret = dznrm2_(&N, z, &incx);
	
	z[0] = z0;
	
	return ret*sqrt(2);	
}


void Pa2(Isphere& Ilm, double** Bl)
{
	int N = Ilm.N;
	double Ilnorm;
	double fac = 0, den = 0;
	for (int n = 0, ind = 0; n < Ilm.N; ++n)
	{
		for (int l = 0; l <= Ilm.lmax; l+=2)
		{
			if (l == 0 || !(n >= cut1 && n <= cut2 && !(cut3 < n && n < cut4)) || l ==2 || l ==4 || l == 8)
			{
				ind += l+1;
				continue;
			}
			Ilnorm = normF(Ilm.val+ind, l+1);
			fac += Ilnorm*sqrt(Bl[l/2][n+n*N])*n*n;
			den += Bl[l/2][n+n*N]*n*n;
			ind += l+1;
		}
	}		
	fac /= den;
	fac = max(1.0,fac);
	fac = min(100.0,fac);
	cout<<fac*fac<<endl;
	
	
	
	for (int n = 0, ind = 0; n < Ilm.N; ++n)
	{
		for (int l = 0; l <= Ilm.lmax; l+=2)
		{			
			Ilnorm = normF(Ilm.val+ind, l+1);
			for (int m = 0; m <= l; ++m)
			{
			    if (l != 0 && (n >= cut1 && n <= cut2 && !(cut3 < n && n < cut4)))
				{
					if (Ilnorm != 0)
					{
						Ilm.val[ind] *= sqrt(Bl[l/2][n+n*N])/Ilnorm;
					}
					else
					{
						Ilm.val[ind] = sqrt(Bl[l/2][n+n*N])/sqrt(2*l+1);
					}
					if (l != 0)
					{
						Ilm.val[ind] *= fac;
					}
				}
				if (l == 0)
				{
					Ilm.val[ind] = SAXS[n];
				}
				ind++;
			}
		}
	}
}

// Correlation Projection.
void Pc(Isphere& Ilm, double** Bl)
{
	int N = Ilm.N;
	int lmax = Ilm.lmax;


	for (int n = 0, ind = 0; n < Ilm.N; ++n)
	{
		for (int l = 0; l <= Ilm.lmax; l+=2)
		{
			for (int m = 0; m <= l; ++m)
			{
				Il[l/2][n + m*Ilm.N] = Ilm.val[ind];
				if (m != 0)				
				{
					Il[l/2][n + (2*l+1 - m)*Ilm.N] = conj(Ilm.val[ind]);
				}
				if (!(n >= cut1 && n <= cut2 && !(cut3 < n && n < cut4)))
				{
					Il[l/2][n + m*Ilm.N] = 0;
					if (m!= 0) Il[l/2][n + (2*l+1 - m)*Ilm.N] = 0;
				}
				ind++;
			}
		}
	}
	
	
	for (int l = 0; l<= Ilm.lmax; l+=2)
	{
		MatMultz(2*l+1, 2*l+1, Ilm.N, SVDD[l/2], Il[l/2], SVDDI[l/2]);		
		Uproject(SVDDI[l/2], 2*l+1);			
		MatMultz(Ilm.N, 2*l+1, 2*l+1, VS[l/2], SVDDI[l/2], Il[l/2]);
	}	

	
	double** Blmodel = new double*[lmax/2+1];
	for (int l = 0; l <= lmax; l +=2)
	{
		Blmodel[l/2] = new double[N*N];
	}
	
	ComputeBlmodel(Ilm, Blmodel);
	
	double scalenum = 0, scaleden = 0;
	for (int l = 0; l <= lmax; l +=2)
	{
		for (int n = 0; n < N; ++n)
		{
			if (n >= cut1 && n <= cut2 && !(cut3 < n && n < cut4) && l != 0)
			{
				scalenum += Blmodel[l/2][n+n*N]*Bl[l/2][n+n*N]*n*n;
				scaleden += Sqr(Bl[l/2][n+n*N])*n*n;
			}
		}
	}
	
	for (int l = 0; l <= lmax; l +=2)
	{
		delete[] Blmodel[l/2];
	}
	delete[] Blmodel;
	
	
	
	
	
	double scale = scalenum/scaleden;	
	
	scale = sqrt(scale);
	scale = min(scale,sqrt(200.0));
	scale = max(scale,sqrt(50.0));
	
	for (int n = 0, ind = 0; n < Ilm.N; ++n)
	{
		for (int l = 0; l <= Ilm.lmax; l+=2)
		{
			for (int m = 0; m <= l; ++m)
			{

				if (n >= cut1 && n <= cut2 && !(cut3 < n && n < cut4) && l !=0)
				{
					Ilm.val[ind] = scale*Il[l/2][n + m*Ilm.N];
				}
				if (l == 0)
				{
					if (SAXS[n] > 1e-10 && n > 3)
					{
						Ilm.val[ind] = SAXS[n];
					}
				}
				ind++;
			}
		}
	}
	

}

void ComputeBlmodel(Isphere& Ilm, double** Blmodel)
{
	int N = Ilm.N;
	int lmax = Ilm.lmax;
	dcomplex*** Ilmarr = new dcomplex**[lmax/2+1];
	for (int l = 0; l <= lmax; l+=2)
	{
		Ilmarr[l/2] = new dcomplex*[N];
		for (int n = 0; n < N; ++n)
		{
			Ilmarr[l/2][n] = new dcomplex[lmax+1];
		}
	}
	
	for (int n = 0, ind = 0; n < N; ++n)
	{
		for (int l = 0; l <= lmax; l += 2)
		{
			for (int m = 0; m <= l; ++m)
			{
				Ilmarr[l/2][n][m] = Ilm.val[ind++];
			}
		}
	}

	
	for (int n1 = 0; n1 < N; ++n1)
	{
		for (int n2 = 0; n2 < N; ++n2)
		{
			for (int l = 0; l <= lmax; l +=2)
			{
				Blmodel[l/2][n1 + n2*N] = (Ilmarr[l/2][n1][0]*Ilmarr[l/2][n2][0]).real();
				for (int m = 1; m <= lmax; ++m)
				{
					Blmodel[l/2][n1 + n2*N]	+= 2*(Ilmarr[l/2][n1][m]*conj(Ilmarr[l/2][n2][m])).real();
				}
			}
		}
	}
	
	
	for (int l = 0; l <= lmax; l+=2)
	{
		for (int n = 0; n < N; ++n)
		{
			delete [] Ilmarr[l/2][n];
		}
		delete [] Ilmarr[l/2];
	}
	delete [] Ilmarr;
}

//Function related to Correlation Projection.
void PCAfilter(double** Bl, int N, int lmax)
{
	
	double* Bmat = new double[N*N];
	for (int l = 0; l <= lmax; l += 2)
	{
		for (int i = 0; i < N*N; ++i)
		{
			int n1 = i/N, n2 = i%N;
			if ( min(n1,n2) >= cut1 && max(n1, n2) <= cut2 && !(cut3 < n1 && n1 < cut4) && !(cut3 < n2 && n2 < cut4))// && !(l==2 && (n1 < cut4 || n2 < cut4)))
			{
				Bmat[i] = (Bl[l / 2][i]+ Bl[l/2][i/N + (i%N)*N] )/2.0;
			}
			else
			{
				Bmat[i] = 0;
			}
		}
		
		EigenDecomp(Bmat, VS[l / 2], N,  2*l+1);		
	}
	
	
	for (int l = 0; l <= lmax; l+=2)
	{
		for (int i = 0; i < 2*l+1; ++i)
		{
			for (int j = 0; j < N; ++j)
			{
				//SVDD[l/2][i + j*(2*l+1)] = VS[l/2][j + i*N]*j*j;
				SVDD[l/2][i + j*(2*l+1)] = VS[l/2][j + i*N]*double(j*j);
			}
		}
	}
	
	
	delete[] Bmat;

}

//Computes one iteration of the flow chart: from polar fourier transform to inverse polar fourier transform.
void F(preal& p, preal& Fp, double** Bl)
{
	pfourier phat(*(p.eng));
	Ifourier I(*(p.eng));
	Isphere Ilm(*(p.eng));

        //Perform Polar fourier transform on data in object p.	
	p.PFT(phat);	
        //Compute intensity of data in object phat.
	phat.Intensity(I);

        //Compute Spherical Harmonic Transform on intensities and generate intensity harmonic coefficients.
	I.SHT(Ilm);	

        //Correlation Projection.
	if (CORRTYPE == 0)
	{
		Pa2(Ilm, Bl);
	}
	else if (CORRTYPE == 1)
	{
		int N = I.N;
		int lmax = Ilm.lmax;

		PCAfilter(Bl, N, lmax);		
		Pc(Ilm, Bl);

	}

        //Compute Inverse Spherical Harmonic Transform on intensity harmonic coefficients.
	Ilm.ISHT(I);

        //Magnitude Projection.
	Pmhat(phat, I);

        //Compute inverse Polar fourier transform.
	phat.IPFT(Fp);
}

//Computes one iteration of the flow chart: from polar fourier transform to inverse polar fourier transform.
void F1(preal& p, preal& Fp, double** Bl)
{
	pfourier phat(*(p.eng));
	Ifourier I(*(p.eng));
	Isphere Ilm(*(p.eng));

        //Perform Polar fourier transform on data in object p.	
	//p.PFT(phat);	
	p.PFT1(phat);	
        //Compute intensity of data in object phat.
	//phat.Intensity(I);
	phat.Intensity1(I);

        //Compute Spherical Harmonic Transform on intensities and generate intensity harmonic coefficients.
	//I.SHT(Ilm);	
	I.SHT2(Ilm, sgpuIdx, shtnum);	

	//Verification
        checkCudaErrors(cudaMemcpy(Ilm.val,Ilm.gpuval,sizeof(cufftDoubleComplex)*Ilm.size,cudaMemcpyDeviceToHost));
        //checkCudaErrors(cudaMemcpy(Ilm.valsave,Ilm.gpuvalsave,sizeof(cufftDoubleComplex)*Ilm.size,cudaMemcpyDeviceToHost));

        //Correlation Projection.
	if (CORRTYPE == 0)
	{
		Pa2(Ilm, Bl);
	}
	else if (CORRTYPE == 1)
	{
		int N = I.N;
		int lmax = Ilm.lmax;

		PCAfilter(Bl, N, lmax);		
		Pc(Ilm, Bl);

	}

	//Verification
        checkCudaErrors(cudaMemcpy(Ilm.gpuval,Ilm.val,sizeof(cufftDoubleComplex)*Ilm.size,cudaMemcpyHostToDevice));
        //checkCudaErrors(cudaMemcpy(Ilm.gpuvalsave,Ilm.valsave,sizeof(cufftDoubleComplex)*Ilm.size,cudaMemcpyHostToDevice));

        //Compute Inverse Spherical Harmonic Transform on intensity harmonic coefficients.
	//Ilm.ISHT(I);
	Ilm.ISHT2(I, sgpuIdx, shtnum);

        //Magnitude Projection.
	//Pmhat(phat, I);
	Pmhat1(phat, I);

        //Compute inverse Polar fourier transform.
	//phat.IPFT(Fp);
	phat.IPFT1(Fp);
}

//Computes one iteration of the flow chart: from polar fourier transform to inverse polar fourier transform.
void Ffilter(preal& p, preal& Fp, double** Bl, prealint& S, double tolu, Ifourier& Isave)
{
	pfourier phat(*(p.eng));
	Ifourier I(*(p.eng));
	Isphere Ilm(*(p.eng));
	preal pER = p;
	
	p.PFT(phat);	
	pfourier phatER = phat;
	
	Pmhat(phatER, Isave);
        //Compute inverse Polar fourier transform.
	phatER.IPFT(pER);

	for (int n = 0, ind = 0; n < pER.N; ++n)
	{
		for (int l = 0; l < pER.Ln[n]; ++l)
		{
			for (int m = 0; m < pER.Mn[n]; ++m)
			{
				if (S.val[ind] && (pER.val[ind] >= 0) && pER.val[ind] <= tolu)
				{
					pER.val[ind] = pER.val[ind];
				}
				else if (!S.val[ind] || (pER.val[ind] < 0))
				{
					pER.val[ind] = 0;
				}
				else
				{
					pER.val[ind] = tolu;
				}
				ind++;
			}
		}
	}

        //Perform Polar fourier transform on data in object p.	
	pER.PFT(phatER);
        //compute intensity of data in object phat.
	phatER.Intensity(I);
	
        //Compute Spherical Harmonic Transform on intensities and generate intensity harmonic coefficients.
        I.SHT(Ilm);	
	
        //Correlation Projection.
        if (CORRTYPE == 0)
	{
		Pa2(Ilm, Bl);
	}
	else if (CORRTYPE == 1)
	{
		int N = I.N;
		int lmax = Ilm.lmax;

		
		PCAfilter(Bl, N, lmax);		
		Pc(Ilm, Bl);

	} 

        //Compute Inverse Spherical Harmonic Transform on intensity harmonic coefficients.
	Ilm.ISHT(I);
	
	for (int i = 0; i < I.size; ++i) Isave.val[i] = I.val[i];

        //Magnitude Projection.
	Pmhat(phat, I);

	//Compute inverse Polar fourier transform.
	phat.IPFT(Fp);
	
}

__global__ void cudacpyI(double* in, double* out, int size)
{
	int id = threadIdx.x + (blockIdx.x*blockDim.x);

	if(id<size){
		out[id] = in[id];
	}
}

//Computes one iteration of the flow chart: from polar fourier transform to inverse polar fourier transform.
void Ffilter1(preal& p, preal& Fp, double** Bl, prealint& S, double tolu, Ifourier& Isave)
{
	pfourier phat(*(p.eng));
	Ifourier I(*(p.eng));
	Isphere Ilm(*(p.eng));
	preal pER = p;

	//Verification
        //checkCudaErrors(cudaMemcpy(p.gpuval,p.val,sizeof(double)*p.size,cudaMemcpyHostToDevice)); //Using HIO1 instead of this.
	
	//p.PFT(phat);	
	p.PFT1(phat);	
	pfourier phatER = phat;

	//checkCudaErrors(cudaMemcpy(Isave.gpuval,Isave.val,sizeof(double)*Isave.size,cudaMemcpyHostToDevice));	
	//Pmhatcpu(phatER, Isave);
	Pmhat1(phatER, Isave);
	
	//Verification
	//checkCudaErrors(cudaMemcpy(phatER.val,phatER.gpuval,sizeof(cufftDoubleComplex)*phatER.size,cudaMemcpyDeviceToHost));

        //Compute inverse Polar fourier transform.
	//phatER.IPFT(pER);
	phatER.IPFT1(pER);

	//pER.ERproj(S.val, idx, tolu); //Replacement for the nested for loop below. - CPU code
	pER.ERproj1(S.gpuval, gpuIdx, tolu); //Replacement for the nested for loop below. - GPU code.

	//Verification
        //checkCudaErrors(cudaMemcpy(pER.val,pER.gpuval,sizeof(double)*pER.size,cudaMemcpyDeviceToHost));
/*
	for (int n = 0, ind = 0; n < pER.N; ++n)
	{
		for (int l = 0; l < pER.Ln[n]; ++l)
		{
			for (int m = 0; m < pER.Mn[n]; ++m)
			{
				if (S.val[ind] && (pER.val[ind] >= 0) && pER.val[ind] <= tolu)
				{
					pER.val[ind] = pER.val[ind];
				}
				else if (!S.val[ind] || (pER.val[ind] < 0))
				{
					pER.val[ind] = 0;
				}
				else
				{
					pER.val[ind] = tolu;
				}
				ind++;
			}
		}
	}
*/
        //Perform Polar fourier transform on data in object p.	
	//pER.PFT(phatER);
	pER.PFT1(phatER);
        //compute intensity of data in object phat.
	phatER.Intensity1(I);

	//Verification
        //checkCudaErrors(cudaMemcpy(I.val,I.gpuval,sizeof(double)*I.size,cudaMemcpyDeviceToHost));
	
        //Compute Spherical Harmonic Transform on intensities and generate intensity harmonic coefficients.
        //I.SHT(Ilm);	
        //I.SHT1(Ilm);	
        I.SHT2(Ilm, sgpuIdx, shtnum);

	//Verification
        checkCudaErrors(cudaMemcpy(Ilm.val,Ilm.gpuval,sizeof(cufftDoubleComplex)*Ilm.size,cudaMemcpyDeviceToHost));	
        //checkCudaErrors(cudaMemcpy(Ilm.valsave,Ilm.gpuvalsave,sizeof(cufftDoubleComplex)*Ilm.size,cudaMemcpyDeviceToHost));	
	
        //Correlation Projection.
        if (CORRTYPE == 0)
	{
		Pa2(Ilm, Bl);
	}
	else if (CORRTYPE == 1)
	{
		int N = I.N;
		int lmax = Ilm.lmax;

		
		PCAfilter(Bl, N, lmax);		
		Pc(Ilm, Bl);

	} 

	//Verification
        checkCudaErrors(cudaMemcpy(Ilm.gpuval,Ilm.val,sizeof(cufftDoubleComplex)*Ilm.size,cudaMemcpyHostToDevice));
        //checkCudaErrors(cudaMemcpy(Ilm.gpuvalsave,Ilm.valsave,sizeof(cufftDoubleComplex)*Ilm.size,cudaMemcpyHostToDevice));

        //Compute Inverse Spherical Harmonic Transform on intensity harmonic coefficients.
	//Ilm.ISHT(I);
	//Ilm.ISHT1(I);
	Ilm.ISHT2(I, sgpuIdx, shtnum);

	//Verification
        //checkCudaErrors(cudaMemcpy(I.val,I.gpuval,sizeof(double)*I.size,cudaMemcpyDeviceToHost));
	
	//for (int i = 0; i < I.size; ++i) Isave.val[i] = I.val[i];
	dim3 block, grid;
        block.x = 64; block.y = 1;
        grid.x = (I.size + block.x - 1)/block.x; grid.y = 1;

        cudacpyI<<<grid,block>>>(I.gpuval, Isave.gpuval, I.size);
        cudaDeviceSynchronize();

        //Magnitude Projection.
	//Pmhat(phat, I);
	Pmhat1(phat, I);

	//Verification
        //checkCudaErrors(cudaMemcpy(phat.val,phat.gpuval,sizeof(cufftDoubleComplex)*phat.size,cudaMemcpyDeviceToHost));

	//Compute inverse Polar fourier transform.
	//phat.IPFT(Fp);
	phat.IPFT1(Fp);
	
}

void PrintBl2(double** Bl, int N, int lmax, int iter)
{
	stringstream str(stringstream::out);
	double cmin = -.5;
	double cmax = .5;


	str << "<VTKFile type =\"RectilinearGrid\">" << '\n';
	str << "<RectilinearGrid WholeExtent=\"" << 1 << " " << N << " " << 1 << " " << N << " " << 1 << " " << 1 << "\">" << '\n';
	str << "<Piece Extent=\"" << 1 << " " << N << " " << 1 << " " << N << " " << 1 << " " << 1 << "\">" << '\n';
	str << "<PointData>" << '\n';
	for (int l = 0; l <= lmax; l += 2)
	{
		str << "<DataArray type=\"Float64\" Name=\"B" << l <<"\" NumberOfComponents=\"1\" format=\"ascii\">" << '\n';
		for (int i = 0; i < N; ++i)
		{
			for (int j = 0; j < N; ++j)
			{
				str << Bl[l/2][i + j*N] << endl;
			}
		}
		str << "</DataArray>" << '\n';
	}
	str << "</PointData>" << '\n';
	str << "<CellData>" << '\n';
	str << "</CellData>" << '\n';
	str << "<Coordinates>" << '\n';
	str << "<DataArray type=\"Float64\" Name=\"X\" NumberOfComponents=\"1\" format=\"ascii\">" << '\n';
	for (int i = 0; i < N; ++i)
	{
		str << cmin + i*((cmax - cmin) / (1.0*N - 1)) << endl;
	}
	str << "</DataArray>" << '\n';
	str << "<DataArray type=\"Float64\" Name=\"Y\" NumberOfComponents=\"1\" format=\"ascii\">" << '\n';
	for (int i = 0; i < N; ++i)
	{
		str << cmin + i*((cmax - cmin) / (1.0*N - 1)) << endl;
	}
	str << "</DataArray>" << '\n';
	str << "<DataArray type=\"Float64\" Name=\"Z\" NumberOfComponents=\"1\" format=\"ascii\">" << '\n';

	str << 0<< endl;

	str << "</DataArray>" << '\n';
	str << "</Coordinates>" << '\n';
	str << "</Piece>" << '\n';
	str << "</RectilinearGrid>" << '\n';
	str << "</VTKFile>" << '\n';


	ofstream myfile;
	char file[255];
	char snum[255];
	strcpy(file, "Blmodel");
	sprintf(snum, "%d", iter);
	strcat(file, snum);
	strcat(file, ".vtr");
	myfile.open(file);
	myfile.write(str.str().c_str(), str.str().length());
	myfile.close();

}

void PrintModelBl(preal& p, int num)
{
	pfourier phat(*(p.eng));
	Ifourier I(*(p.eng));
	Isphere Ilm(*(p.eng));
	
	p.PFT(phat);
	phat.Intensity(I);
	I.SHT(Ilm);
	
	double** Blmodel = new double*[Ilm.lmax/2 + 1];
	for (int l = 0; l <= Ilm.lmax; l+=2)
	{
		Blmodel[l/2] = new double[p.N];
	}

	double Ilnorm;
	for (int n = 0, ind = 0; n < Ilm.N; ++n)
	{
		for (int l = 0; l <= Ilm.lmax; l+=2)
		{
			Ilnorm = normF(Ilm.val+ind, l+1);
			Blmodel[l/2][n] = Sqr(Ilnorm);
			ind += l+1;
		}
	}
	
	
	ofstream myfile;
	char file[255];
	char snum[255];
	strcpy(file, "Bl");
	sprintf(snum, "%d", num);
	strcat(file, snum);
	strcat(file, ".txt");
	stringstream str(stringstream::out);

	for (int l = 0; l <= Ilm.lmax; l+=2)
	{
		str<<"B"<<l<<endl;
		for (int n = 0; n < p.N; ++n)
		{
			str<<Blmodel[l/2][n]<<endl;
		}
	}
		
	myfile.open(file);
	myfile.write(str.str().c_str(),str.str().length());
	myfile.close();
	
	

	for (int l = 0; l <= Ilm.lmax; l+=2)
	{
		delete [] Blmodel[l/2];
	}
	delete [] Blmodel;
	
}

void PrintModelBl2(preal& p, int num)
{
	pfourier phat(*(p.eng));
	Ifourier I(*(p.eng));
	Isphere Ilm(*(p.eng));
	
	p.PFT(phat);
	phat.Intensity(I);
	I.SHT(Ilm);
	
	int N = p.N;
	int lmax = Ilm.lmax;
	
	double** Blmodel = new double*[lmax/2+1];
	for (int l = 0; l <= lmax; l+=2)
	{
		Blmodel[l/2] = new double[N*N];
	}
	
	ComputeBlmodel(Ilm, Blmodel);

	PrintBl2(Blmodel, N, lmax, num);
	
	for (int l = 0; l <= Ilm.lmax; l+=2)
	{
		delete [] Blmodel[l/2];
	}
	delete [] Blmodel;
	
}

void PrintReconstruction(preal& p, int num)
{
	ofstream myfile;
	char file[255];
	char snum[255];
	strcpy(file, "Reconstruction");
	sprintf(snum, "%d", num);
	strcat(file, snum);
	strcat(file, ".txt");
	stringstream str(stringstream::out);
	
	for (int i = 0; i < p.size; ++i)
	{
		str << p.val[i]<<endl;
	}
	
	myfile.open(file);
	myfile.write(str.str().c_str(),str.str().length());
	myfile.close();
}

void Smear(preal& p, double sigma)
{
	pfourier phat(*(p.eng));
	p.PFT(phat);
	
	
	for (int n = 0, ind = 0; n < phat.N; ++n)
	{
		double r = phat.eng->qf[n];
		for (int l = 0; l < (phat.L+1)/2; ++l)
		{
			for (int m = 0; m < phat.M; ++m)
			{
				phat.val[ind] *= exp(-2*Sqr(r*PI*sigma));
				ind++;
			}
		}
	}
	
	phat.IPFT(p);	
}

__global__ void cudasmear(cufftDoubleComplex* val,double* qf,int N,int L,int M,double sigma)
{
	int bid = blockIdx.x, tid = threadIdx.x;

	double r = qf[bid];
	int ind = (bid*((L+1)/2)*M) + (tid*M);
	for(int m=0; m<M;m++){
		val[ind].x *= exp(-2*(r*PI*sigma)*(r*PI*sigma));
		val[ind].y *= exp(-2*(r*PI*sigma)*(r*PI*sigma));
		ind++;
	}
}

void Smear1(preal& p, double sigma)
{
	pfourier phat(*(p.eng));
	p.PFT1(phat);

	dim3 block, grid;
	block.x = (phat.L+1)/2; block.y = 1;
	grid.x = phat.N; grid.y = 1; 
	cudasmear<<<grid,block>>>(phat.gpuval,phat.eng->d_qf,phat.N,phat.L,phat.M,sigma);
	cudaDeviceSynchronize();
/*	
	for (int n = 0, ind = 0; n < phat.N; ++n)
	{
		double r = phat.eng->qf[n];
		for (int l = 0; l < (phat.L+1)/2; ++l)
		{
			for (int m = 0; m < phat.M; ++m)
			{
				phat.val[ind] *= exp(-2*Sqr(r*PI*sigma));
				ind++;
			}
		}
	}
*/	
	phat.IPFT1(p);	
}


//Function used to obtain good estimate of the true support region.
void Shrinkwrap(preal& p, prealint& S)
{
	preal psmear = p;
	Smear(psmear, sigma);
	for (int n = 0, ind = 0; n < p.N; ++n)
	{
		for (int l = 0; l < p.Ln[n]; ++l)
		{
			for (int m = 0; m < p.Mn[n]; ++m)
			{
				if (psmear.val[ind] < eps)
				{
					S.val[ind] = 0;
				}
				else
				{
					S.val[ind] = 1;
				}
				ind++;
			}
		}
	}
}

//Function used to obtain good estimate of the true support region.
void Shrinkwrap1(preal& p, prealint& S)
{
	preal psmear = p;
	Smear1(psmear, sigma);

	p.Shrink(psmear.gpuval,S.gpuval,eps,gpuIdx);
/*
	for (int n = 0, ind = 0; n < p.N; ++n)
	{
		for (int l = 0; l < p.Ln[n]; ++l)
		{
			for (int m = 0; m < p.Mn[n]; ++m)
			{
				if (psmear.val[ind] < eps)
				{
					S.val[ind] = 0;
				}
				else
				{
					S.val[ind] = 1;
				}
				ind++;
			}
		}
	}
*/
}

void Atomwrap(preal& p, prealint& S)
{
	preal psmear = p;
	Smear(psmear, sigma);
	
	vector<double> pvals(p.size);	
	for (int i = 0; i < p.size; ++i) pvals[i] = p.val[i];//psmear.val[i];	
	sort(pvals.begin(),pvals.end());
	
	double aeps = pvals[(int)(p.size*.99)];
	

	for (int n = 0, ind = 0; n < p.N; ++n)
	{
		for (int l = 0; l < p.Ln[n]; ++l)
		{
			for (int m = 0; m < p.Mn[n]; ++m)
			{
				if (p.val[ind] < aeps || n > p.N/2)
				{
					S.val[ind] = 0;
				}
				else
				{
					S.val[ind] = 1;
				}
				ind++;
			}
		}
	}
}


void ReadBl2(double** Bl, int N, int lmax, string file)
{
	ifstream infile;
	infile.open(file.c_str());
	
	double dd;
	int Nr, lr;
	infile >> Nr;
	infile >> lr;
	
	
	for (int l = 0; l <= lr; l +=2)
	{
		for (int n1 = 0; n1 < Nr; ++n1)
		{
			for (int n2 = 0; n2 < Nr; ++n2)
			{
				if (n1 < N && n2 < N && l <= lmax)
				{
					infile >> Bl[l/2][n1 + n2*N];
				}
				else
				{
					infile >> dd;
				}
			}
			
		}
	}
	
	SAXS = new double[N];
	for (int n = 0; n < Nr; ++n)
	{
		if (n < N)
		{
			infile >> SAXS[n];
		}
		else
		{
			infile >> dd;
		}
	}
	
	infile.close();		
}


//rename me !!!!
void PCA(double** Bl, int N, int lmax, double* q)
{
	VS = new dcomplex*[lmax/2+1];
	
	for (int l = 0; l <= lmax; l+=2)
	{
		VS[l/2] = new dcomplex[N*(2*l+1)];
		//EigenDecomp(Bl[l/2], VS[l/2], N, 2*l+1);
	}
	
	SVDD = new dcomplex*[lmax/2+1];
	
	for (int l = 0; l <= lmax; l+=2)
	{
		SVDD[l/2] = new dcomplex[N*(2*l+1)];
		for (int i = 0; i < 2*l+1; ++i)
		{
			for (int j = 0; j < N; ++j)
			{
				//SVDD[l/2][i + j*(2*l+1)] = VS[l/2][j + i*N]*Sqr(q[j]);
			}
		}
	}
	
	Il = new dcomplex*[lmax/2+1];
	SVDDI = new dcomplex*[lmax/2+1];
	for (int l = 0; l <= lmax; l+=2)
	{
		Il[l/2] = new dcomplex[(2*l+1)*N];	
		SVDDI[l/2] = new dcomplex[(2*l+1)*(2*l+1)];	
	}
	
}

void generateIdx(preal& p, int lmax)
{
	idx = new int[p.N+1]; sidx = new int[(lmax/2)+2];
	idx[0] = 0; sidx[0] = 0; shtnum = 0;

	int tmp;
	for(int l=0; l<=lmax; l+=2){
		tmp = 0;
		for(int m=0; m<=l; m++){
			shtnum++; tmp++;
		}
		sidx[(l/2)+1] = sidx[l/2] + tmp;
	}
	printf("The values of shtnum is %d and last value of six is %d.\n",shtnum,sidx[(lmax/2)+1]);
	
	for(int i=1; i<=p.N; i++) idx[i] = idx[i-1] + (p.Ln[i-1]*p.Mn[i-1]);

	checkCudaErrors(cudaMalloc((void **)&gpuIdx,sizeof(int)*(p.N+1)));
	checkCudaErrors(cudaMalloc((void **)&sgpuIdx,sizeof(int)*((lmax/2)+2)));
	checkCudaErrors(cudaMemcpy(gpuIdx,idx,sizeof(int)*(p.N+1),cudaMemcpyHostToDevice));
	checkCudaErrors(cudaMemcpy(sgpuIdx,sidx,sizeof(int)*((lmax/2)+2),cudaMemcpyHostToDevice));
}

__global__ void cudaReduction(double* val, double* out, int size)
{
        int id = threadIdx.x;
        extern __shared__ double stmp[];

        double tmp = 0;
        for(int i=id;i<size;i+=blockDim.x) tmp += val[i];
        stmp[id] = tmp;
        __syncthreads();

        int ssize = blockDim.x/2;
        while(ssize>0){
                if(id<ssize){
                        stmp[id] += stmp[id+ssize];
                }
                __syncthreads();
                ssize = ssize/2;
        }
        if(threadIdx.x==0){
		out[0] = stmp[0];
		out[0] = out[0]/fabs(out[0]);
	}
}

__global__ void cudamul(double* val,double* avg,int size)
{
	int id = threadIdx.x + (blockIdx.x*blockDim.x);

        if(id<size){
                val[id] *= avg[0];
        }
}

//Function which computes the iterative phasing.
void ItPhase(pftengine& eng, double** Bl, double beta, double tolu, int lmax)
{
        //Initializes all the variables in the respective objects.
	prealint S(eng);
	preal p(eng);
	preal Fp(eng);
	Ifourier Isave(eng);
	pfourier phat(eng);
	
        // Initialize object p with random values generated using GSL library.
	generateIdx(p, lmax);
	Init(p, S);

        //Perform Polar fourier transform on data in object p.	
	//p.PFT(phat);
	p.PFT1(phat);
        //Compute intensity of data in object phat.
	//phat.Intensity(Isave);
	phat.Intensity1(Isave);
	
        //ITERMAX loop.
        for (int iter = 0; iter < ITERMAX; ++iter)
	{
		cout<<"\niteration "<<iter<<endl;
		cout<<"\nHIO"<<endl;

                //HIOITER loop.
		for (int i = 0; i < HIOITER; ++i)
		{
                        //Computes one iteration of the flow chart: from polar fourier transform to inverse polar fourier transform.
			//Ffilter(p, Fp, Bl, S, tolu, Isave);
			Ffilter1(p, Fp, Bl, S, tolu, Isave);
                        //Real-Space Constraints: Hybrid input-output.
			//HIO(p, Fp, S, beta, tolu);				
			HIO1(p, Fp, S, beta, tolu);				
		}
		//Verification
		//checkCudaErrors(cudaMemcpy(p.val,p.gpuval,sizeof(double)*p.size,cudaMemcpyDeviceToHost));

		//p.ItPproj(S.val, idx, tolu); //Replacement for the nested for loop below. - CPU code
	        p.ItPproj1(S.gpuval, gpuIdx, tolu); //Replacement for the nested for loop below. - GPU code.

		//Verification
                //checkCudaErrors(cudaMemcpy(p.val,p.gpuval,sizeof(double)*p.size,cudaMemcpyDeviceToHost));
/*
		for (int n = 0, ind = 0; n < p.N; ++n)
		{
			for (int l = 0; l < p.Ln[n]; ++l)
			{
				for (int m = 0; m < p.Mn[n]; ++m)
				{
					if (S.val[ind] && p.val[ind] <= tolu)
					{
						p.val[ind] = p.val[ind];
					}
					else if (!S.val[ind])// || p.val[ind] < 0)
					{
						p.val[ind] = 0;
					}
					else
					{
						p.val[ind] = tolu;
					}
					ind++;
				}
			}
		}
*/		
                cout<<"ER"<<endl;
		for (int i = 0; i < ERITER; ++i)
		{
                        //Computes one iteration of the flow chart: from polar fourier transform to inverse polar fourier transform.
			//F(p, Fp, Bl);		
			F1(p, Fp, Bl);		
                        //Real-Space Constraints: Error Reducing.
			//ER(p, Fp, S, tolu);			
			ER1(p, Fp, S, tolu);			
		}

		//Verification
                //checkCudaErrors(cudaMemcpy(p.val,p.gpuval,sizeof(double)*p.size,cudaMemcpyDeviceToHost));

		//double avg = 0;
		//for (int i = 0; i < p.size; ++i) avg += p.val[i];
		dim3 block, grid;
		block.x = 1024; block.y = 1;
	        grid.x = 1; grid.y = 1;
		cudaReduction<<<grid,block,block.x*sizeof(double)>>>(p.gpuval,gpuavg,p.size);
	        cudaDeviceSynchronize();
	
		//checkCudaErrors(cudaMemcpy(avg,gpuavg,sizeof(double),cudaMemcpyDeviceToHost));
	
		//avg = avg/fabs(avg);
		//avg[0] = avg[0]/fabs(avg[0]);
		
		//for (int i = 0; i < p.size; ++i) p.val[i] *= avg;
		//for (int i = 0; i < p.size; ++i) p.val[i] *= avg[0];
		block.x = 64; block.y = 1;
	        grid.x = (p.size + block.x - 1)/block.x; grid.y = 1;

	        cudamul<<<grid,block>>>(p.gpuval,gpuavg,p.size);
        	cudaDeviceSynchronize();

		//Verification
                //checkCudaErrors(cudaMemcpy(p.val,p.gpuval,sizeof(double)*p.size,cudaMemcpyDeviceToHost));
/*
                //Print the values.		
		if (rank1 == 0)
		{
			MakeVTKreal(p,iter);
			PrintModelBl(p, iter);	
			PrintModelBl2(p, iter);	
		}		
*/		
                //Computed to obtain good estimate.
		//Shrinkwrap(p, S);		
		Shrinkwrap1(p, S);		
	
		//Verification
                //checkCudaErrors(cudaMemcpy(p.val,p.gpuval,sizeof(double)*p.size,cudaMemcpyDeviceToHost));
                //checkCudaErrors(cudaMemcpy(S.val,S.gpuval,sizeof(int)*S.size,cudaMemcpyDeviceToHost));
	
                for (int i = 0; i < ERITER; ++i)
		{
                	//Computes one iteration of the flow chart: from polar fourier transform to inverse polar fourier transform.
			//F(p, Fp, Bl);		
			F1(p, Fp, Bl);		
                	//Real-Space Constraints: Error Reducing.
			//ER(p, Fp, S, tolu);
			ER1(p, Fp, S, tolu);
			
		}
		
                //Perform Polar fourier transform on data in object p.
		p.PFT1(phat);
                //Compute intensity of data in object phat.
		phat.Intensity1(Isave);
		
		//Verification
		//checkCudaErrors(cudaMemcpy(p.gpuval,p.val,sizeof(double)*p.size,cudaMemcpyHostToDevice));
		//checkCudaErrors(cudaMemcpy(Isave.gpuval,Isave.val,sizeof(double)*Isave.size,cudaMemcpyHostToDevice));
	}

	//Verification
        //checkCudaErrors(cudaMemcpy(p.val,p.gpuval,sizeof(double)*p.size,cudaMemcpyDeviceToHost));
	//checkCudaErrors(cudaMemcpy(S.val,S.gpuval,sizeof(int)*S.size,cudaMemcpyDeviceToHost));	
        cout<<"Refine"<<endl;
	for (int i = 0; i < REFINEITER; ++i)
	{
                //Computes one iteration of the flow chart: from polar fourier transform to inverse polar fourier transform.
		//F(p, Fp, Bl);
		F1(p, Fp, Bl);
                //Real-Space Constraints: Error Reducing.
		//ER(p, Fp, S, tolu);
		ER1(p, Fp, S, tolu);
	}
	
	//Verification
        checkCudaErrors(cudaMemcpy(p.val,p.gpuval,sizeof(double)*p.size,cudaMemcpyDeviceToHost));

        if (rank1 == 0)
	{
		MakeVTKreal(p, ITERMAX);
	}

        //Print the output reconstruction details.
	PrintModelBl(p, rank1);	
	PrintModelBl2(p, rank1);	
	PrintReconstruction(p,rank1);
        
        printf("\nCompleted to print in rank %d.",rank1);
}

int main()
{	
	int N = 80;   //Size of discretization.
	int* Ln = new int[N];   //Number of nodes in inclination angles.
	int lmax = 20;
	CORRTYPE = 1;   //Correlation Type.
	ITERMAX = 15;   //Total number of iterations of set of HIO and ER based iterations.
	HIOITER = 60;   //Number of iterations for hybrid input-output (HIO) related iteration technique.
	ERITER = 40;   //Number of iterations for error-reducing (ER) related iteration technique.
	REFINEITER = 200;   //Number of iterations for error-reducing (ER) related iteration technique for refine.
	sigma = 1.0/N;
	eps = 3e2;
	double beta = .5;	
	double tolu = 1e100;
	
	for (int n = 0; n < N; ++n)
	{
		Ln[n] = ceil(PI*n) + 15;
		if (n == 0) Ln[n] = 1;
	}
	double** Bl = new double*[lmax/2 + 1];   //Variable into which the data from the text file is read to.

	for (int l = 0; l <= lmax; l+=2)
	{
		if      (CORRTYPE == 0) Bl[l/2] = new double[N];
		else if (CORRTYPE == 1) Bl[l/2] = new double[N*N];
	}
	 
	int argc = 0;
	char **argv = 0;

	//MPI Initialization.	
        MPI_Init(&argc,&argv);
        MPI_Comm_rank(MPI_COMM_WORLD,&rank1);
        MPI_Comm_size(MPI_COMM_WORLD,&mpiRanks);

	//Set CUDA devices
	int gpuDevices, gpuId;
	cudaError_t err = cudaGetDeviceCount(&gpuDevices);
	printf("Total GPUs per node available are %d.\n",gpuDevices);   
	
	cudaSetDevice(rank1%gpuDevices);
	cudaGetDevice(&gpuId);
        printf("Rank %d of total %d MPI Ranks has GPU %d.\n", rank1,mpiRanks,gpuId);
  
        auto start = high_resolution_clock::now();
        auto stop = high_resolution_clock::now();
        auto duration = duration_cast<milliseconds>(stop - start);
	if (rank1 == 0) {
            start = high_resolution_clock::now();
        } 
        //Initializes and generate indexing arrays required in the iterative process.
	pftengine eng(N,Ln,lmax,rank1);
	MPI_Barrier(MPI_COMM_WORLD);
	if (rank1 == 0) {
            stop = high_resolution_clock::now();
            duration = duration_cast<milliseconds>(stop - start);
            cout<<"[eng] Time taken for pftengine eng is "<<duration.count()<<" ms."<<endl;
        }

	if (rank1 == 0) {
            start = high_resolution_clock::now();
        }

        //Read and print the input data.
	ReadBl2(Bl, N, lmax, "PBCVBldata.txt");
	PrintBl2(Bl, N, lmax,-1);

	PCA(Bl, N, lmax, eng.qf);
//	PCAfilter(Bl, N, lmax);
        printf("\nPCA function completed in rank %d.\n",rank1);

        //Iterative Phasing
	checkCudaErrors(cudaMallocHost((void**)&avg, sizeof(double)));
	checkCudaErrors(cudaMalloc((void**)&gpuavg, sizeof(double)));
	ItPhase(eng, Bl, beta, tolu, lmax);
        printf("\nItPhase function completed in rank %d.\n",rank1);

	MPI_Barrier(MPI_COMM_WORLD);

        if (rank1 == 0) {
            stop = high_resolution_clock::now();
            duration = duration_cast<milliseconds>(stop - start);
            cout<<"[ItPhase] Time taken for ItPhase is "<<duration.count()<<" ms."<<endl;
        }

	MPI_Finalize();
        printf("Code Execution Completed.\n");	
	return 0;
}
