# Supplementary material for: GPU-accelerated multitiered iterative phasing algorithm for fluctuation X-ray scattering
Source: J Appl Crystallogr. 2021 Jul 30;54(Pt 4):1179–88. doi: 10.1107/S1600576721005744 (PMC8366419; doi:10.1107/S1600576721005744)
Supplement: Supplementary file 2 [file j-54-01179-sup2.zip › berkeleylab-lbl_fxs_mtip-feca344fc5d9/MTIP_FXS_CUDA/preal.cu]

#include <complex>
#include "fftw3.h"
#include "matrix.h"
#include "pft.h"
#include <gsl/gsl_sf_legendre.h>

#include <iostream>
#include <fstream>
#include <string>
#include <iomanip>
#include <cstdio>
#include <cstring>
#include <sstream>
#include <cstdio>
#include <ctime>
#include <time.h>
#include <complex>
#include <string>
#include <algorithm>

#define PI M_PI

extern "C"
{
	void zgemv_(char* trans, int* M, int* N, dcomplex* alpha, dcomplex* A, int* LDA, dcomplex* x, int* incx, dcomplex* beta, dcomplex* b, int* incy);	
}

__global__ void cudacpyvalPR(double* val,double* other,int size)
{
        int id = threadIdx.x + (blockDim.x*blockIdx.x);

        if(id<size){
                val[id] = other[id];
        }
}

void MatVecMultz2(int M, int N, dcomplex* A, dcomplex* x)
{
	dcomplex alpha = 1.0;
	dcomplex beta = 0;
	char trans = 'N';
	int incx = 1;
	dcomplex* b = new dcomplex[N];
	memcpy(b, x, sizeof(dcomplex)*N);

	zgemv_(&trans, &M, &N, &alpha, A, &M, x, &incx, &beta, b, &incx);
	
	memcpy(x, b, sizeof(dcomplex)*N);
	delete [] b;	
}

preal::preal()
{
	N = 0;
	Ln = 0;
	size = 0;
	Mn = 0;
	val = 0;
	PG = 0;
}

preal::preal(pftengine &engin)
{
	eng = &engin;
	N = eng->N;
	Ln = eng->Ln;
	size = eng->sizer;
	Mn = new int[N];
	for (int n = 0; n < N; ++n)
	{
		Mn[n] = 2*Ln[n] - 1;
	}
	//val = new double[size];	
	checkCudaErrors(cudaMallocHost((void**)&val, size*sizeof(double)));
	checkCudaErrors(cudaMalloc((void**)&gpuval, size*sizeof(double)));
	PG = 0;
}

preal::preal(const preal& other)
{
	eng = other.eng;
	N = other.N;
	Ln = other.Ln;
	size = other.size;
	Mn = new int[N];
	for (int n = 0; n < N; ++n)
	{
		Mn[n] = 2*Ln[n] - 1;
	}
	//val = new double[size];	
	checkCudaErrors(cudaMallocHost((void**)&val, size*sizeof(double)));
	checkCudaErrors(cudaMalloc((void**)&gpuval, size*sizeof(double)));
	for (int i = 0; i < size; ++i) val[i] = other.val[i];

	dim3 block, grid;
        block.x = 64; block.y = 1;
        grid.x = (size + block.x - 1)/block.x; grid.y = 1;
        cudacpyvalPR<<<grid,block>>>(gpuval,other.gpuval,size);
        cudaDeviceSynchronize();

	PG = 0;
}

preal& preal::operator=(const preal& other)
{
	eng = other.eng;
	N = other.N;
	Ln = other.Ln;
	size = other.size;
	Mn = new int[N];
	for (int n = 0; n < N; ++n)
	{
		Mn[n] = 2*Ln[n] - 1;
	}
	//val = new double[size];	
	checkCudaErrors(cudaMallocHost((void**)&val, size*sizeof(double)));
	checkCudaErrors(cudaMalloc((void**)&gpuval, size*sizeof(double)));
	for (int i = 0; i < size; ++i) val[i] = other.val[i];

	dim3 block, grid;
        block.x = 64; block.y = 1;
        grid.x = (size + block.x - 1)/block.x; grid.y = 1;
        cudacpyvalPR<<<grid,block>>>(gpuval,other.gpuval,size);
        cudaDeviceSynchronize();

	PG = 0;
	return *this;
}

preal::~preal()
{
	delete [] Mn;
	//delete [] val;
	checkCudaErrors(cudaFreeHost(val));
	checkCudaErrors(cudaFree(gpuval));
	if (PG != 0)
	{
		for (int l = 0; l < Ln[N-1]; ++l)
		{
			delete [] PG[l];
		}
		delete [] PG;
	}
}
/*
void preal::symproject(int k)
{
	eng->FFTrealload(val,eng->FFTrealin);
	eng->FFTreal();
	int ind = 0;
	for (int n = 0; n < N; ++n)
	{
		for (int l = 0; l < Ln[n]; ++l)
		{
			for (int m = 0; m < Ln[n]; ++m)
			{
				eng->IFFTrealin[ind] = eng->FFTrealout[ind]/Mn[n];
				if (m%k != 0)
				{
					eng->IFFTrealin[ind] = 0;
				}
				ind++;
			}
			for (int m = Ln[n]; m < 2*Ln[n]-1; ++m)
			{
				eng->IFFTrealin[ind] = eng->FFTrealout[ind]/Mn[n];
				if ((2*Ln[n]-1-m)%k != 0)
				{
					eng->IFFTrealin[ind] = 0;
				}
				ind++;
			}
		}
	}
	eng->IFFTreal();
	eng->IFFTrealunload(eng->IFFTrealout, val);
	
	
	//Unwrapping stuff
		// eng->FFTrealload(val,eng->FFTrealin);
	// eng->FFTreal();
	// int ind = 0;
	// for (int n = 0; n < N; ++n)
	// {
		// for (int l = 0; l < Ln[n]; ++l)
		// {
			
			// for (int m = 0; m < Ln[n]; ++m)
			// {
				// if (m*k >= Ln[n])
				// {
					// eng->IFFTrealin[ind+m] = 0;
					// continue;
				// }
				// eng->IFFTrealin[ind+m] = eng->FFTrealout[ind+m*k]/Mn[n];
			// }
			// ind += Ln[n];
			// for (int m = -Ln[n]+1; m < 0; ++m)
			// {
				// if (m*k <= -Ln[n])
				// {
					// eng->IFFTrealin[ind+Ln[n]-1+m] = 0;
					// continue;
				// }
				// eng->IFFTrealin[ind+Ln[n]-1+m] = eng->FFTrealout[ind+Ln[n]-1+k*m]/Mn[n];
			// }
			// ind += Ln[n]-1;
		// }
	// }
	// eng->IFFTreal();
	// eng->IFFTrealunload(eng->IFFTrealout, val);
	
}

// void preal::Icosproject()
// {
	// int L = Ln[N-1];

	// int* badL = new int[L];

	// for (int l = 0; l < L; ++l)
	// {
		// badL[l] = 1;
		// for (int a = 0; a < L; ++a)
		// {
			// if (6 * a > l)
			// {
				// break;
			// }
			// for (int b = 0; b < L; ++b)
			// {
				// if (6 * a + 10 * b > l)
				// {
				// break;
				// }
				// if (6 * a + 10 * b == l || 6 * a + 10 * b + 15== l)
				// {
					// badL[l] = 0;
					// break;
				// }
			// }
			// if (badL[l] == 0) break;
		// }
	// }

	// eng->FFTrealload(val,eng->FFTrealin);
	// eng->FFTreal();
	// eng->FFTtoALTreal(eng->FFTrealout,eng->ALTrealin);
	// eng->ALTreal();	

	// int ind = 0;
	// for (int n = 0; n < N; ++n)
	// {
		// for (int m = 0; m < Ln[n]; ++m)
		// {
			// for (int l = Ln[n]-eng->Lsnm[n][m]; l < Ln[n]; ++l)
			// {
				// eng->IALTrealin[ind] = eng->ALTrealout[ind];
				// if ( (badL[l] || m%5 != 0))// && n > 2)
				// {
					// eng->IALTrealin[ind] = 0;
				// }
				// ind++;
			// }
			// for (int l = Ln[n]-eng->Lsnm[n][m]; l < Ln[n]; ++l)
			// {
				// eng->IALTrealin[ind] = eng->ALTrealout[ind];
				// if ( (badL[l] || m%5 != 0))// && n > 2)
				// {
					// eng->IALTrealin[ind] = 0;
				// }
				// ind++;
			// }			
		// }
	// }
	// eng->IALTreal();
	// eng->IALTtoIFFTreal(eng->IALTrealout,eng->IFFTrealin);
	// eng->IFFTreal();
	// eng->IFFTrealunload(eng->IFFTrealout, val);
// }

void preal::MakePG()
{
	const double pid5 = PI/5;
	const double pi = PI;
	const double w = acos(1/sqrt(5.0));
	int L = Ln[N-1];
	
	double Eulangles[60][3] =
	{
		{0, w, pid5},{0, w, -pid5},{2*pid5, w, -pid5},{-2*pid5, w, pid5},
		{2*pid5, w, -3*pid5},{-2*pid5, w, 3*pid5},{4*pid5, w, -pi},{-4*pid5, w, pi},
		{4*pid5, w, -3*pid5},{-4*pid5, w, 3*pid5},{2*pid5, 0, 0},{-2*pid5, 0, 0},
		{0, w, 3*pid5},{0, w, -3*pid5},{2*pid5, w, pid5},{-2*pid5, w, -pid5},
		{2*pid5, w, pi},{-2*pid5, w, pi},{4*pid5, w, -pid5},{-4*pid5, w, pid5},
		{4*pid5, w, 3*pid5},{-4*pid5, w, -3*pid5},{pid5, pi-w, 0},{-pid5, pi-w, 0},
		{pid5, pi-w, -2*pid5},{-pid5, pi-w, 2*pid5},{3*pid5, pi-w, -2*pid5},{-3*pid5, pi-w, 2*pid5},
		{3*pid5, pi-w, -4*pid5},{-3*pid5, pi-w, 4*pid5},{pi, pi-w, 4*pid5},{pi, pi-w, -4*pid5},
		{pid5, pi-w, 2*pid5},{-pid5, pi-w, -2*pid5},{pid5, pi-w, -4*pid5},{-pid5, pi-w, 4*pid5},
		{3*pid5, pi-w, 4*pid5},{-3*pid5, pi-w, -4*pid5},{3*pid5, pi-w, 0},{-3*pid5, pi-w, 0},
		{pi, pi-w, -2*pid5},{-pi, pi-w, 2*pid5},{4*pid5, 0, 0},{-4*pid5, 0, 0},
		{0, w, pi},{2*pid5, w, 3*pid5},{-2*pid5, w, -3*pid5},{4*pid5, w, pid5},
		{-4*pid5, w, -pid5},{pid5, pi-w, 4*pid5},{-pid5, pi-w, -4*pid5},{3*pid5, pi-w, 2*pid5},
		{-3*pid5, pi-w, -2*pid5},{pi, pi-w, 0},{0, pi, 0},{pid5, pi, pi},
		{-pid5, pi, pi},{ 2*pid5, pi, 0},{-2*pid5, pi, 0},{0, 0, 0}
	};
	
	PG = new dcomplex*[L];
	for (int l = 0; l < L; ++l)
	{
		PG[l] = new dcomplex[(2*l+1)*(2*l+1)];
	}
	
	Aeng.Init(*eng);
	
	
	dcomplex** D = new dcomplex*[L];
	for (int l = 0; l < L; ++l)
	{
		D[l] = new dcomplex[(2*l+1)*(2*l+1)];
	}
	
	for (int l = 0; l < L; ++l)
	{
		for (int m = 0; m < (2*l+1)*(2*l+1); ++m)
		{
			PG[l][m] = 0;
		}
	}
	
	for (int i = 0; i < 60; ++i)
	{
		Aeng.MakeWD(D, Eulangles[i][0], Eulangles[i][1], Eulangles[i][2], 0);
		for (int l = 0; l < L; l+=2)
		{
			for (int m = 0; m < (2*l+1)*(2*l+1); ++m)
			{
				PG[l][m] += D[l][m];
			}
		}
	}
	
	for (int l = 0; l < L; ++l)
	{
		for (int m = 0; m < (2*l+1)*(2*l+1); ++m)
		{
			PG[l][m] /= 60;
		}
	}
	
}

void preal::Icosproject()
{
	if (PG == 0) MakePG();
	dcomplex* plm = Aeng.plm1;
	dcomplex* plmro = Aeng.plmro;
	
	Aeng.SHT(*this, plm);
	
	Aeng.ReorderSHin(plm, plmro);	
	
	for (int n = 0, ind = 0; n < N; ++n)
	{
		for (int l = 0; l < Ln[n]; ++l)
		{		
			MatVecMultz2(2*l+1, 2*l+1, PG[l], plmro + ind);
			ind += 2*l+1;
		}
	}

	Aeng.ReorderSHout(plmro, plm);
	
	Aeng.ISHT(plm, *this);
}
*/
//Polar fourier transform.
void preal::PFT1(pfourier& phat)
{	
	//eng->cufftFFTrealload(val,eng->cudaFFTrealin);
	//eng->cufftFFTrealload(val);
	eng->cufftFFTrealload1(gpuval);
	eng->cufftFFTreal();
	eng->hostFFTtoALTreal();
	eng->hostALTreal();	
	eng->hostALTtoHT();
	eng->hostHT();
	eng->hostHTtoIALT();
	eng->hostIALTfourier();
	eng->hostIALTtoIFFTfourier();
	//eng->cufftIFFTfourier();
	eng->cufftIFFTfourier1(phat.gpuval);
	//eng->cufftIFFTfourierunload(phat.val);

	//Verification
	//checkCudaErrors(cudaMemcpy(phat.val,phat.gpuval,sizeof(cufftDoubleComplex)*phat.size,cudaMemcpyDeviceToHost));
}

//Polar fourier transform.
void preal::PFT2(pfourier& phat)
{	
	//eng->cufftFFTrealload(val,eng->cudaFFTrealin);
	//eng->cufftFFTrealload(val);
	eng->cufftFFTrealload1(gpuval);
	eng->cufftFFTreal();
	eng->hostFFTtoALTreal();
	eng->hostALTreal();	
	eng->hostALTtoHT();
	eng->hostHT();
	eng->hostHTtoIALT();
	eng->hostIALTfourier();
	eng->hostIALTtoIFFTfourier();
	//eng->cufftIFFTfourier();
	eng->cufftIFFTfourier1(phat.gpuval);
	//eng->cufftIFFTfourierunload(phat.val);

	//Verification
	checkCudaErrors(cudaMemcpy(phat.val,phat.gpuval,sizeof(cufftDoubleComplex)*phat.size,cudaMemcpyDeviceToHost));
}

 //Polar fourier transform.
void preal::PFT(pfourier& phat)
{
        //eng->cufftFFTrealload(val,eng->cudaFFTrealin);
        eng->cufftFFTrealload(val);
        eng->cufftFFTreal();
        eng->hostFFTtoALTreal();
        eng->hostALTreal();
        eng->hostALTtoHT();
        eng->hostHT();
        eng->hostHTtoIALT();
        eng->hostIALTfourier();
        eng->hostIALTtoIFFTfourier();
        eng->cufftIFFTfourier();
        eng->cufftIFFTfourierunload(phat.val);
}

// void preal::SHT(psphere& plm)
// {
	// eng->FFTrealload(val,eng->FFTrealin);
	// eng->FFTreal();
	// eng->FFTtoALTreal(eng->FFTrealout,eng->ALTrealin);
	// eng->ALTreal();	
	// eng->ALTrealunload();
// }

void preal::ERproj(int* sval, int* idx, double tolu)
{
	eng->cpuERproj(sval, val, idx, tolu);
}

void preal::ERproj1(int* sval, int* idx, double tolu)
{
        eng->hostERproj(sval, gpuval, idx, tolu);
}

void preal::HIOproj(double* pval, double* fpval, int* sval, int* idx, double beta, double tolu)
{
	eng->cpuHIOproj(pval,fpval,sval,idx,beta,tolu);
}

void preal::HIOproj1(double* pval, double* fpval, int* sval, int* idx, double beta, double tolu)
{
        eng->hostHIOproj(pval,fpval,sval,idx,beta,tolu);
}

void preal::ItPproj(int* sval, int* idx, double tolu)
{
        eng->cpuItPproj(sval, val, idx, tolu);
}

void preal::ItPproj1(int* sval, int* idx, double tolu)
{
        eng->hostItPproj(sval, gpuval, idx, tolu);
}

void preal::ER1proj(double* pval, double* fpval, int* sval, int* idx, double tolu)
{
	eng->cpuER1proj(pval,fpval,sval,idx,tolu);
}

void preal::ER1proj1(double* pval, double* fpval, int* sval, int* idx, double tolu)
{
	eng->hostER1proj(pval,fpval,sval,idx,tolu);
}

void preal::Shrink(double* val, int* sval, double eps, int* idx)
{
	eng->hostShrink(val,sval,eps,idx);
}

void MakeCartVals(double*& coscart, double*& sincart, double**& Plmcart, dcomplex*& expcart, int N, int Lcmax, int Kcmax, double r, double theta, double phi)
{
	coscart = new double[Kcmax];
	sincart = new double[Kcmax];
	
	for (int k = 0; k < Kcmax; ++k)
	{
		coscart[k] = cos(PI*k*r);
		sincart[k] = sin(PI*k*r);		
	}
	
	
	Plmcart = new double*[Lcmax];
	for (int l = 0; l < Lcmax; ++l)
	{
		Plmcart[l] = new double[l+1];
	}
	
	  double* Plmarr = new double[gsl_sf_legendre_array_n(Lcmax-1)];	
	  gsl_sf_legendre_array_e(GSL_SF_LEGENDRE_SPHARM, Lcmax-1, cos(theta), 1, Plmarr);
	
	// double* Plmarr = new double[Lcmax*(Lcmax+1)/2];
	// for (int m = 0; m < Lcmax; ++m)
	// {
		// gsl_sf_legendre_sphPlm_array(Lcmax-1, m, cos(theta), Plmarr + m*(2*Lcmax+1-m)/2);
	// }
	
	
	
	for (int m = 0; m < Lcmax; ++m)
	{
		//gsl_sf_legendre_sphPlm_array (Lcmax-1, m, cos(theta), Plmarr);
		for (int l = m; l < Lcmax; ++l)
		{
			//Plmcart[l][m] = Plmarr[l-m];
			//Plmcart[l][m] = gsl_sf_legendre_sphPlm(l,m,cos(theta));
			Plmcart[l][m] = Plmarr[gsl_sf_legendre_array_index(l,m)];
			//Plmcart[l][m] = Plmarr[m*(2*Lcmax+1-m)/2 + l-m];
		}
	}	
	delete [] Plmarr;
	
	
	expcart = new dcomplex[Lcmax];
	
	for (int m = 0; m < Lcmax; ++m)
	{
		expcart[m] = exp(im*double(m*phi));
	}

	
}


void DeleteCartVals(double*& coscart, double*& sincart, double**& Plmcart, dcomplex*& expcart, int Lcmax)
{
	delete [] coscart;
	delete [] sincart;

	for (int l = 0; l < Lcmax; ++l)
	{
		delete [] Plmcart[l];
	}
	delete [] Plmcart;
	
	delete [] expcart;
}

/*
void preal::PolarToCartesian(double*** pcart, int Nc, double cmin, double cmax, int Lcmax, int Kcmax)
{
	eng->FFTrealload(val,eng->FFTrealin);
	eng->FFTreal();
	eng->FFTtoALTreal(eng->FFTrealout,eng->ALTrealin);
	eng->ALTreal();	
	eng->ALTtoHT(eng->ALTrealout,eng->HTin);
	
	int L = Ln[N-1];
	
	dcomplex*** plmk = new dcomplex**[L];
	for (int l = 0; l < L; ++l)
	{
		plmk[l] = new dcomplex*[l+1];
		for (int m = 0; m <= l; ++m)
		{
			plmk[l][m] = new dcomplex[N];
			for (int k = 0; k < N; ++k)
			{
				plmk[l][m][k] = 0;
			}
		}
	}
	
	dcomplex*** plmn = new dcomplex**[L];
	for (int l = 0; l < L; ++l)
	{
		plmn[l] = new dcomplex*[l+1];
		for (int m = 0; m <= l; ++m)
		{	
			plmn[l][m] = new dcomplex[eng->Nl[l]];
		}
	}
	
	for (int l = 0, ind = 0; l < L; ++l)
	{
		for (int m = 0; m <= l; ++m)		
		{
			for (int n = 0; n < eng->Nl[l]; ++n)			
			{
				plmn[l][m][n] = eng->HTin[ind++];
			}
			for (int n = 0; n < eng->Nl[l]; ++n)			
			{
				plmn[l][m][n] +=  im*eng->HTin[ind++];
			}
		}
	}
	
	
	double** cosarr = new double*[N];
	double** sinarr = new double*[N];
	for (int n = 0; n < N; ++n)
	{
		cosarr[n] = new double[Kcmax];
		sinarr[n] = new double[Kcmax];
	}
	
	
	for (int n = 0; n < N; ++n)
	{
		for (int k = 0; k < Kcmax; ++k)
		{
			cosarr[n][k] = cos(PI*k*n/(1.0*N));
			sinarr[n][k] = sin(PI*k*n/(1.0*N));
		}
	}
	
	double x,y,z;
	double r,theta,phi;
	
		
	for (int l = 0; l < Lcmax; ++l)
	{
		for (int m = 0; m <= l; ++m)
		{
			for (int n = N-eng->Nl[l]; n < N; ++n)			
			{
				for (int k = 0; k < Kcmax; ++k)
				{
					if (l%2 == 0)
					{
					
						//plmk[l][m][k] += cos(PI*k*n/(1.0*N))*plmn[l][m][n-N+eng->Nl[l]];
						double fac = 1;
						if (k == 0) fac /= 2;
						if (n == 0) fac /= 2;
						plmk[l][m][k] += cosarr[n][k]*plmn[l][m][n-N+eng->Nl[l]]*fac;						
					}
					else
					{
						//plmk[l][m][k] += sin(PI*k*n/(1.0*N))*plmn[l][m][n-N+eng->Nl[l]];
						plmk[l][m][k] += sinarr[n][k]*plmn[l][m][n-N+eng->Nl[l]];
					}					
				}
			}
		}
	}
	
	for (int l = 0; l < L; ++l)
	{
		for (int m = 0; m <= l; ++m)
		{
			for (int k = 0; k < N; ++k)
			{
				plmk[l][m][k] /= N/2.0; //need a 2 here?
			}
		}
	}
	
	double* coscart;
	double* sincart;
	double** Plmcart;
	dcomplex* expcart;
	
	for (int ic = 0; ic < Nc; ++ic)
	{
		for (int jc = 0; jc < Nc; ++jc)
		{
			for (int kc = 0; kc < Nc; ++kc)
			{
				x = cmin + ic*((cmax-cmin)/(1.0*Nc-1));
				y = cmin + jc*((cmax-cmin)/(1.0*Nc-1));
				z = cmin + kc*((cmax-cmin)/(1.0*Nc-1));
												
				r = sqrt(x*x + y*y + z*z);
				if (r > 1e-10)
				{
					theta = acos(z/r);
					phi = atan2(y,x);
				}
				else
				{
					theta = 0;
					phi = 0;
				}
				
				MakeCartVals(coscart, sincart, Plmcart, expcart, N, Lcmax, Kcmax, r, theta, phi);
				
				pcart[ic][jc][kc] = 0;
				for (int l = 0; l < Lcmax; ++l)
				{
					for (int m = 0; m <= l; ++m)
					{
						for (int k = 0; k < Kcmax; ++k)
						{
							double fac = 1;
							if (m == 0) fac /= 2;
							if (l %2 == 0)
							{
								//pcart[ic][jc][kc] += 2*(plmk[l][m][k]*exp(im*m*phi)).real()*gsl_sf_legendre_sphPlm(l,m,cos(theta))*cos(PI*k*r);
								pcart[ic][jc][kc] += fac*2*(plmk[l][m][k]*expcart[m]).real()*Plmcart[l][m]*coscart[k];
							}
							else
							{
								//pcart[ic][jc][kc] += 2*(plmk[l][m][k]*exp(im*m*phi)).real()*gsl_sf_legendre_sphPlm(l,m,cos(theta))*sin(PI*k*r);
								pcart[ic][jc][kc] += fac*2*(plmk[l][m][k]*expcart[m]).real()*Plmcart[l][m]*sincart[k];
							}
						}
					}
				}
				
				DeleteCartVals(coscart, sincart, Plmcart, expcart, Lcmax);			
			}
		}
	}
	
	
	
	for (int n = 0; n < N; ++n)
	{
		delete [] cosarr[n];
		delete [] sinarr[n];
	}
	delete [] cosarr;
	delete [] sinarr;
	
	for (int l = 0; l < L; ++l)
	{
		for (int m = 0; m <= l; ++m)
		{
			delete [] plmk[l][m];
		}
		delete [] plmk[l];
	}
	delete [] plmk;
	
	
	for (int l = 0; l < L; ++l)
	{
		for (int m = 0; m <= l; ++m)
		{	
			delete [] plmn[l][m];
		}
		delete [] plmn[l];
	}
	delete [] plmn;
	
	
}
*/
// int CoordToInd(double x,)

// void preal::PolarToCartesian(double*** pcart, int Nc, double cmin, double cmax, double sigma)
// {
	// double x,y,z;
	// double xc,yc,zc;
	// double xmin,xmax,ymin,ymax,zmin,zmax;
	// double imin,imax,jmin,jmax,kmin,kmax;
	// double weight;
	
	
	// double*** w = new double**[Nc];
	// for (int i = 0; i < Nc; ++i)
	// {
		// w[i] = new double*[Nc];
		// for (int j = 0; j < Nc; ++j)
		// {
			// w[i][j] = new double[Nc];
		// }
	// }

	// for (int i = 0; i < Nc; ++i)
	// {
		// for (int j = 0; j < Nc; ++j)
		// {
			// for (int k = 0; k < Nc; ++k)
			// {
				// pcart[i][j][k] = 0;
			// }
		// }
	// }
	
	// for (int n = 0, ind = 0; n < N; ++n)
	// {
		// for (int l = 0; l < Ln[n]; ++l)
		// {
			// for (int m = 0; m < Mn[n]; ++m)
			// {
				// x = eng->xr[n][l][m][0], y = eng->xr[n][l][m][1], z = eng->xr[n][l][m][2]; 
				// xmin = x - 3*sigma, xmax = x + 3*simga, ymin = y - 3*sigma, ymax = y + 3*sigma, zmin = z - 3*sigma, zmax = z + 3*sigma;
				// imin = CoordToInd(xmin,cmin,cmax,0), imax = CoordToInd(xmax,cmin,cmax,1);
				// jmin = CoordToInd(ymin,cmin,cmax,0), jmax = CoordToInd(ymax,1);
				// kmin = CoordToInd(zmin,cmin,cmax,0), kmax = CoordToInd(zmax,1);
				
				// for (int i = imin; i <= imax; ++i)
				// {
					// for (int j = jmin; j <= jmax; ++j)
					// {
						// for (int k = kmin; k <= kmax; ++k)
						// {
							// xc = cmin + ic*((cmax-cmin)/(1.0*Nc-1));
							// yc = cmin + jc*((cmax-cmin)/(1.0*Nc-1));
							// zc = cmin + kc*((cmax-cmin)/(1.0*Nc-1));
							// weight = exp(-(Sqr(xc-x) + Sqr(yc-y) + Sqr(zc-z))/(2*Sqr(sigma)));
							// pcart[i][j][k] += preal[ind]*weight;
							// w[i][j][k] += weight;
						// }
					// }
				// }
				
				// ind++;				
			// }
		// }
	// }

	// for (int i = 0; i < Nc; ++i)
	// {
		// for (int j = 0; j < Nc; ++j)
		// {
			// for (int k = 0; k < Nc; ++k)
			// {
				// pcart[i][j][k] /= w[i][j][k];
			// }
		// }
	// }
	
	
	
	// for (int i = 0; i < Nc; ++i)
	// {
		// for (int j = 0; j < Nc; ++j)		
		// {
			// delete [] weight[i][j];
		// }
		// delete [] weight[i];
	// }
	// delete [] weight;
// }
