# Supplementary material for: GPU-accelerated multitiered iterative phasing algorithm for fluctuation X-ray scattering
Source: J Appl Crystallogr. 2021 Jul 30;54(Pt 4):1179–88. doi: 10.1107/S1600576721005744 (PMC8366419; doi:10.1107/S1600576721005744)
Supplement: Supplementary file 2 [file j-54-01179-sup2.zip › berkeleylab-lbl_fxs_mtip-feca344fc5d9/MTIP_FXS_HIP/Ifourier.cu]

#include "fftw3.h"
#include "matrix.h"
#include "pft.h"

#include <iostream>
#include <fstream>
#include <string>
#include <iomanip>
#include <cstdio>
#include <cstring>
#include <sstream>
#include <cstdio>
#include <ctime>
#include <time.h>
#include <complex>
#include <string>
#include <algorithm>

__global__ void cudacpyvalIF(double* val,double* other,int size)
{
	int id = threadIdx.x + (blockDim.x*blockIdx.x);

	if(id<size){
		val[id] = other[id];
	}
}

Ifourier::Ifourier(pftengine &engin)
{
	eng = &engin;
	N = eng->N;
	L = eng->Ln[N-1]; // was a -1 here???
	M = 2*L-1;
	size = eng->sizef;
	//val = new double[size];
	HIP_CHECK(hipHostMalloc((void**)&val, size*sizeof(double),0));
	HIP_CHECK(hipMalloc((void**)&gpuval, size*sizeof(double)));
}

Ifourier::Ifourier(const Ifourier& other)
{
	eng = other.eng;
	N = other.N;
	L = other.L;
	M = 2*L-1;
	size = other.size;
	//val = new double[size];
	HIP_CHECK(hipHostMalloc((void**)&val, size*sizeof(double),0));
	HIP_CHECK(hipMalloc((void**)&gpuval, size*sizeof(double)));
	for (int i = 0; i < size; ++i) val[i] = other.val[i];

	dim3 block, grid;
        block.x = 64; block.y = 1;
	grid.x = (size + block.x - 1)/block.x; grid.y = 1;
	//cudacpyvalIF<<<grid,block>>>(gpuval,other.gpuval,size);
	//cudaDeviceSynchronize();
	hipLaunchKernelGGL(cudacpyvalIF, grid, block, 0, 0, gpuval,other.gpuval,size);
        hipDeviceSynchronize();
}

Ifourier& Ifourier::operator=(const Ifourier& other)
{
	eng = other.eng;
	N = other.N;
	L = other.L;
	M = 2*L-1;
	size = other.size;
	//val = new double[size];
	HIP_CHECK(hipHostMalloc((void**)&val, size*sizeof(double),0));
	HIP_CHECK(hipMalloc((void**)&gpuval, size*sizeof(double)));
	for (int i = 0; i < size; ++i) val[i] = other.val[i];

	dim3 block, grid;
        block.x = 64; block.y = 1;
        grid.x = (size + block.x - 1)/block.x; grid.y = 1;
        //cudacpyvalIF<<<grid,block>>>(gpuval,other.gpuval,size);
        //cudaDeviceSynchronize();
	hipLaunchKernelGGL(cudacpyvalIF, grid, block, 0, 0, gpuval,other.gpuval,size);
        hipDeviceSynchronize();

	return *this;
}

Ifourier::~Ifourier()
{
	//delete [] val;
	HIP_CHECK(hipHostFree(val));
	HIP_CHECK(hipFree(gpuval));
}

//Spherical Harmonic Transform.
void Ifourier::SHT(Isphere& Ilm)
{
//	eng->cufftFFTintensityload(val, eng->cudaFFTintensityin);
	eng->cufftFFTintensityload(val);
	eng->cufftFFTintensity();
	eng->hostFFTtoALTintensity();
	eng->hostALTintensity();
	eng->ALTintensityunload(eng->ALTintensityout, Ilm.val, Ilm.valsave);
}

//Spherical Harmonic Transform.
void Ifourier::SHT1(Isphere& Ilm)
{
//	eng->cufftFFTintensityload(val, eng->cudaFFTintensityin);
	eng->cufftFFTintensityload1(gpuval);
	eng->cufftFFTintensity();
	eng->hostFFTtoALTintensity();
	eng->hostALTintensity();
	eng->ALTintensityunload(eng->ALTintensityout, Ilm.val, Ilm.valsave);
}

//Spherical Harmonic Transform.
void Ifourier::SHT2(Isphere& Ilm, int* sgpuIdx, int shtnum)
{
//	eng->cufftFFTintensityload(val, eng->cudaFFTintensityin);
	eng->cufftFFTintensityload1(gpuval);
	eng->cufftFFTintensity();
	eng->hostFFTtoALTintensity();
	eng->hostALTintensity1();
	eng->hostALTintensityunload(Ilm.gpuval, Ilm.gpuvalsave, sgpuIdx, shtnum);
}
