# Supplementary material for: GPU-accelerated multitiered iterative phasing algorithm for fluctuation X-ray scattering
Source: J Appl Crystallogr. 2021 Jul 30;54(Pt 4):1179–88. doi: 10.1107/S1600576721005744 (PMC8366419; doi:10.1107/S1600576721005744)
Supplement: Supplementary file 2 [file j-54-01179-sup2.zip › berkeleylab-lbl_fxs_mtip-feca344fc5d9/MTIP_FXS_HIP/README.md]

# Notes:

#### MTIP_FXS_HIP is the HIP Implementation of M-TIP.

### Libraries needed (Set of libraries from the below mentioned are used based on the platform): 
Any compiler (tested with Intel compiler), HIPCC compiler, CUDA library, MPI library, cuFFT, rocFFT, LAPACK library, cuBLAS, hipBLAS, GSL library, C++11, AOCL, libFLAME.

### Input File:
The code has been modified such that the initialization phase loads data into variables from a file called "init.mtip". 
 This speeds up the initialization process.  Please see the directory in the release called MTIP_FXS_initGeneration for the code and instructions on how to build init.mtip. You need to place 'init.mtip' in the same location as the code files (e.g. MTIP_FXS_HIP directory).

###Codes:
   1. fxsippar
   2. aligninterppar.
### fxsippar: 
fxsippar is responsible for generating reconstruction. We have ported fxsippar onto GPU. Starting point: fxsippar.cpp
### aligninterppar: 
aligninterppar is responsible to align the multiple reconstructions generated in fxsippar. 
It helps us to validate the code both by visualizing and numerical validation. Starting point: aligninterppar.cpp

### Details about fxsippar:
#### Files:
     --- fsippar.cu      :   This files consists of main function and functions realted to initialization, Correlation Projection, Real-
                              Space Constraints, function calls to the iterative process.
     --- Ifourier.cu     :   This file consists of functions related to spherical harmonic transform.
     --- Isphere.cu      :   This file consists of functions related to inverse spherical harmonic transform.
     --- matrix.cpp      :   This file consists of calls to Matrix-Vector multiplication, Matrix-Matrix multiplication and FFT.
     --- pfourier.cu     :   This file consists of functions related to inverse polar fourier transform.
     --- pfteng.cu       :   This file contains of all the initializations required for the code, functions to transform from one to other.
     --- preal.cu        :   This file consists of functions related to polar fourier transform.

#### Abbreviations:
     --- PFT   :   Polar Fourier Transform.
     --- IPFT  :   Inverse Polar Fourier Trasnform.
     --- SHT   :   Spherical Harmonic Transform.
     --- ISHT  :   Inverse Spherical Harmonic Transform.
     --- ALT   :   Associated Legendre Transform.
     --- IALT  :   Inverse Associated Legendre Transform.
     --- FFT   :   Fast Fourier Trasnform.
     --- IFFT  :   Inverse Fast Fourier Transform.
     --- HIO   :   Hybrid Input-Output.
     --- ER    :   Error Reduction.

### Papers:
   1. Donatelli, Jeffrey J., Peter H. Zwart, and James A. Sethian. "Iterative phasing for fluctuation X-ray scattering." Proceedings of the National Academy of Sciences 112.33 (2015): 10286-10291.
   Supporting Information: https://www.pnas.org/content/pnas/suppl/2015/07/31/1513738112.DCSupplemental/pnas.201513738SI.pdf
   2. Pande, Kanupriya, et al. "Ab initio structure determination from experimental fluctuation X-ray scattering data." Proceedings of the National Academy of Sciences 115.46 (2018): 11772-11777.
