# Supplementary material for: GPU-accelerated multitiered iterative phasing algorithm for fluctuation X-ray scattering
Source: J Appl Crystallogr. 2021 Jul 30;54(Pt 4):1179–88. doi: 10.1107/S1600576721005744 (PMC8366419; doi:10.1107/S1600576721005744)
Supplement: Supplementary file 2 [file j-54-01179-sup2.zip › berkeleylab-lbl_fxs_mtip-feca344fc5d9/MTIP_FXS_HIP/SampleScriptHIP.sh]

#This script provides information about libraries needed and the flags

1. Load all necessary modules/libraries (if needed) like ROCm, CUDA library (we used 9.2), MPI library (we used OpenMPI 3.1.0).

2. Export variables with the path for home directories of the libraries if needed.
export GSL_DIR=path-to-GSL
export MPI_DIR=path-to-MPI
export FFTW_DIR=path-to-FFTW
export MKL_DIR=path-to-MKL
export CUDA_DIR=path-to-CUDA
export ROCM_DIR=path-tp-rocm
export HIPBLAS_DIR=path-to-HIPblas
export ROCFFT_DIR=path-to-rocFFT
export PGI_DIR=path-to-PGI
export AOCL_DIR=path-to-AOCL
export FLAME_DIR=path-to-Flame
export LD_LIBRARY_PATH=path-to-linking-libraries-if-needed:$LD_LIBRARY_PATH
export PATH=path-to-library-bin-if-needed:$PATH

3. Sample Build and Compile instructions. Include the -I/paths and -L/paths if needed (all specified below are not needed). 
Comment/uncomment accordingly.
#Use below 3 lines for AMD GPU
export HIP_PLATFORM=hcc
hipcc -std=c++11 -O3 -D AMD_GPU_PLATFORM -c matrix.cpp pfteng.cu preal.cu pfourier.cu Ifourier.cu Isphere.cu prealint.cu fxsippar.cu -I$FFTW_DIR/include -L$FFTW_DIR/lib -I$GSL_DIR/include -L$GSL_DIR/lib -I$MPI_DIR/include/ -L$MPI_DIR/lib -I$ROCM_DIR/include -L$ROCM_DIR/lib -I$HIPBLAS_DIR/include -L$HIPBLAS_DIR/lib -lhipblas -I$ROCFFT_DIR/include -L$ROCFFT_DIR/lib -lrocfft -lmpi -lgsl -lgslcblas -lfftw3 -llapack -lblas -lm

hipcc -std=c++11 -O3 -D AMD_GPU_PLATFORM -o fxsippar matrix.o pfteng.o preal.o pfourier.o Ifourier.o Isphere.o fxsippar.o prealint.o -I$MPI_DIR/include/ -L$MPI_DIR/lib -I$FFTW_DIR/include -L$FFTW_DIR/lib -I$GSL_DIR/include -L$GSL_DIR/lib -I$MKL_DIR/include -L$MKL_DIR/lib -I$ROCM_DIR/include -L$ROCM_DIR/lib -I$AOCL_DIR/include -L$AOCL_DIR/lib -I$FLAME_DIR/include -L$FLAME_DIR/lib -I$HIPBLAS_DIR/include -L$HIPBLAS_DIR/lib -lhipblas -I$ROCFFT_DIR/include -L$ROCFFT_DIR/lib -lrocfft -lmpi -lgsl -lgslcblas -lfftw3 -lblis -lflame -lm

#Use below 3 lines for NVIDIA GPU
export HIP_PLATFORM=nvcc
hipcc -std=c++11 -O3 -D NVIDIA_GPU_PLATFORM -c matrix.cpp pfteng.cu preal.cu pfourier.cu Ifourier.cu Isphere.cu prealint.cu fxsippar.cu -I$CUDA_DIR/samples/common/inc/ -I$CUDA_DIR/include -L$CUDA_DIR/lib64 -I$FFTW_DIR/include -L$FFTW_DIR/lib -I$GSL_DIR/include -L$GSL_DIR/lib -I$MPI_DIR/include/ -L$MPI_DIR/lib -lcublas -lcudart -lcufft -lmpi -lgsl -lgslcblas -lfftw3 -lm

icc -std=c++11 -O3 -D NVIDIA_GPU_PLATFORM -restrict -o fxsippar matrix.o pfteng.o preal.o pfourier.o Ifourier.o Isphere.o fxsippar.o prealint.o -I$CUDA_DIR/samples/common/inc/ -I$CUDA_DIR/include -L$CUDA_DIR/lib64 -I$MPI_DIR/include/ -L$MPI_DIR/lib -I$FFTW_DIR/include -L$FFTW_DIR/lib -I$GSL_DIR/include -L$GSL_DIR/lib -I$MKL_DIR/include -L$MKL_DIR/lib -lcublas -lcudart -lcufft -lmpi -lgsl -lgslcblas -lfftw3 -mkl -lm

4. Run the executable
mpirun -n 1 --npernode 1 ./fxsippar
