# Supplementary material for: GPU-accelerated multitiered iterative phasing algorithm for fluctuation X-ray scattering
Source: J Appl Crystallogr. 2021 Jul 30;54(Pt 4):1179–88. doi: 10.1107/S1600576721005744 (PMC8366419; doi:10.1107/S1600576721005744)
Supplement: Supplementary file 2 [file j-54-01179-sup2.zip › berkeleylab-lbl_fxs_mtip-feca344fc5d9/MTIP_FXS_HIP/matrix.cpp]

#include "fftw3.h"
#include "matrix.h"

#include <iostream>
#include <fstream>
#include <string>
#include <iomanip>
#include <cmath>
#include <cstdio>
#include <cstring>
#include <sstream>

using namespace std;

extern "C"
{
	void dgemv_(char* trans, int* N1, int* N2, double* alpha, double* A, int* N, double* x, int* M1, double* beta, double* y, int* M2);	
	void dgemm_(char* trans, char* trans2, int* N1, int* N2, int* N3, double* alpha, double* A, int* N, double* x, int* M1, double* beta, double* y, int* M2);	
}


MMMultplan::MMMultplan()
{
}

MMMultplan::MMMultplan(int nummatsin, int* Min, int* Nin, int* Kin)
{
	nummats = nummatsin;
	M = Min;
	N = Nin;
	K = Kin;
        Aptr = 0;
        Xptr = 0;
        Bptr = 0;	
}

void MMMultplan::Initplan(int nummatsin, int* Min, int* Nin, int* Kin,  int* Ainptr, int* Xinptr, int* Binptr)
{
	nummats = nummatsin;
	M = Min;
	N = Nin;
	K = Kin;
	Aptr = Ainptr;
	Xptr = Xinptr;	
	Bptr = Binptr;
	
}

MVMultplan::MVMultplan()
{
}

MVMultplan::MVMultplan(int nummatsin, int* Min, int* Nin, double** Ain, double** xin, double** bin)
{
	nummats = nummatsin;
	M = Min;
	N = Nin;
	A = Ain;
	x = xin;	
	b = bin;	
}

void MVMultplan::Initplan(int nummatsin, int* Min, int* Nin, double** Ain, double** xin, double** bin)
{
	nummats = nummatsin;
	M = Min;
	N = Nin;
	A = Ain;
	x = xin;	
	b = bin;	
}

//Matrix-Vector Multiplication.
void MatVecMult(MVMultplan& p)
{
	double alpha = 1.0;
	double beta = 0;
	char trans = 'N';
	int inc = 1;
	int M, N;
	double* A;
	double* x;
	double* b;
	
	for (int i = 0; i < p.nummats; ++i)
	{		
		M = p.M[i], N = p.N[i], A = p.A[i], x = p.x[i], b = p.b[i];
		memset(b, 0, sizeof(double)*M);
		dgemv_(&trans, &M, &N, &alpha, A, &M, x, &inc, &beta, b, &inc);
	}
	
}

//Matrix-Matrix Multiplication.
void MatMatMult1(int m, int n, int k, double* A, double* X, double* B)
{
	double alpha = 1.0;
	double beta = 0;
	char trans = 'N';

	memset(B, 0, sizeof(double)*m*n);
	dgemm_(&trans, &trans, &m, &n, &k, &alpha, A, &m, X, &k, &beta, B, &m);
	
}

//Matrix-Matrix Multiplication.
void MatMatMult(MMMultplan& p, double* Amat, double* Xmat, double* Bmat)
{
	double alpha = 1.0;
	double beta = 0;
	char trans = 'N';
	int M, N, K, ptrA, ptrX, ptrB;

	for (int i = 0; i < p.nummats; ++i)
	{
		M = p.M[i], N = p.N[i], K = p.K[i], ptrA = p.Aptr[i], ptrX = p.Xptr[i]; ptrB = p.Bptr[i];
		memset(&Bmat[ptrB], 0, sizeof(double)*M*N);
		dgemm_(&trans, &trans, &M, &N, &K, &alpha, &Amat[ptrA], &M, &Xmat[ptrX], &K, &beta, &Bmat[ptrB], &M);
	}
	
}

void gpuMatMatMult(MMMultplan& p, double* Amat, double* Xmat, double* Bmat, gpublasHandle_t &handle, double* d_A, double* d_X, double* d_B, hipStream_t* streams)
{
        int size = p.nummats-1;
        //double *d_A, *d_B, *d_X;

	//Allocate GPU memory
	//checkCudaErrors(cudaMalloc((void **)(&d_A),sizeof(double*)*p.Aptr[size]));
	//checkCudaErrors(cudaMalloc((void **)(&d_X),sizeof(double*)*p.Xptr[size]));
	//checkCudaErrors(cudaMalloc((void **)(&d_B),sizeof(double*)*p.Bptr[size]));

	//Copy to GPU memory.
//	checkCudaErrors(cudaMemcpy(d_A,Amat,sizeof(double)*p.Aptr[size],cudaMemcpyHostToDevice));
	HIP_CHECK(hipMemcpy(d_X,Xmat,sizeof(double)*p.Xptr[size],hipMemcpyHostToDevice));
	HIP_CHECK(hipMemset(d_B,0.0,sizeof(double)*p.Bptr[size]));

	//cublasHandle_t handle;
	//cublasCreate(&handle);

	//cudaStream_t *streams = (cudaStream_t *)malloc(size*sizeof(cudaStream_t));
	//for(int i=0;i<size;i++) cudaStreamCreate(&(streams[i]));
	
	for (int i = 0; i < size; ++i)
        {
                int lda=p.M[i],ldb=p.K[i],ldc=p.M[i];
                const double alf = 1;
                const double bet = 0;
                const double *alpha = &alf;
                const double *beta = &bet;
//                char trans = 'N';

                //dgemm_(&trans, &trans, &M, &N, &K, &alpha, &Amat[ptrA], &M, &Xmat[ptrX], &K, &beta, &Bmat[ptrB], &M);
                gpublasSetStream(handle, streams[i]);
                gpublasDgemm(handle, GPUBLAS_OP_N, GPUBLAS_OP_N, p.M[i], p.N[i], p.K[i], alpha, &d_A[p.Aptr[i]], lda, &d_X[p.Xptr[i]], ldb, beta, &d_B[p.Bptr[i]], ldc);
	}
	HIP_CHECK(hipDeviceSynchronize());

	//for(int i=0;i<size;i++) cudaStreamDestroy(streams[i]);
	// Destroy the handle
	//cublasDestroy(handle);

	HIP_CHECK(hipMemcpy(Bmat,d_B,sizeof(double)*p.Bptr[size],hipMemcpyDeviceToHost));

	//checkCudaErrors(cudaFree(d_A));
	//checkCudaErrors(cudaFree(d_X));
	//checkCudaErrors(cudaFree(d_B));
}

void gpuMatMatMult1(MMMultplan& p, double* Bmat, gpublasHandle_t &handle, double* d_A, double* d_X, double* d_B, hipStream_t* streams)
{
        int size = p.nummats-1;
        //double *d_A, *d_B, *d_X;

	//Allocate GPU memory
	//checkCudaErrors(cudaMalloc((void **)(&d_A),sizeof(double*)*p.Aptr[size]));
	//checkCudaErrors(cudaMalloc((void **)(&d_X),sizeof(double*)*p.Xptr[size]));
	//checkCudaErrors(cudaMalloc((void **)(&d_B),sizeof(double*)*p.Bptr[size]));

	//Copy to GPU memory.
//	checkCudaErrors(cudaMemcpy(d_A,Amat,sizeof(double)*p.Aptr[size],cudaMemcpyHostToDevice));
//	checkCudaErrors(cudaMemcpy(d_X,Xmat,sizeof(double)*p.Xptr[size],cudaMemcpyHostToDevice));
	HIP_CHECK(hipMemset(d_B,0.0,sizeof(double)*p.Bptr[size]));

	//cublasHandle_t handle;
	//cublasCreate(&handle);

	//cudaStream_t *streams = (cudaStream_t *)malloc(size*sizeof(cudaStream_t));
	//for(int i=0;i<size;i++) cudaStreamCreate(&(streams[i]));
	
	for (int i = 0; i < size; ++i)
        {
                int lda=p.M[i],ldb=p.K[i],ldc=p.M[i];
                const double alf = 1;
                const double bet = 0;
                const double *alpha = &alf;
                const double *beta = &bet;
//                char trans = 'N';

                //dgemm_(&trans, &trans, &M, &N, &K, &alpha, &Amat[ptrA], &M, &Xmat[ptrX], &K, &beta, &Bmat[ptrB], &M);
                gpublasSetStream(handle, streams[i]);
                gpublasDgemm(handle, GPUBLAS_OP_N, GPUBLAS_OP_N, p.M[i], p.N[i], p.K[i], alpha, &d_A[p.Aptr[i]], lda, &d_X[p.Xptr[i]], ldb, beta, &d_B[p.Bptr[i]], ldc);
	}
	HIP_CHECK(hipDeviceSynchronize());

	//for(int i=0;i<size;i++) cudaStreamDestroy(streams[i]);
	// Destroy the handle
	//cublasDestroy(handle);

	HIP_CHECK(hipMemcpy(Bmat,d_B,sizeof(double)*p.Bptr[size],hipMemcpyDeviceToHost));

	//checkCudaErrors(cudaFree(d_A));
	//checkCudaErrors(cudaFree(d_X));
	//checkCudaErrors(cudaFree(d_B));
}

void gpuMatMatMult2(MMMultplan& p, gpublasHandle_t &handle, double* d_A, double* d_X, double* d_B, hipStream_t* streams)
{
        int size = p.nummats-1;
        //double *d_A, *d_B, *d_X;

	//Allocate GPU memory
	//checkCudaErrors(cudaMalloc((void **)(&d_A),sizeof(double*)*p.Aptr[size]));
	//checkCudaErrors(cudaMalloc((void **)(&d_X),sizeof(double*)*p.Xptr[size]));
	//checkCudaErrors(cudaMalloc((void **)(&d_B),sizeof(double*)*p.Bptr[size]));

	//Copy to GPU memory.
//	checkCudaErrors(cudaMemcpy(d_A,Amat,sizeof(double)*p.Aptr[size],cudaMemcpyHostToDevice));
//	checkCudaErrors(cudaMemcpy(d_X,Xmat,sizeof(double)*p.Xptr[size],cudaMemcpyHostToDevice));
	HIP_CHECK(hipMemset(d_B,0.0,sizeof(double)*p.Bptr[size]));

	//cublasHandle_t handle;
	//cublasCreate(&handle);

	//cudaStream_t *streams = (cudaStream_t *)malloc(size*sizeof(cudaStream_t));
	//for(int i=0;i<size;i++) cudaStreamCreate(&(streams[i]));
	
	for (int i = 0; i < size; ++i)
        {
                int lda=p.M[i],ldb=p.K[i],ldc=p.M[i];
                const double alf = 1;
                const double bet = 0;
                const double *alpha = &alf;
                const double *beta = &bet;
//                char trans = 'N';

                //dgemm_(&trans, &trans, &M, &N, &K, &alpha, &Amat[ptrA], &M, &Xmat[ptrX], &K, &beta, &Bmat[ptrB], &M);
                gpublasSetStream(handle, streams[i]);
                gpublasDgemm(handle, GPUBLAS_OP_N, GPUBLAS_OP_N, p.M[i], p.N[i], p.K[i], alpha, &d_A[p.Aptr[i]], lda, &d_X[p.Xptr[i]], ldb, beta, &d_B[p.Bptr[i]], ldc);
	}
	HIP_CHECK(hipDeviceSynchronize());

	//for(int i=0;i<size;i++) cudaStreamDestroy(streams[i]);
	// Destroy the handle
	//cublasDestroy(handle);

//	checkCudaErrors(cudaMemcpy(Bmat,d_B,sizeof(double)*p.Bptr[size],cudaMemcpyDeviceToHost));

	//checkCudaErrors(cudaFree(d_A));
	//checkCudaErrors(cudaFree(d_X));
	//checkCudaErrors(cudaFree(d_B));
}


//FFT Execution.
void fftw_multi_execute(fftw_plan* p, int N)
{
	for (int n = 0; n < N; ++n)
	{
		fftw_execute(p[n]);
	}
}

#if defined NVIDIA_GPU_PLATFORM && defined __HIP_PLATFORM_NVCC__
void cufft_fmulti_execute(gpufftHandle* p, int N, gpufftDoubleComplex* in, gpufftDoubleComplex* out, int* l, int* m)
{
	//Execute the plan
	int indr = 0;
	for(int i=0;i<N;i++){
		cufftExecZ2Z(p[i], (in+indr), (out+indr), GPUFFT_FORWARD);
		indr += (l[i]*m[i]);
	}
	hipDeviceSynchronize();
}

void cufft_imulti_execute(gpufftHandle* p, int N, gpufftDoubleComplex* in, gpufftDoubleComplex* out, int* l, int* m)
{
	//Execute the plan
	int indr = 0;
	for(int i=0;i<N;i++){
		cufftExecZ2Z(p[i], (in+indr), (out+indr), GPUFFT_INVERSE);
		indr += (l[i]*m[i]);
	}
	hipDeviceSynchronize();
}
#endif

#if defined AMD_GPU_PLATFORM && defined __HIP_PLATFORM_HCC__
void cufft_fmulti_execute(gpufftHandle* p, int N, gpufftDoubleComplex* in, gpufftDoubleComplex* out, int* l, int* m)
{
	//Execute the plan
	int indr = 0;
	for(int i=0;i<N;i++){
		hipfftExecZ2Z(p[i], (in+indr), (out+indr), GPUFFT_FORWARD);
		indr += (l[i]*m[i]);
	}
	hipDeviceSynchronize();
}

void cufft_imulti_execute(gpufftHandle* p, int N, gpufftDoubleComplex* in, gpufftDoubleComplex* out, int* l, int* m)
{
	//Execute the plan
	int indr = 0;
	for(int i=0;i<N;i++){
		hipfftExecZ2Z(p[i], (in+indr), (out+indr), GPUFFT_INVERSE);
		indr += (l[i]*m[i]);
	}
	hipDeviceSynchronize();
}
#endif
