# Supplementary material for: GPU-accelerated multitiered iterative phasing algorithm for fluctuation X-ray scattering
Source: J Appl Crystallogr. 2021 Jul 30;54(Pt 4):1179–88. doi: 10.1107/S1600576721005744 (PMC8366419; doi:10.1107/S1600576721005744)
Supplement: Supplementary file 2 [file j-54-01179-sup2.zip › berkeleylab-lbl_fxs_mtip-feca344fc5d9/MTIP_FXS_HIP/matrix.h]

#pragma once

#include "hip/hip_runtime.h"

#if defined AMD_GPU_PLATFORM && defined __HIP_PLATFORM_HCC__
        #include "hipblas.h"
        #include "hipfft.h"

        #define gpublasHandle_t hipblasHandle_t
        #define gpublasCreate hipblasCreate
        #define gpublasSetStream hipblasSetStream
        #define gpublasDgemm hipblasDgemm
        #define GPUBLAS_OP_N HIPBLAS_OP_N
        #define gpublasDestroy hipblasDestroy

        #define gpufftHandle hipfftHandle
        #define gpufftDoubleComplex hipfftDoubleComplex
        #define gpufftDestroy hipfftDestroy
        #define GPUFFT_FORWARD HIPFFT_FORWARD
        #define GPUFFT_INVERSE HIPFFT_BACKWARD
#endif
#if defined NVIDIA_GPU_PLATFORM && defined __HIP_PLATFORM_NVCC__
        #include <cufft.h>
        #include <cufftXt.h>

        #include <cublas.h>
        #include <cublas_v2.h>

        #include <cuda_runtime_api.h>
        #include <cuda.h>
        #include <helper_cuda.h>
        #include <helper_functions.h>

        #define gpublasHandle_t cublasHandle_t
        #define gpublasCreate cublasCreate
        #define gpublasSetStream cublasSetStream
        #define gpublasDgemm cublasDgemm
        #define GPUBLAS_OP_N CUBLAS_OP_N
        #define gpublasDestroy cublasDestroy

        #define gpufftHandle cufftHandle
        #define gpufftDoubleComplex cufftDoubleComplex
        #define gpufftDestroy cufftDestroy
        #define GPUFFT_FORWARD CUFFT_FORWARD
        #define GPUFFT_INVERSE CUFFT_INVERSE
#endif

#define HIP_CHECK(cmd)                                                                             \
    {                                                                                              \
        hipError_t status = cmd;                                                                   \
        if (status != hipSuccess) {                                                                \
            std::cout << "error: #" << status << " (" << hipGetErrorString(status)                 \
                      << ") at line:" << __LINE__ << ":  " << #cmd << std::endl;                   \
            abort();                                                                               \
        }                                                                                          \
    }

class MMMultplan
{
public:
	int nummats;
	int* M;
	int* N;
	int* K;
        int* Aptr;
        int* Xptr;
        int* Bptr;
	
	MMMultplan();
	MMMultplan(int nummatsin, int* Min, int* Nin, int* Kin);
	void Initplan(int nummatsin, int* Min, int* Nin, int* Kin,  int* Ainptr, int* Xinptr, int* Binptr);
	
};

class MVMultplan
{
public:
	int nummats;
	int* M;
	int* N;
	double** A;
	double** x;
	double** b;

	MVMultplan();
	MVMultplan(int nummatsin, int* Min, int* Nin, double** Ain, double** xin, double** bin);
	void Initplan(int nummatsin, int* Min, int* Nin, double** Ain, double** xin, double** bin);
	
};

//Matrix-Vector Multiplication.
void MatVecMult(MVMultplan& p);
//Matrix-Matrix Multiplication.
void MatMatMult(MMMultplan& p, double* Amat, double* Xmat, double* Bmat);
void gpuMatMatMult(MMMultplan& p, double* Amat, double* Xmat, double* Bmat, gpublasHandle_t &handle, double* d_A, double* d_X, double* d_B, hipStream_t* streams);
void gpuMatMatMult1(MMMultplan& p, double* Bmat, gpublasHandle_t &handle, double* d_A, double* d_X, double* d_B, hipStream_t* streams);
void gpuMatMatMult2(MMMultplan& p, gpublasHandle_t &handle, double* d_A, double* d_X, double* d_B, hipStream_t* streams);
//Matrix-Matrix Multiplication.
void MatMatMult1(int m, int n, int k, double* A, double* X, double* B);
//FFT execution.
void fftw_multi_execute(fftw_plan* p, int N);
void cufft_fmulti_execute(gpufftHandle* p, int N, gpufftDoubleComplex* in, gpufftDoubleComplex* out, int* l, int* m);
void cufft_imulti_execute(gpufftHandle* p, int N, gpufftDoubleComplex* in, gpufftDoubleComplex* out, int* l, int* m);
