# Supplementary material for: GPU-accelerated multitiered iterative phasing algorithm for fluctuation X-ray scattering
Source: J Appl Crystallogr. 2021 Jul 30;54(Pt 4):1179–88. doi: 10.1107/S1600576721005744 (PMC8366419; doi:10.1107/S1600576721005744)
Supplement: Supplementary file 2 [file j-54-01179-sup2.zip › berkeleylab-lbl_fxs_mtip-feca344fc5d9/MTIP_FXS_HIP/pfourier.cu]

#include "fftw3.h"
#include "matrix.h"
#include "pft.h"

#include <iostream>
#include <fstream>
#include <string>
#include <iomanip>
#include <cstdio>
#include <cstring>
#include <sstream>
#include <cstdio>
#include <ctime>
#include <time.h>
#include <complex>
#include <string>
#include <algorithm>

__global__ void cudacpyvalPF(gpufftDoubleComplex* val,gpufftDoubleComplex* other,int size)
{
        int id = threadIdx.x + (blockDim.x*blockIdx.x);

        if(id<size){
                val[id].x = other[id].x;
		val[id].y = other[id].y;
        }
}

pfourier::pfourier(pftengine& engin)
{
	eng = &engin;
	N = eng->N;
	L = eng->Ln[N-1];
	M = 2*L-1;
	size = eng->sizef;	
	//val = new dcomplex[size];		
	HIP_CHECK(hipHostMalloc((void**)&val, size*sizeof(dcomplex)));
	HIP_CHECK(hipMalloc((void**)&gpuval, size*sizeof(gpufftDoubleComplex)));
}

pfourier::pfourier(const pfourier& other)
{
	eng = other.eng;
	N = other.N;
	L = other.L;
	M = 2*L-1;
	size = other.size;	
	//val = new dcomplex[size];	
	HIP_CHECK(hipHostMalloc((void**)&val, size*sizeof(dcomplex)));
	HIP_CHECK(hipMalloc((void**)&gpuval, size*sizeof(gpufftDoubleComplex)));
	for (int i = 0; i < size; ++i) val[i] = other.val[i];

	dim3 block, grid;
        block.x = 64; block.y = 1;
        grid.x = (size + block.x - 1)/block.x; grid.y = 1;
        //cudacpyvalPF<<<grid,block>>>(gpuval,other.gpuval,size);
        //cudaDeviceSynchronize();
	hipLaunchKernelGGL(cudacpyvalPF, grid, block, 0, 0, gpuval,other.gpuval,size);
        hipDeviceSynchronize();
}

pfourier& pfourier::operator=(const pfourier& other)
{
	eng = other.eng;
	N = other.N;
	L = other.L;
	M = 2*L-1;
	size = other.size;	
	//val = new dcomplex[size];
	HIP_CHECK(hipHostMalloc((void**)&val, size*sizeof(dcomplex)));
	HIP_CHECK(hipMalloc((void**)&gpuval, size*sizeof(gpufftDoubleComplex)));
	for (int i = 0; i < size; ++i) val[i] = other.val[i];
	
	dim3 block, grid;
        block.x = 64; block.y = 1;
        grid.x = (size + block.x - 1)/block.x; grid.y = 1;
        //cudacpyvalPF<<<grid,block>>>(gpuval,other.gpuval,size);
        //cudaDeviceSynchronize();
	hipLaunchKernelGGL(cudacpyvalPF, grid, block, 0, 0, gpuval,other.gpuval,size);
        hipDeviceSynchronize();

	return *this;
}

pfourier::~pfourier()
{
	//delete [] val;
	HIP_CHECK(hipHostFree(val));
	HIP_CHECK(hipFree(gpuval));
}

//Computer intensity.
void pfourier::Intensity(Ifourier& I)
{
	for (int i = 0; i < size; ++i) I.val[i] = norm(val[i]);
}

__global__ void cudaIntensityPF(gpufftDoubleComplex* val, double* out, int size)
{
	int id = threadIdx.x + (blockDim.x*blockIdx.x);

        if(id<size){
		out[id] = (val[id].x*val[id].x) + (val[id].y*val[id].y);
		//out[id] = norm(val[id]);
        }
}

//Computer intensity.
void pfourier::Intensity1(Ifourier& I)
{
	//for (int i = 0; i < size; ++i) I.val[i] = norm(val[i]);
	dim3 block, grid;
        block.x = 64; block.y = 1;
        grid.x = (size + block.x - 1)/block.x; grid.y = 1;
        //cudaIntensityPF<<<grid,block>>>(gpuval,I.gpuval,size);
        //cudaDeviceSynchronize();
	hipLaunchKernelGGL(cudaIntensityPF, grid, block, 0, 0, gpuval,I.gpuval,size);
        hipDeviceSynchronize();

	//Verification
	//checkCudaErrors(cudaMemcpy(I.val,I.gpuval,sizeof(double)*I.size,cudaMemcpyDeviceToHost));
}

//Compute inverse polar fourier transform.
void pfourier::IPFT(preal& p)
{
	eng->cufftFFTfourierload(val);
	eng->cufftFFTfourier();
	eng->hostFFTtoALTfourier();
	eng->hostALTfourier();
	eng->hostALTtoIHT();
	eng->hostIHT();
	eng->hostIHTtoIALT();
	eng->hostIALTreal();
	eng->hostIALTtoIFFTreal();
	eng->cufftIFFTreal();
	//eng->cufftIFFTrealunload(eng->cudaIFFTrealout, p.val);
	eng->cufftIFFTrealunload(p.val);
}

//Compute inverse polar fourier transform.
void pfourier::IPFT1(preal& p)
{
	//eng->cufftFFTfourierload(val);
	//eng->cufftFFTfourier();
	eng->cufftFFTfourier1(gpuval);
	eng->hostFFTtoALTfourier();
	eng->hostALTfourier();
	eng->hostALTtoIHT();
	eng->hostIHT();
	eng->hostIHTtoIALT();
	eng->hostIALTreal();
	eng->hostIALTtoIFFTreal();
	eng->cufftIFFTreal();
	//eng->cufftIFFTrealunload(eng->cudaIFFTrealout, p.val);
	eng->cufftIFFTrealunload(p.gpuval);
}

//Compute inverse polar fourier transform.
void pfourier::IPFT2(preal& p)
{
	//eng->cufftFFTfourierload(val);
	//eng->cufftFFTfourier();
	eng->cufftFFTfourier1(gpuval);
	eng->hostFFTtoALTfourier();
	eng->hostALTfourier();
	eng->hostALTtoIHT();
	eng->hostIHT();
	eng->hostIHTtoIALT();
	eng->hostIALTreal();
	eng->hostIALTtoIFFTreal();
	eng->cufftIFFTreal();
	//eng->cufftIFFTrealunload(eng->cudaIFFTrealout, p.val);
	eng->cufftIFFTrealunload(p.gpuval);

	//Verification
	HIP_CHECK(hipMemcpy(p.val,p.gpuval,sizeof(double)*p.size,hipMemcpyDeviceToHost));
}
