# Supplementary material for: GPU-accelerated multitiered iterative phasing algorithm for fluctuation X-ray scattering
Source: J Appl Crystallogr. 2021 Jul 30;54(Pt 4):1179–88. doi: 10.1107/S1600576721005744 (PMC8366419; doi:10.1107/S1600576721005744)
Supplement: Supplementary file 2 [file j-54-01179-sup2.zip › berkeleylab-lbl_fxs_mtip-feca344fc5d9/MTIP_FXS_HIP/pft.h]

#pragma once

#ifndef PFT_H
#define PFT_H
#define restrict __restrict__
#define CPUexec
#include <complex>

#include "hip/hip_runtime.h"

#if defined AMD_GPU_PLATFORM && defined __HIP_PLATFORM_HCC__
        #include "hipblas.h"
        #include "hipfft.h"

        #define gpublasHandle_t hipblasHandle_t
        #define gpublasCreate hipblasCreate
        #define gpublasSetStream hipblasSetStream
        #define gpublasDgemm hipblasDgemm
        #define GPUBLAS_OP_N HIPBLAS_OP_N
        #define gpublasDestroy hipblasDestroy

        #define gpufftHandle hipfftHandle
        #define gpufftDoubleComplex hipfftDoubleComplex
        #define gpufftDestroy hipfftDestroy
	#define GPUFFT_FORWARD HIPFFT_FORWARD
	#define GPUFFT_INVERSE HIPFFT_BACKWARD
	#define GPUFFT_Z2Z HIPFFT_Z2Z
#endif
#if defined NVIDIA_GPU_PLATFORM && defined __HIP_PLATFORM_NVCC__
        #include <cufft.h>
        #include <cufftXt.h>

        #include <cublas.h>
        #include <cublas_v2.h>

        #include <cuda_runtime_api.h>
        #include <cuda.h>
        #include <helper_cuda.h>
        #include <helper_functions.h>

        #define gpublasHandle_t cublasHandle_t
        #define gpublasCreate cublasCreate
        #define gpublasSetStream cublasSetStream
        #define gpublasDgemm cublasDgemm
        #define GPUBLAS_OP_N CUBLAS_OP_N
        #define gpublasDestroy cublasDestroy

        #define gpufftHandle cufftHandle
        #define gpufftDoubleComplex cufftDoubleComplex
        #define gpufftDestroy cufftDestroy
	#define GPUFFT_FORWARD CUFFT_FORWARD
	#define GPUFFT_INVERSE CUFFT_INVERSE
	#define GPUFFT_Z2Z CUFFT_Z2Z
#endif

using namespace std;
typedef complex<double> dcomplex;
#include "align.h"

#define im complex<double>(0,1)

#define HIP_CHECK(cmd)                                                                             \
    {                                                                                              \
        hipError_t status = cmd;                                                                   \
        if (status != hipSuccess) {                                                                \
            std::cout << "error: #" << status << " (" << hipGetErrorString(status)                 \
                      << ") at line:" << __LINE__ << ":  " << #cmd << std::endl;                   \
            abort();                                                                               \
        }                                                                                          \
    }

class preal;
class pcircreal;
class pspherereal;
class pspherefourier;
class pcircfourier;
class pfourier;
class Ifourier;
class Isphere;

class pftengine
{
public:
	int N;
	int L;
	int M;
	int* Ln;
	int* Mn;
	int* d_Ln;
	int* d_Mn;
	int** Lsnm;
	int* Lsm;
	int* Nl;
	int* d_Nl;
	int sizer;
	int sizef;
	int sizeI;
	int lmax;
	int* LIsm;
	double* rr;
	double** thetar;
	double*** phir;
	double**** xr;
	double**** xf;
	double* qf;
	double* d_qf;
	double* ALTrealmat;
	double* ALTfouriermat;
	double* IALTrealmat;
	double* IALTfouriermat;
	double* HTmat;
	double* IHTmat;	
        double* ALTintensitymat;
        double* IALTintensitymat;
	double* d_ALTrealmat;
        double* d_ALTfouriermat;
        double* d_IALTrealmat;
        double* d_IALTfouriermat;
        double* d_HTmat;
        double* d_IHTmat;
        double* d_ALTintensitymat;
        double* d_IALTintensitymat;
	hipStream_t *ALTrealstreams;
        hipStream_t *ALTfourierstreams;
        hipStream_t *IALTrealstreams;
        hipStream_t *IALTfourierstreams;
        hipStream_t *HTstreams;
        hipStream_t *IHTstreams;
        hipStream_t *ALTintensitystreams;
        hipStream_t *IALTintensitystreams;
	hipStream_t *FFTstreams;
        hipStream_t *IFFTstreams;
	fftw_plan* plan_FFT_real;
	fftw_plan* plan_IFFT_real;
	fftw_plan plan_FFT_fourier;	
	fftw_plan plan_IFFT_fourier;
	fftw_plan plan_FFT_intensity;	
	fftw_plan plan_IFFT_intensity;
	gpufftHandle* cufftplan_FFT_real;
	gpufftHandle* cufftplan_IFFT_real;
	gpufftHandle cufftplan_FFT_fourier;
	gpufftHandle cufftplan_IFFT_fourier;
	gpufftHandle cufftplan_FFT_intensity;
	gpufftHandle cufftplan_IFFT_intensity;
	MMMultplan plan_ALT_real;
	MMMultplan plan_IALT_real;
	MMMultplan plan_HT;
	MMMultplan plan_IHT;
	MMMultplan plan_ALT_fourier;
	MMMultplan plan_IALT_fourier;
	MMMultplan plan_ALT_intensity;
	MMMultplan plan_IALT_intensity;
	double* FFTrealin;
	double* FFTrealout;
//	dcomplex* cudaFFTrealin;
	double* cudaFFTrealin;
	gpufftDoubleComplex* d_FFTrealin;
	gpufftDoubleComplex* d_FFTrealout;
	dcomplex* FFTfourierin;
	dcomplex* FFTfourierout;
	gpufftDoubleComplex* d_FFTfourierin;
        gpufftDoubleComplex* d_FFTfourierout;
	double* FFTintensityin;
	double* FFTintensityout;
//	dcomplex* cudaFFTintensityin;
	double* cudaFFTintensityin;
	gpufftDoubleComplex* d_FFTintensityin;
	gpufftDoubleComplex* d_FFTintensityout;
	double* IFFTrealin;
	double* IFFTrealout;
//	dcomplex* cudaIFFTrealout;
	double* cudaIFFTrealout;
	gpufftDoubleComplex* d_IFFTrealin;
        gpufftDoubleComplex* d_IFFTrealout;
	dcomplex* IFFTfourierin;
	dcomplex* IFFTfourierout;
	gpufftDoubleComplex* d_IFFTfourierin;
	gpufftDoubleComplex* d_IFFTfourierout;
	double* IFFTintensityin;
	double* IFFTintensityout;
//	dcomplex* cudaIFFTintensityout;
	double* cudaIFFTintensityout;
	gpufftDoubleComplex* d_IFFTintensityin;
	gpufftDoubleComplex* d_IFFTintensityout;
	double* ALTrealin;
	double* ALTrealout;
	double* IALTrealin;
	double* IALTrealout;
	double* ALTfourierin;
	double* ALTfourierout;
	double* IALTfourierin;
	double* IALTfourierout;
	double* ALTintensityin;
	double* ALTintensityout;
	double* IALTintensityin;
	double* IALTintensityout;
	double* HTin;
	double* HTout;
	double* IHTin;
	double* IHTout;
	double* d_ALTrealin;
        double* d_ALTrealout;
        double* d_IALTrealin;
        double* d_IALTrealout;
        double* d_ALTfourierin;
        double* d_ALTfourierout;
        double* d_IALTfourierin;
        double* d_IALTfourierout;
        double* d_ALTintensityin;
        double* d_ALTintensityout;
        double* d_IALTintensityin;
        double* d_IALTintensityout;
        double* d_HTin;
        double* d_HTout;
        double* d_IHTin;
        double* d_IHTout;
	int* altrindmap;
	int* ialtfindmap;
	int* ialtfoutmap;
	int* fftroutmap;
	int* ialtroutmap;
	int* ialtrinmap;
	int* altfoutmap;
	int* altfinmap;
	int* fftioutmap;
	int* altioutmap;
	int* hostfftroutmap;
	int* hostfftioutmap;
	int* d_altrindmap;
	int* d_ialtfindmap;
	int* d_ialtfoutmap;
	int* d_fftroutmap;
	int* d_ialtroutmap;
	int* d_ialtrinmap;
	int* d_altfoutmap;
	int* d_altfinmap;
	int* d_fftioutmap;
	int* d_altioutmap;
	gpublasHandle_t ALTrealhandle;
	gpublasHandle_t IALTrealhandle;
	gpublasHandle_t ALTfourierhandle;
	gpublasHandle_t IALTfourierhandle;
	gpublasHandle_t ALTintensityhandle;
	gpublasHandle_t IALTintensityhandle;
	gpublasHandle_t HThandle;
	gpublasHandle_t IHThandle;
	int* fftroutmapind;
	int* fftroutmapind1;
	int* d_fftroutmapind;
	int* d_fftroutmapind1;
	int* altrindmapind;
	int* d_altrindmapind;
	int* ialtfindmapind;
	int* d_ialtfindmapind;
	int* ialtfoutmapind;
	int* d_ialtfoutmapind;
	int* altfinmapind;
	int* altfinmapind2;
	int* d_altfinmapind;
	int* d_altfinmapind2;
	int* altfoutmapind;
	int* d_altfoutmapind;
	int* ialtrinmapind;
	int* d_ialtrinmapind;
	int* ialtroutmapind;
	int* d_ialtroutmapind;
	int* fftioutmapind;
	int* fftioutmapind1;
	int* d_fftioutmapind;
	int* d_fftioutmapind1;
	int* fftioutmap1ind;
        int* fftioutmap1ind1;
        int* d_fftioutmap1ind;
        int* d_fftioutmap1ind1;
	
public:	
	void MakeCoords();
	bool MakeALTreal(ifstream& file);
	bool MakeIALTreal(ifstream& file);
	bool MakeALTfourier(ifstream& file);
	bool MakeIALTfourier(ifstream& file);
	void MakeALTintensity();
	void MakeIALTintensity();
	bool MakeHT(ifstream& file);
	void MakeFFTreal();
	void MakeIFFTreal();
	void cufftMakeFFTreal();
	void cufftMakeIFFTreal();
	void MakeFFTfourier();
	void MakeIFFTfourier();
	void cufftMakeFFTfourier();
	void cufftMakeIFFTfourier();
	void MakeFFTintensity();
	void MakeIFFTintensity();
	void cufftMakeFFTintensity();
	void cufftMakeIFFTintensity();
	pftengine();
	~pftengine();
	pftengine(int Nin, int* Lnin, int lmax,int rank1);
	void FFTrealload(double *restrict rin, double *restrict rout);
//	void cufftFFTrealload(double *restrict rin, dcomplex *restrict rout);
	void cufftFFTrealload(double *restrict rin);
	void cufftFFTrealload1(double *rin);
	void FFTreal();
	void cufftFFTreal();
	void FFTtoALTreal(double *restrict cin, double *restrict rout);
	void hostFFTtoALTreal();
	void ALTreal();
	void hostALTreal();
	void MakeMaps();
	void ALTtoHT(double *restrict rin, double *restrict rout);
	void hostALTtoHT();
	void HT();
	void hostHT();
	void HTtoIALT(double *restrict ri, double *restrict rout);
	void hostHTtoIALT();
	void IALTfourier();
	void hostIALTfourier();
	void IALTtoIFFTfourier(double *restrict rin ,dcomplex *restrict cout);
	void hostIALTtoIFFTfourier();
	void IFFTfourier();
	void cufftIFFTfourier();
	void cufftIFFTfourier1(gpufftDoubleComplex *cplxout);
	void IFFTfourierunload(dcomplex *restrict cin, dcomplex *restrict cout);
	void cufftIFFTfourierunload(dcomplex *restrict cplxout);
	void FFTfourierload(dcomplex *restrict cin, dcomplex *restrict cout);
	void cufftFFTfourierload(dcomplex *restrict cplxin);
	void FFTfourier();
	void cufftFFTfourier();
	void cufftFFTfourier1(gpufftDoubleComplex *cplxin);
	void FFTtoALTfourier(dcomplex *restrict cin, double *restrict rout);
	void hostFFTtoALTfourier();
	void ALTfourier();
	void hostALTfourier();
	void ALTtoIHT(double *restrict rin, double *restrict rout);
	void hostALTtoIHT();
	void IHT();
	void hostIHT();
	void IHTtoIALT(double *restrict rin, double *restrict rout);
	void hostIHTtoIALT();
	void IALTreal();
	void hostIALTreal();
	void IALTtoIFFTreal(double *restrict rin, double *restrict cout);
	void hostIALTtoIFFTreal();
	void IFFTreal();
	void cufftIFFTreal();
	void IFFTrealunload(double *restrict rin, double* restrict rout);
//	void cufftIFFTrealunload(dcomplex *restrict rin, double *restrict rout);
	void cufftIFFTrealunload(double *restrict rout);
	void FFTintensityload(double *restrict rin, double *restrict rout);
//	void cufftFFTintensityload(double *restrict rin, dcomplex *restrict rout);
	void cufftFFTintensityload(double *restrict rin);
	void cufftFFTintensityload1(double *restrict rin);
	void FFTintensity();
	void cufftFFTintensity();
	void FFTtoALTintensity(double *restrict rin, double *restrict rout);
	void hostFFTtoALTintensity();
	void ALTintensity();
	void hostALTintensity();
	void hostALTintensity1();
	void ALTintensityunload(double *restrict rin, dcomplex *restrict cplxout1, dcomplex *restrict cplxout2);
	void hostALTintensityunload(gpufftDoubleComplex* cplxout1, gpufftDoubleComplex* cplxout2, int* sgpuIdx, int shtnum);
	void IALTintensityload(dcomplex *restrict cplxin1, dcomplex *restrict cplxin2, double *restrict rout);
	void hostIALTintensityload(dcomplex *restrict cplxin1, dcomplex *restrict cplxin2, double *restrict rout);
	void hostIALTintensityload1(gpufftDoubleComplex* cplxin1, gpufftDoubleComplex* cplxin2, int* sgpuIdx, int shtnum);
	void IALTintensity();
	void hostIALTintensity();
	void IALTtoIFFTintensity(double *restrict rin, double *restrict rout);
	void hostIALTtoIFFTintensity();
	void IFFTintensity();
	void cufftIFFTintensity();
	void IFFTintensityunload(double *restrict rin, double *restrict rout);
//	void cufftIFFTintensityunload(dcomplex* restrict rin, double *restrict rout);
	void cufftIFFTintensityunload(double *restrict rout);
	void cufftIFFTintensityunload1(double *restrict rout);
	void cpuERproj(int* sval, double* val, int* idx, double tolu);
	void hostERproj(int* sval, double* val, int* idx, double tolu);
	void cpuHIOproj(double* pval,double* fpval,int* sval,int* idx,double beta,double tolu);
	void hostHIOproj(double* pval,double* fpval,int* sval,int* idx,double beta,double tolu);
	void cpuItPproj(int* sval, double* val, int* idx, double tolu);
	void hostItPproj(int* sval, double* val, int* idx, double tolu);
	void cpuER1proj(double* pval, double* fpval, int* sval, int* idx, double tolu);
	void hostER1proj(double* pval, double* fpval, int* sval, int* idx, double tolu);
	void hostShrink(double* val, int* sval, double eps, int* idx);
};

class preal
{
public:
	int N;
	int* Ln;
	int* Mn;
	double* val;
	double* gpuval;
	int size;
	pftengine* eng;
	dcomplex** PG;
//	AlignEngine Aeng;
public:	
	preal();
	preal(pftengine &engin);
	~preal();
	preal(const preal&);
	preal& operator=(const preal&);
	void PFT(pfourier& phat);
	void PFT1(pfourier& phat);
	void PFT2(pfourier& phat);
	void ERproj(int* sval, int* idx, double tolu);
	void ERproj1(int* sval, int* idx, double tolu);
	void HIOproj(double* pval, double* fpval, int* sval, int* idx, double beta, double tolu);
	void HIOproj1(double* pval, double* fpval, int* sval, int* idx, double beta, double tolu);
	void ItPproj(int* sval, int* idx, double tolu);
	void ItPproj1(int* sval, int* idx, double tolu);
	void ER1proj(double* pval, double* fpval, int* sval, int* idx, double tolu);
	void ER1proj1(double* pval, double* fpval, int* sval, int* idx, double tolu);
	void Shrink(double* val, int* sval, double eps, int* idx);
//	void symproject(int k);
//	void Icosproject();
//	void PolarToCartesian(double*** pcart, int Nc, double cmin, double cmax, int Lcmax, int Kcmax);
private:
	void MakePG();
};

class prealint
{
public:
	int N;
	int* Ln;
	int* Mn;
	int* val;
	int* gpuval;
	int size;
	pftengine* eng;
public:	
	prealint();
	prealint(pftengine &engin);
	~prealint();
	prealint(const prealint&);
	prealint& operator=(const prealint&);
};


class pspherereal
{
public:
	int N;
	int L;
	int* Ln;
	int* Mn;
	int* Nl;
	int** Lsnm;	
	dcomplex* val;
	pftengine* eng;	
public:	
	pspherereal(pftengine &engin);
	~pspherereal();
	pspherereal(const pspherereal&);
	pspherereal& operator=(const pspherereal&);
	void ALTreorder(double* r);
	void HTreorder(double* r);
	pspherefourier HT();
	void IHTreorder(double* r);
	void IALTreorder(double* r);
	pcircreal IALT();
};

class pspherefourier
{
public:
	int N;
	int L;	
	int M;
	int* Lsm;	
	dcomplex*** val;
	pftengine* eng;
public:	
	pspherefourier(pftengine &engin);
	~pspherefourier();
	pspherefourier(const pspherefourier&);
	pspherefourier& operator=(const pspherefourier&);
	void HTreorder(double* r);
	void IALTreorder(double* r);
	pcircfourier IALT();
	void ALTreorder(double* r);
	void IHTreorder(double* r);
	pspherereal IHT();
};


class pfourier
{
public:
	int N;
	int L;
	int M;
	int size;
	dcomplex* val;
	gpufftDoubleComplex* gpuval;
	pftengine* eng;
public:	
	pfourier(pftengine &engin);
	~pfourier();
	pfourier(const pfourier&);
	pfourier& operator=(const pfourier&);
	void IPFT(preal& p);
	void IPFT1(preal& p);
	void IPFT2(preal& p);
	void Intensity(Ifourier&);
	void Intensity1(Ifourier& I);
};

class Ifourier
{
public:
	int N;
	int L;
	int M;
	int size;
	double* val;
	double* gpuval;
	pftengine* eng;
public:
	Ifourier(pftengine &engin);
	~Ifourier();
	Ifourier(const Ifourier&);
	Ifourier& operator=(const Ifourier&);
	void SHT(Isphere& Ilm);	
	void SHT1(Isphere& Ilm);
	void SHT2(Isphere& Ilm, int* sgpuIdx, int shtnum);	
};

class Isphere
{
public:
	int N;
	int lmax;
	int size;
	dcomplex* val;
	gpufftDoubleComplex* gpuval;
	dcomplex* valsave;
	gpufftDoubleComplex* gpuvalsave;
	pftengine* eng;
public:
	Isphere(pftengine &engin);
	Isphere();
	~Isphere();
	Isphere(const Isphere&);
	Isphere& operator=(const Isphere&);
	void ISHT(Ifourier& I);
	void ISHT1(Ifourier& I);
	void ISHT2(Ifourier& I, int* sgpuIdx, int shtnum);
};

#endif
