# Supplementary material for: GPU-accelerated multitiered iterative phasing algorithm for fluctuation X-ray scattering
Source: J Appl Crystallogr. 2021 Jul 30;54(Pt 4):1179–88. doi: 10.1107/S1600576721005744 (PMC8366419; doi:10.1107/S1600576721005744)
Supplement: Supplementary file 2 [file j-54-01179-sup2.zip › berkeleylab-lbl_fxs_mtip-feca344fc5d9/MTIP_FXS_HIP/prealint.cu]

#include <complex>
#include "fftw3.h"
#include "matrix.h"
#include "pft.h"

#include <iostream>
#include <fstream>
#include <string>
#include <iomanip>
#include <cstdio>
#include <cstring>
#include <sstream>
#include <cstdio>
#include <ctime>
#include <time.h>
#include <complex>
#include <string>
#include <algorithm>

__global__ void cudacpyvalPRI(int* val,int* other,int size)
{
        int id = threadIdx.x + (blockDim.x*blockIdx.x);

        if(id<size){
                val[id] = other[id];
        }
}

prealint::prealint()
{
	N = 0;
	Mn = 0;
	Ln = 0;
	size = 0;
	val = 0;
}

prealint::prealint(pftengine &engin)
{
	eng = &engin;
	N = eng->N;
	Ln = eng->Ln;
	size = eng->sizer;
	Mn = new int[N];
	for (int n = 0; n < N; ++n)
	{
		Mn[n] = 2*Ln[n] - 1;
	}
	val = new int[size];
	HIP_CHECK(hipMalloc((void **)&gpuval,sizeof(int)*size));	
}

prealint::prealint(const prealint& other)
{
	eng = other.eng;
	N = other.N;
	Ln = other.Ln;
	size = other.size;
	Mn = new int[N];
	for (int n = 0; n < N; ++n)
	{
		Mn[n] = 2*Ln[n] - 1;
	}
	val = new int[size];	
	HIP_CHECK(hipMalloc((void **)&gpuval,sizeof(int)*size));
	for (int i = 0; i < size; ++i) val[i] = other.val[i];

	dim3 block, grid;
        block.x = 64; block.y = 1;
        grid.x = (size + block.x - 1)/block.x; grid.y = 1;
        //cudacpyvalPRI<<<grid,block>>>(gpuval,other.gpuval,size);
        //cudaDeviceSynchronize();
	hipLaunchKernelGGL(cudacpyvalPRI, grid, block,0, 0, gpuval,other.gpuval,size);
        hipDeviceSynchronize();
}

prealint& prealint::operator=(const prealint& other)
{
	eng = other.eng;
	N = other.N;
	Ln = other.Ln;
	size = other.size;
	Mn = new int[N];
	for (int n = 0; n < N; ++n)
	{
		Mn[n] = 2*Ln[n] - 1;
	}
	val = new int[size];	
	HIP_CHECK(hipMalloc((void **)&gpuval,sizeof(int)*size));
	for (int i = 0; i < size; ++i) val[i] = other.val[i];
	
	dim3 block, grid;
        block.x = 64; block.y = 1;
        grid.x = (size + block.x - 1)/block.x; grid.y = 1;
        //cudacpyvalPRI<<<grid,block>>>(gpuval,other.gpuval,size);
        //cudaDeviceSynchronize();
	hipLaunchKernelGGL(cudacpyvalPRI, grid, block, 0, 0, gpuval,other.gpuval,size);
        hipDeviceSynchronize();

	return *this;
}

prealint::~prealint()
{
	delete [] Mn;
	delete [] val;
	HIP_CHECK(hipFree(gpuval));
}
