# Supplementary material for: GPU-accelerated multitiered iterative phasing algorithm for fluctuation X-ray scattering
Source: J Appl Crystallogr. 2021 Jul 30;54(Pt 4):1179–88. doi: 10.1107/S1600576721005744 (PMC8366419; doi:10.1107/S1600576721005744)
Supplement: Supplementary file 2 [file j-54-01179-sup2.zip › berkeleylab-lbl_fxs_mtip-feca344fc5d9/MTIP_FXS_initGeneration/AlignEngine.cpp]

#include <complex>
#include "fftw3.h"
#include "matrix.h"
#include "pft.h"
#include "align.h"
#include <stdlib.h> 
#include <string.h>
#include <gsl/gsl_integration.h>


#include <iostream>
#include <fstream>
#include <string>
#include <iomanip>
#include <cstdio>
#include <cstring>
#include <sstream>
#include <cstdio>
#include <ctime>
#include <time.h>
#include <complex>
#include <string>
#include <algorithm>


using namespace std;
#define PI M_PI
#define rc reinterpret_cast<fftw_complex*>


extern "C"
{
	void zgemv_(char* trans, int* M, int* N, dcomplex* alpha, dcomplex* A, int* LDA, dcomplex* x, int* incx, dcomplex* beta, dcomplex* b, int* incy);	
}

inline int max(int a, int b, int c)
{
	if (b >= a && b >= c) return b;
	if (c >= a && c >= b) return c;	
	return a;
}

double Sqr(double x)
{
	return x*x;
}

void MatVecMultz(int M, int N, dcomplex* A, dcomplex* x)
{
	dcomplex alpha = 1.0;
	dcomplex beta = 0;
	char trans = 'N';
	int incx = 1;
	dcomplex* b = new dcomplex[N];
	memcpy(b, x, sizeof(dcomplex)*N);

	zgemv_(&trans, &M, &N, &alpha, A, &M, x, &incx, &beta, b, &incx);
	
	memcpy(x, b, sizeof(dcomplex)*N);
	delete [] b;	
}

AlignEngine::AlignEngine(pftengine& engin, int Lmaxin)
{
	eng = &engin;
	N = eng->N;
	Ln = eng->Ln;
	L = Ln[N-1];
	Lsnm = eng->Lsnm;
	Nl = eng->Nl;
	Lmax = Lmaxin;
	Lmax = L;
	Mmax = 2*Lmax-1;
	lmax = Lmax -1;
	
	Ml = new int[Lmax];
	for (int l = 0; l < Lmax; ++l)
	{
		Ml[l] = 2*l+1;
	}
	
	indl = new int[Lmax];
	indl[0] = 0;
	for (int l = 1; l < Lmax; ++l)
	{
		indl[l] = indl[l-1] + l;
	}
	
	plm1 = new dcomplex[N*(indl[L-1] + L)];//reduce me!!!!
	plm2 = new dcomplex[N*(indl[L-1] + L)];
	plmro = new dcomplex[2*N*(indl[L-1] + L)];
	memset(plm1,0,sizeof(dcomplex)*N*(indl[L-1] + L));
	memset(plm2,0,sizeof(dcomplex)*N*(indl[L-1] + L));
	memset(plmro,0,sizeof(dcomplex)*2*N*(indl[L-1] + L));
	
	
	C = new dcomplex*[Lmax];
	for (int l = 0; l < Lmax; ++l)	
	{
		C[l] = new dcomplex[Ml[l]*Ml[l]];
	}
	
	//Wtilde = (dcomplex*)fftw_alloc_complex(Mmax*Mmax*L);
	W = new dcomplex*[2];
	R = new double*[2];
	for (int s = 0; s < 2; ++s)
	{
		W[s] = (dcomplex*)fftw_alloc_complex(Mmax*Mmax*L);//new dcomplex[Mmax*Mmax*L];
		R[s] = fftw_alloc_real(Mmax*Mmax*Mmax);//new double[Mmax*Mmax*Mmax];
	}
	
	WD = new dcomplex*[Lmax];
	for (int l = 0; l < Lmax; ++l)
	{
		WD[l] = new dcomplex[Ml[l]*Ml[l]];
	}
	
	Delta = new double*[Lmax];
	for (int l = 0; l < Lmax; ++l)
	{
		Delta[l] = new double[Ml[l]*Ml[l]];
	}
	
	ComputeDelta();	
	Make3DFFT();
}

AlignEngine::AlignEngine()
{
	Ml = 0;
}

void AlignEngine::Init(pftengine& engin)
{
	eng = &engin;
	N = eng->N;
	Ln = eng->Ln;
	L = Ln[N-1];
	Lsnm = eng->Lsnm;
	Nl = eng->Nl;
	Lmax = L;
	Mmax = 2*Lmax-1;
	lmax = Lmax -1;
	
	Ml = new int[Lmax];
	for (int l = 0; l < Lmax; ++l)
	{
		Ml[l] = 2*l+1;
	}
	
	indl = new int[Lmax];
	indl[0] = 0;
	for (int l = 1; l < Lmax; ++l)
	{
		indl[l] = indl[l-1] + l;
	}
	
	plm1 = new dcomplex[N*(indl[L-1] + L)];//reduce me!!!!
	plm2 = new dcomplex[N*(indl[L-1] + L)];
	plmro = new dcomplex[2*N*(indl[L-1] + L)];
	memset(plm1,0,sizeof(dcomplex)*N*(indl[L-1] + L));
	memset(plm2,0,sizeof(dcomplex)*N*(indl[L-1] + L));
	memset(plmro,0,sizeof(dcomplex)*2*N*(indl[L-1] + L));
	
	
	C = new dcomplex*[Lmax];
	for (int l = 0; l < Lmax; ++l)	
	{
		C[l] = new dcomplex[Ml[l]*Ml[l]];
	}
	
	//Wtilde = (dcomplex*)fftw_alloc_complex(Mmax*Mmax*L);
	W = new dcomplex*[2];
	R = new double*[2];
	for (int s = 0; s < 2; ++s)
	{
		W[s] = (dcomplex*)fftw_alloc_complex(Mmax*Mmax*L);//new dcomplex[Mmax*Mmax*L];
		R[s] = fftw_alloc_real(Mmax*Mmax*Mmax);//new double[Mmax*Mmax*Mmax];
	}
	
	WD = new dcomplex*[Lmax];
	for (int l = 0; l < Lmax; ++l)
	{
		WD[l] = new dcomplex[Ml[l]*Ml[l]];
	}
	
	Delta = new double*[Lmax];
	for (int l = 0; l < Lmax; ++l)
	{
		Delta[l] = new double[Ml[l]*Ml[l]];
	}
	
	ComputeDelta();	
	Make3DFFT();
}

AlignEngine::~AlignEngine()
{
	if (Ml == 0) return;
	delete [] Ml;
	delete [] indl;
	delete [] plm1;
	delete [] plm2;
	delete [] plmro;
	//delete [] W;
	//delete [] R;
	for (int s = 0; s < 2; ++s)
	{
		fftw_free(W[s]);
		fftw_free(R[s]);
	}
	delete [] W;
	delete [] R;
	
	for (int l = 0; l < Lmax; ++l)
	{
		delete [] C[l];
		delete [] WD[l];
		delete [] Delta[l];
	}
	delete [] C;
	delete [] WD;
	delete [] Delta;
	fftw_destroy_plan(IFFT3D_plan0);
	fftw_destroy_plan(IFFT3D_plan1);
}

void AlignEngine::Make3DFFT()
{
	fftw_set_timelimit(30);
	
	IFFT3D_plan0 = fftw_plan_dft_c2r_3d(Mmax, Mmax, Mmax, rc(W[0]), R[0], FFTW_PATIENT | FFTW_DESTROY_INPUT);
	IFFT3D_plan1 = fftw_plan_dft_c2r_3d(Mmax, Mmax, Mmax, rc(W[1]), R[1], FFTW_PATIENT | FFTW_DESTROY_INPUT);
}

// void AlignEngine::Make3DFFT()
// {
	// fftw_set_timelimit(30);
	
	// int size[2];
	// size[0]= Mmax, size[1] = Mmax;
	// plan_2DFFT  = fftw_plan_many_dft(2, size, L, rc(W), size, 
							 			   // L, 1, rc(Wtilde), size, 
							 			   // L, 1, FFTW_BACKWARD , FFTW_PATIENT | FFTW_DESTROY_INPUT );
	
	// //fftw_r2r_kind forkind = FFTW_R2HC;
	// //fftw_r2r_kind backkind = FFTW_HC2R;
	
	// plan_1DFFT =  fftw_plan_many_dft_c2r(1, &Mmax, Mmax*Mmax, rc(Wtilde), &L, 1, L,
                                      // R, &Mmax, 1, Mmax, FFTW_PATIENT | FFTW_DESTROY_INPUT);
	
	
	// // plan_1DFFT = fftw_plan_many_r2r(1, &L, Mmax*Mmax, Wtilde, &size, 
							 			   // // 1, size, R, &size, 
							 			   // // 1, size, &ind , FFTW_PATIENT | FFTW_DESTROY_INPUT );
// }

void AlignEngine::ComputeDelta()
{	
	Delta[0][0] = 1;		
	for (int l = 1; l < Lmax; ++l)
	{		
		Delta[l][l + 0*Ml[l]] = -sqrt((2*l-1)/(2.0*l))*Delta[l-1][l-1 + 0*Ml[l-1]];
		for (int m2 = 1; m2 <= l; ++m2)
		{
			Delta[l][l + m2*Ml[l]] = sqrt(((l/2.0)*(2.0*l-1))/((l+m2)*(l+m2-1)))*Delta[l-1][l-1 + (m2-1)*Ml[l-1]];
		}	
		
		for (int m2 = 0; m2 <= l; ++m2)
		{			
			for (int m1 = l-1; m1 >= m2; --m1)
			{
				if (m1 == l-1)
				{
					Delta[l][l-1 + m2*Ml[l]] = 2.0*m2/sqrt((2.0*l))*Delta[l][l + m2*Ml[l]];					
				}
				else
				{
					Delta[l][m1 + m2*Ml[l]] = 2.0*m2/sqrt((l-m1)*(l+m1+1))*Delta[l][m1+1 + m2*Ml[l]] - sqrt(((l-m1-1.0)*(l+m1+2.0))/((l-m1)*(l+m1+1)))*Delta[l][m1+2 + m2*Ml[l]];
				}
			}
		}
		for (int m2 = 0; m2 <= l; ++m2)
		{
			for (int m1 = 0; m1 < m2; ++m1)
			{
				Delta[l][m1 + m2*Ml[l]] = Delta[l][m2 + m1*Ml[l]]*pow(-1,m2-m1);
			}
			
			for (int m1 = -l; m1 < 0; ++m1)
			{
				Delta[l][Ml[l]+m1 + m2*Ml[l]] = Delta[l][-m1 + m2*Ml[l]]*pow(-1,l-m2);
			}			
		}
		for (int m2 = -l; m2 < 0; ++m2)
		{
			for (int m1 = -l; m1 < 0; ++m1)
			{				
				Delta[l][Ml[l]+m1 + (Ml[l]+m2)*Ml[l]] = Delta[l][Ml[l]+m1 - m2*Ml[l]]*pow(-1,l-m1);
			}
			for (int m1 = 0; m1 <= l; ++m1)
			{				
				Delta[l][m1 + (Ml[l]+m2)*Ml[l]] = Delta[l][m1 - m2*Ml[l]]*pow(-1,l-m1);
			}
		}		
	}
		
}

// void AlignEngine::ComputeC()
// {
	// int m1s,m2s;	
	// for (int l = 0; l < Lmax; ++l)
	// {
		// for (int m2 = 0; m2 <= l; ++m2)
		// {
			// m2s = m2;
			// for (int m1 = 0; m1 <= l; ++m1)
			// {
				// m1s = m1;
				// C[l][m1s + m2s*Ml[l]] = 0;
				// for (int n = 0; n < N; ++n)
				// {
					// C[l][m1s + m2s*Ml[l]] += plm1[n + m1*N + N*indl[l]]*conj(plm2[n + m2*N + N*indl[l]])*n*n;
					// if (n == 0)
					// {
						// C[l][m1s + m2s*Ml[l]] /= 2.0;
					// }
				// }				
			// }
		// }
		// for (int m2 = -l; m2 < 0; ++m2)
		// {
			// m2s = Ml[l]+m2;
			// for (int m1 = -l; m1 < 0; ++m1)
			// {
				// m1s = Ml[l]+m1;
				// C[l][m1s + m2s*Ml[l]] = 0;
				// for (int n = 0; n < N; ++n)
				// {
					// C[l][m1s + m2s*Ml[l]] += conj(plm1[n + abs(m1)*N + N*indl[l]])*plm2[n + abs(m2)*N + N*indl[l]]*pow(-1,m1+m2)*n*n;
					// if (n == 0)
					// {
						// C[l][m1s + m2s*Ml[l]] /= 2.0;
					// }
				// }				
			// }
		// }
		// for (int m2 = -l; m2 < 0; ++m2)
		// {
			// m2s = Ml[l] + m2;
			// for (int m1 = 0; m1 <= l; ++m1)
			// {
				// m1s = m1;
				// C[l][m1s + m2s*Ml[l]] = 0;
				// for (int n = 0; n < N; ++n)
				// {
					// C[l][m1s + m2s*Ml[l]] += plm1[n + m1*N + N*indl[l]]*plm2[n + abs(m2)*N + N*indl[l]]*pow(-1,m2)*n*n;
					// if (n == 0)
					// {
						// C[l][m1s + m2s*Ml[l]] /= 2.0;
					// }
				// }				
			// }
		// }
		// for (int m2 = 0; m2 <= l; ++m2)
		// {
			// m2s = m2;
			// for (int m1 = -l; m1 < 0; ++m1)
			// {
				// m1s = Ml[l] + m1;
				// C[l][m1s + m2s*Ml[l]] = 0;
				// for (int n = 0; n < N; ++n)
				// {
					// C[l][m1s + m2s*Ml[l]] += conj(plm1[n + abs(m1)*N + N*indl[l]])*conj(plm2[n + m2*N + N*indl[l]])*pow(-1,m1)*n*n;
					// if (n == 0)
					// {
						// C[l][m1s + m2s*Ml[l]] /= 2.0;
					// }
				// }				
			// }
		// }
	// }

// }

void AlignEngine::ComputeC()
{
	int m1s,m2s;
	int monearr[2] = {1,-1};
	int sgn;
	
	for (int l = 0; l < Lmax; ++l)
	{
		for (int m2 = 0; m2 <= l; ++m2)
		{
			m2s = m2;
			for (int m1 = 0; m1 <= l; ++m1)
			{
				m1s = m1;
				C[l][m1s + m2s*Ml[l]] = 0;
				for (int n = N-Nl[l]; n < N; ++n)
				{
					C[l][m1s + m2s*Ml[l]] += plm1[n + m1*N + N*indl[l]]*conj(plm2[n + m2*N + N*indl[l]])*n*n;
				}				
			}
		}
		for (int m2 = -l; m2 < 0; ++m2)
		{
			m2s = Ml[l]+m2;
			sgn = (-m2+l)%2;
			for (int m1 = -l; m1 < 0; ++m1)
			{
				m1s = Ml[l]+m1;
				C[l][m1s + m2s*Ml[l]] = conj(C[l][-m1 - m2*Ml[l]])*monearr[sgn];//pow(-1,m1+m2);
				sgn = (sgn+1)%2;
				//C[l][m1s + m2s*Ml[l]] = 0;
				// for (int n = 0; n < N; ++n)
				// {
					// C[l][m1s + m2s*Ml[l]] += conj(plm1[n + abs(m1)*N + N*indl[l]])*plm2[n + abs(m2)*N + N*indl[l]]*pow(-1,m1+m2)*n*n;
					// if (n == 0)
					// {
						// C[l][m1s + m2s*Ml[l]] /= 2.0;
					// }
				// }				
			}
		}
		for (int m2 = -l; m2 < 0; ++m2)
		{
			m2s = Ml[l] + m2;
			sgn = (-m2)%2;
			for (int m1 = 0; m1 <= l; ++m1)
			{
				m1s = m1;
				C[l][m1s + m2s*Ml[l]] = 0;
				for (int n = N-Nl[l]; n < N; ++n)
				{
					C[l][m1s + m2s*Ml[l]] += plm1[n + m1*N + N*indl[l]]*plm2[n + abs(m2)*N + N*indl[l]]*n*n;//*pow(-1,m2);
				}				
				C[l][m1s + m2s*Ml[l]] *= monearr[sgn];
				//sgn = (sgn+1)%2;
			}
		}
		for (int m2 = 0; m2 <= 0; ++m2)
		{
			m2s = m2;
			sgn = l%2;
			for (int m1 = -l; m1 < 0; ++m1)
			{
				m1s = Ml[l] + m1;
				C[l][m1s + m2s*Ml[l]] = 0;
				for (int n = N-Nl[l]; n < N; ++n)
				{
					C[l][m1s + m2s*Ml[l]] += conj(plm1[n + abs(m1)*N + N*indl[l]])*conj(plm2[n + m2*N + N*indl[l]])*n*n;//*pow(-1,m1)*n*n;
				}	
				C[l][m1s + m2s*Ml[l]] *= monearr[sgn];
				sgn = (sgn+1)%2;
				
			}
		}
		for (int m2 = 1; m2 <= l; ++m2)
		{
			m2s = m2;
			sgn = (m2+l) %2;
			for (int m1 = -l; m1 < 0; ++m1)
			{
				m1s = Ml[l] + m1;
				C[l][m1s + m2s*Ml[l]] = conj(C[l][-m1 + (Ml[l]-m2)*Ml[l]])*monearr[sgn];//*/*pow(-1,m1+m2);
				sgn = (sgn+1)%2;
				// C[l][m1s + m2s*Ml[l]] = 0;
				// for (int n = 0; n < N; ++n)
				// {
					// C[l][m1s + m2s*Ml[l]] += conj(plm1[n + abs(m1)*N + N*indl[l]])*conj(plm2[n + m2*N + N*indl[l]])*pow(-1,m1)*n*n;
					// if (n == 0)
					// {
						// C[l][m1s + m2s*Ml[l]] /= 2.0;
					// }
				// }				
			}
		}
	}

}

void AlignEngine::ComputeW()
{
	dcomplex iarr[4];
	iarr[0] = 1, iarr[1] = im, iarr[2] = -1, iarr[3] = -im;
	int monearr[2] = {1,-1};	
	memset(W[0],0,sizeof(dcomplex)*Mmax*Mmax*Lmax);
	memset(W[1],0,sizeof(dcomplex)*Mmax*Mmax*Lmax);

	
	for (int l = 0; l <= lmax; l+=2)
	{
		for (int m2 = 0; m2 <= l; ++m2)
		{
			for (int m1 = 0; m1 <= l; ++m1)
			{
				dcomplex Cc = C[l][m1 + m2*Ml[l]];
				for (int u = 0; u <= l; ++u)
				{
					W[0][u + m1*L + m2*Mmax*L] += Cc*Delta[l][u + m1*Ml[l]]*Delta[l][u + m2*Ml[l]];
				}
			}
			for (int m1 = -l; m1 < 0; ++m1)
			{
				dcomplex Cc = C[l][Ml[l]+m1 + m2*Ml[l]];
				for (int u = 0; u <= l; ++u)
				{
					W[0][u + (Mmax+m1)*L + m2*Mmax*L] += Cc*Delta[l][u + (Ml[l]+m1)*Ml[l]]*Delta[l][u + m2*Ml[l]];
				}
			}
		}
	}
	
	for (int l = 1; l <= lmax; l+=2)
	{
		for (int m2 = 0; m2 <= l; ++m2)
		{
			for (int m1 = 0; m1 <= l; ++m1)
			{
				dcomplex Cc = C[l][m1 + m2*Ml[l]];
				for (int u = 0; u <= l; ++u)
				{
					W[1][u + m1*L + m2*Mmax*L] += Cc*Delta[l][u + m1*Ml[l]]*Delta[l][u + m2*Ml[l]];
				}
			}
			for (int m1 = -l; m1 < 0; ++m1)
			{
				dcomplex Cc = C[l][Ml[l]+m1 + m2*Ml[l]];
				for (int u = 0; u <= l; ++u)
				{
					W[1][u + (Mmax+m1)*L + m2*Mmax*L] += Cc*Delta[l][u + (Ml[l]+m1)*Ml[l]]*Delta[l][u + m2*Ml[l]];
				}
			}
		}
	}
	
	dcomplex W0,W1;
	
	for (int m2 = 0; m2 <= lmax; ++m2)
	{
		for (int m1 = 0; m1 <= lmax; ++m1)
		{
			for (int u = 0; u <= lmax; ++u)
			{
				W0 = W[0][u + m1*L + m2*Mmax*L];
				W1 = W[1][u + m1*L + m2*Mmax*L];

				W[0][u + m1*L + m2*Mmax*L] = W0 + W1;
				W[1][u + m1*L + m2*Mmax*L] = W0 - W1;
			}
		}
		for (int m1 = -lmax; m1 < 0; ++m1)
		{
			for (int u = 0; u <= lmax; ++u)
			{
				W0 = W[0][u + (Mmax+m1)*L + m2*Mmax*L];
				W1 = W[1][u + (Mmax+m1)*L + m2*Mmax*L];

				W[0][u + (Mmax+m1)*L + m2*Mmax*L] = W0 + W1;
				W[1][u + (Mmax+m1)*L + m2*Mmax*L] = W0 - W1;
			}
		}
	}
	
	
	for (int s = 0; s < 2; ++s)
	{
		for (int m2 = 0; m2 <= lmax; ++m2)
		{
			for (int m1 = 0; m1 <= lmax; ++m1)
			{
				for (int u = 0; u <= lmax; ++u)
				{
					W[s][u + m1*L + m2*Mmax*L] *= iarr[(m2+3*m1)%4]; // -1 == 3 (mod 4)				
				}
			}
			for (int m1 = lmax+1; m1 < Mmax; ++m1)
			{
				for (int u = 0; u <= lmax; ++u)
				{
					W[s][u + m1*L + m2*Mmax*L] *= iarr[(m2+(Mmax-m1))%4]; // -1 == 3 (mod 4)				
				}
			}
		}
	}
	
	for (int s = 0; s < 2; ++s)
	{
		for (int m2 = lmax + 1; m2 < Mmax; ++m2)
		{	
			for (int u = 0; u <= lmax; ++u)
			{
				W[s][u + 0*L + m2*Mmax*L] = monearr[(0 + Mmax-m2)%2]*conj(W[s][u + 0*L + (Mmax-m2)*Mmax*L]);
			}
			for (int m1 = 1; m1 <= lmax; ++m1)
			{
				for (int u = 0; u <= lmax; ++u)
				{
					W[s][u + m1*L + m2*Mmax*L] = monearr[(m1 + Mmax-m2)%2]*conj(W[s][u + (Mmax-m1)*L + (Mmax-m2)*Mmax*L]);
				}
			}
			for (int m1 = lmax+1; m1 < Mmax; ++m1)
			{
				for (int u = 0; u <= lmax; ++u)
				{
					W[s][u + m1*L + m2*Mmax*L] = monearr[(m1+m2)%2]*conj(W[s][u + (Mmax-m1)*L + (Mmax-m2)*Mmax*L]);
				}
			}
		}
	}

	
}

// void AlignEngine::FindRot(double& alpha, double& beta, double& gamma)//correct order for R??
// {
	// double maxval = 0;
	// int m2max,m1max,umax;


	// for (int m2 = 0; m2 < Mmax; ++m2)
	// {
		// for (int m1 = 0; m1 < Mmax; ++m1)
		// {
			// for (int u = 0; u < Mmax; ++u)
			// {
				// if (R[m2 + u*Mmax + m1*Mmax*Mmax] > maxval)
				// {
					// maxval = R[m2 + u*Mmax + m1*Mmax*Mmax];
					// m2max = m2, m1max = m1, umax = u;
				// }
			// }
		// }
	// }
		
	// alpha = 2*PI*m1max/(1.0*Mmax);
	// beta  = 2*PI*umax/(1.0*Mmax);
	// gamma = 2*PI*m2max/(1.0*Mmax);
		
// }

void AlignEngine::FindRot(double& alpha, double& beta, double& gamma, int& flip)//correct order for R??
{
	double maxval = 0;
	int m2max,m1max,umax,smax;


	for (int s = 0; s < 2; ++s)
	{
		for (int m2 = 0; m2 < Mmax; ++m2)
		{
			for (int m1 = 0; m1 < Mmax; ++m1)
			{
				for (int u = 0; u < Mmax; ++u)
				{
					if (R[s][u + m1*Mmax + m2*Mmax*Mmax] > maxval)
					{
						maxval = R[s][u + m1*Mmax + m2*Mmax*Mmax];
						m2max = m2, m1max = m1, umax = u, smax = s;
					}
				}
			}
		}
	}
	alpha = 2*PI*m1max/(1.0*Mmax);
	beta  = 2*PI*umax/(1.0*Mmax);
	gamma = 2*PI*m2max/(1.0*Mmax);
	flip = smax;
}

double AlignEngine::FindRotVal(double& alpha, double& beta, double& gamma, int& flip)//correct order for R??
{
	double maxval = 0;
	int m2max,m1max,umax,smax;


	for (int s = 0; s < 2; ++s)
	{
		for (int m2 = 0; m2 < Mmax; ++m2)
		{
			for (int m1 = 0; m1 < Mmax; ++m1)
			{
				for (int u = 0; u < Mmax; ++u)
				{
					if (R[s][u + m1*Mmax + m2*Mmax*Mmax] > maxval)
					{
						maxval = R[s][u + m1*Mmax + m2*Mmax*Mmax];
						m2max = m2, m1max = m1, umax = u, smax = s;
					}
				}
			}
		}
	}
	alpha = 2*PI*m1max/(1.0*Mmax);
	beta  = 2*PI*umax/(1.0*Mmax);
	gamma = 2*PI*m2max/(1.0*Mmax);
	flip = smax;	
	return maxval;
}

// void AlignEngine::MakeWD(dcomplex** WD, double alpha, double beta, double gamma)
// {

	// int m1s, m2s, us;
	// for (int l = 0; l < L; ++l)
	// {
		// for (int m2 = -l; m2 <= l; ++m2)
		// {		
			// m2s = (m2 + Ml[l]) % Ml[l];
			// for (int m1 = -l; m1 <= l; ++m1)
			// {
				// m1s = (m1 + Ml[l]) % Ml[l];
				// WD[l][m1s + m2s*Ml[l]] = 0;
				// for (int u = -l; u <= l; ++u)
				// {
					// us = (u + Ml[l]) % Ml[l];
					// WD[l][m1s + m2s*Ml[l]] += exp(im*u*beta)*pow(im,m2-m1)*Delta[l][us + m1s*Ml[l]]*Delta[l][us + m2s*Ml[l]];
				// }
				// WD[l][m1s + m2s*Ml[l]] *= exp(-im*m1*alpha)*exp(-im*m2*gamma);
			// }
		// }
	// }

// }

// void AlignEngine::MakeWD(dcomplex** WD, double alpha, double beta, double gamma)
// {
	// dcomplex* ea = new dcomplex[Mmax];
	// dcomplex* eb = new dcomplex[Mmax];
	// dcomplex* eg = new dcomplex[Mmax];
	// for (int m = -lmax; m <= 0; ++m)
	// {
		// ea[m+lmax] = exp(-im*m*alpha);
		// eb[m+lmax] = exp(im*m*beta);
		// eg[m+lmax] = exp(-im*m*gamma);
	// }
	// for (int m = 1; m <= lmax; ++m)
	// {
		// ea[m+lmax] = conj(ea[lmax-m]);
		// eb[m+lmax] = conj(eb[lmax-m]);
		// eg[m+lmax] = conj(eg[lmax-m]);
	// }
	
	// int m1s, m2s, us;
	// for (int l = 0; l < L; ++l)
	// {
		// for (int m2 = -l; m2 <= l; ++m2)
		// {		
			// m2s = (m2 + Ml[l]) % Ml[l];
			// for (int m1 = -l; m1 <= l; ++m1)
			// {
				// m1s = (m1 + Ml[l]) % Ml[l];
				// WD[l][m1s + m2s*Ml[l]] = 0;
				// for (int u = -l; u <= l; ++u)
				// {
					// us = (u + Ml[l]) % Ml[l];
					// WD[l][m1s + m2s*Ml[l]] += eb[u+lmax]*Delta[l][us + m1s*Ml[l]]*Delta[l][us + m2s*Ml[l]];
				// }
				// WD[l][m1s + m2s*Ml[l]] *= ea[m1+lmax]*eg[m2+lmax]*pow(im,m2-m1);
			// }
		// }
	// }
	
	// delete [] ea;
	// delete [] eb;
	// delete [] eg;
// }

void AlignEngine::MakeWD(dcomplex** WD, double alpha, double beta, double gamma, int flip)
{
	dcomplex* ea = new dcomplex[Mmax];
	dcomplex* eg = new dcomplex[Mmax];
	double* tcosb = new double[Lmax];
	double* tsinb = new double[Lmax];
	for (int m = 0; m < Lmax; ++m)
	{
		ea[m] = exp(-im*m*alpha);
		eg[m] = exp(-im*m*gamma);
	}
	for (int m = Lmax; m < Mmax; ++m)
	{
		ea[m] = conj(ea[Mmax-m]);
		eg[m] = conj(eg[Mmax-m]);
	}	
	for (int m = 0; m < Lmax; ++m)
	{
		tcosb[m] = 2*cos(beta*m);
		tsinb[m] = 2*sin(beta*m);
	}
	
	// int m1s, m2s, us;
	// for (int l = 0; l < L; ++l)
	// {
		// for (int m2 = -l; m2 <= l; ++m2)
		// {		
			// m2s = (m2 + Ml[l]) % Ml[l];
			// for (int m1 = -l; m1 <= l; ++m1)
			// {
				// m1s = (m1 + Ml[l]) % Ml[l];
				// WD[l][m1s + m2s*Ml[l]] = (pow(im,m2-m1)*Delta[l][0 + m1s*Ml[l]]*Delta[l][0 + m2s*Ml[l]]).real();
				// for (int u = 1; u <= l; ++u)
				// {
					// us = (u + Ml[l]) % Ml[l];
					// WD[l][m1s + m2s*Ml[l]] += (pow(im,m2-m1)*eb[u+lmax]*Delta[l][us + m1s*Ml[l]]*Delta[l][us + m2s*Ml[l]]).real()*2;
				// }
				// WD[l][m1s + m2s*Ml[l]] *= ea[m1+lmax]*eg[m2+lmax];
			// }
		// }
	// }
	
	for (int l = 0; l < L; ++l)
	{
		double* d = new double[Ml[l]*Ml[l]];
		for (int m2s = 0; m2s <= l; ++m2s)
		{
			for (int m1s = m2s; m1s <= l; ++m1s)
			{
				int sgn = ((m2s-m1s)%4 + 4)%4;
				if (sgn == 0)
				{
					d[m1s + m2s*Ml[l]] = Delta[l][0 + m1s*Ml[l]]*Delta[l][0 + m2s*Ml[l]];
					for (int us = 1; us <= l; ++us)
					{
						d[m1s + m2s*Ml[l]] += tcosb[us]*Delta[l][us + m1s*Ml[l]]*Delta[l][us + m2s*Ml[l]];
					}					
				}
				else if (sgn == 1)
				{
					d[m1s + m2s*Ml[l]] = 0;
					for (int us = 1; us <= l; ++us)
					{
						d[m1s + m2s*Ml[l]] -= tsinb[us]*Delta[l][us + m1s*Ml[l]]*Delta[l][us + m2s*Ml[l]];
					}					
				}
				else if (sgn == 2)
				{
					d[m1s + m2s*Ml[l]] = -Delta[l][0 + m1s*Ml[l]]*Delta[l][0 + m2s*Ml[l]];
					for (int us = 1; us <= l; ++us)
					{
						d[m1s + m2s*Ml[l]] -= tcosb[us]*Delta[l][us + m1s*Ml[l]]*Delta[l][us + m2s*Ml[l]];
					}					
				}
				else if (sgn == 3)
				{
					d[m1s + m2s*Ml[l]] = 0;
					for (int us = 1; us <= l; ++us)
					{
						d[m1s + m2s*Ml[l]] += tsinb[us]*Delta[l][us + m1s*Ml[l]]*Delta[l][us + m2s*Ml[l]];
					}					
				}
			}
		}
		
		for (int m2s = 1; m2s <= l; ++m2s)
		{
			for(int m1s = Ml[l]-l; m1s <= Ml[l]-m2s; ++m1s)
			{
				int sgn = ((m2s-m1s + Ml[l])%4 + 4)%4;
				if (sgn == 0)
				{
					d[m1s + m2s*Ml[l]] = Delta[l][0 + m1s*Ml[l]]*Delta[l][0 + m2s*Ml[l]];
					for (int us = 1; us <= l; ++us)
					{
						d[m1s + m2s*Ml[l]] += tcosb[us]*Delta[l][us + m1s*Ml[l]]*Delta[l][us + m2s*Ml[l]];
					}					
				}
				else if (sgn == 1)
				{
					d[m1s + m2s*Ml[l]] = 0;
					for (int us = 1; us <= l; ++us)
					{
						d[m1s + m2s*Ml[l]] -= tsinb[us]*Delta[l][us + m1s*Ml[l]]*Delta[l][us + m2s*Ml[l]];
					}					
				}
				else if (sgn == 2)
				{
					d[m1s + m2s*Ml[l]] = -Delta[l][0 + m1s*Ml[l]]*Delta[l][0 + m2s*Ml[l]];
					for (int us = 1; us <= l; ++us)
					{
						d[m1s + m2s*Ml[l]] -= tcosb[us]*Delta[l][us + m1s*Ml[l]]*Delta[l][us + m2s*Ml[l]];
					}					
				}
				else if (sgn == 3)
				{
					d[m1s + m2s*Ml[l]] = 0;
					for (int us = 1; us <= l; ++us)
					{
						d[m1s + m2s*Ml[l]] += tsinb[us]*Delta[l][us + m1s*Ml[l]]*Delta[l][us + m2s*Ml[l]];
					}					
				}
			}
		}
		
		for (int m2s = 1; m2s <= l; ++m2s)
		{
			for (int m1s = 0; m1s <= m2s-1; ++m1s)
			{
				if (abs(m2s-m1s)%2 == 0)
				{
					d[m1s + m2s*Ml[l]] = d[m2s + m1s*Ml[l]];
				}
				else
				{
					d[m1s + m2s*Ml[l]] = -d[m2s + m1s*Ml[l]];
				}
			}
		}
		
		for (int m1s = Ml[l]-l; m1s <= Ml[l]-1; ++m1s)
		{
			if (abs(m1s-1)%2 == 0)
			{
				d[m1s] = d[Ml[l]-m1s];
			}
			else
			{
				d[m1s] = -d[Ml[l]-m1s];
			}
		}
		
		for (int m2s = 2; m2s <= l; ++m2s)
		{
			for (int m1s = Ml[l]-m2s+1; m1s <= Ml[l]-1; ++m1s)
			{
				d[m1s + m2s*Ml[l]] = d[Ml[l]-m2s + (Ml[l]-m1s)*Ml[l]];
			}
		}
		
		for (int m2s = Ml[l]-l; m2s <= Ml[l]-1; ++m2s)
		{
			for (int m1s = Ml[l]-l; m1s <= Ml[l]-1; ++m1s)
			{
				if (abs(m2s-m1s)%2 == 0)
				{
					d[m1s + m2s*Ml[l]] = d[Ml[l]-m1s + (Ml[l]-m2s)*Ml[l]];
				}
				else
				{
					d[m1s + m2s*Ml[l]] = -d[Ml[l]-m1s + (Ml[l]-m2s)*Ml[l]];
				}
			}
			if (abs(m2s)%2 == 1)
			{
				d[0 + m2s*Ml[l]] = d[0 + (Ml[l]-m2s)*Ml[l]];
			}
			else
			{
				d[0 + m2s*Ml[l]] = -d[0 + (Ml[l]-m2s)*Ml[l]];
			}
			for (int m1s = 1; m1s <= l; ++m1s)
			{
				if (abs(m2s-m1s)%2 == 1)
				{
					d[m1s + m2s*Ml[l]] = d[Ml[l]-m1s + (Ml[l]-m2s)*Ml[l]];
				}
				else
				{
					d[m1s + m2s*Ml[l]] = -d[Ml[l]-m1s + (Ml[l]-m2s)*Ml[l]];
				}
			}
		}	
		
		int sgn = 1;
		if (flip && l%2 == 1) sgn = -1;
		for (int m2s = 0; m2s <=l; ++m2s)
		{
			for (int m1s = 0; m1s <= l; ++m1s)
			{			
				WD[l][m1s + m2s*Ml[l]] = sgn*d[m1s + m2s*Ml[l]]*ea[m1s]*eg[m2s];
			}
			for (int m1s = l+1; m1s < Ml[l]; ++m1s)
			{			
				WD[l][m1s + m2s*Ml[l]] = sgn*d[m1s + m2s*Ml[l]]*conj(ea[Ml[l]-m1s])*eg[m2s];
			}			
		}
		for (int m2s = l+1; m2s < Ml[l]; ++m2s)
		{
			for (int m1s = 0; m1s <= l; ++m1s)
			{			
				WD[l][m1s + m2s*Ml[l]] = sgn*d[m1s + m2s*Ml[l]]*ea[m1s]*conj(eg[Ml[l]-m2s]);
			}
			for (int m1s = l+1; m1s < Ml[l]; ++m1s)
			{			
				WD[l][m1s + m2s*Ml[l]] = sgn*d[m1s + m2s*Ml[l]]*conj(ea[Ml[l]-m1s]*eg[Ml[l]-m2s]);
			}			
		}
		
	
	// cout<<l<<endl;
	// for (int m1 = -l; m1 <= l; ++m1)
	// {
		// cout<<m1<<" ";
		// for (int m2 = -l; m2 <= l; ++m2)
		// {
			// int m1s = (m1 + Ml[l])%Ml[l], m2s = (m2 + Ml[l])%Ml[l];
			// cout<<d[m1s + m2s*Ml[l]]<<" ";
		// }
		// cout<<endl;
	// }
	
		
		delete[] d;
		
		//if (l > 4) exit(1);

	}
	
	
	
	

	// for (int l = 0; l < L; ++l)
	// {
		// for (int m2s = 0; m2s < Ml[l]; ++m2s)
		// {		
			// for (int m1s = 0; m1s < Ml[l]; ++m1s)
			// {
				// WD[l][m1s + m2s*Ml[l]] = (/*pow(im,m2-m1)**/Delta[l][0 + m1s*Ml[l]]*Delta[l][0 + m2s*Ml[l]]);//.real();
				// for (int us = 1; us <= l; ++us)
				// {
					// WD[l][m1s + m2s*Ml[l]] += (/*pow(im,m2-m1)**/eb[us]*Delta[l][us + m1s*Ml[l]]*Delta[l][us + m2s*Ml[l]]).real()*2;
				// }
				// WD[l][m1s + m2s*Ml[l]] *= ea[m1s]*eg[m2s];
			// }
		// }
	// }
	
	delete [] ea;
	delete [] eg;
	delete [] tcosb;
	delete [] tsinb;
}

void AlignEngine::ReorderSHin(dcomplex *restrict plm, dcomplex *restrict plmro)
{
	for (int n = 0, ind = 0; n < N; ++n)
	{
		for (int l = 0; l < Ln[n]; ++l)
		{
			for (int m = 0; m <= l; ++m)
			{
				plmro[ind++] = plm[n + m*N + N*indl[l]];
			}
			for (int m = -l; m < 0; ++m)
			{
				plmro[ind++] = conj(plm[n + abs(m)*N + N*indl[l]])*pow(-1,m);
			}
		}
	}
}

void AlignEngine::ReorderSHout(dcomplex *restrict plmro, dcomplex *restrict plm)
{
	for (int n = 0, ind = 0; n < N; ++n)
	{
		for (int l = 0; l < Ln[n]; ++l)
		{
			for (int m = 0; m <= l; ++m)
			{
				plm[n + m*N + N*indl[l]] = plmro[ind++];
			}
			ind += l;
		}
	}
}

void AlignEngine::RotateSH(dcomplex* plm, double alpha, double beta, double gamma, int flip)
{
	ReorderSHin(plm, plmro);	
	MakeWD(WD, alpha, beta, gamma, flip);
	
	for (int n = 0, ind = 0; n < N; ++n)
	{
		for (int l = 0; l < Ln[n]; ++l)
		{		
			MatVecMultz(2*l+1, 2*l+1, WD[l], plmro + ind);
			ind += 2*l+1;
		}
	}

	ReorderSHout(plmro, plm);
}

void AlignEngine::Rotate(preal& p, double alpha, double beta, double gamma, int flip)
{
	SHT(p,plm1);
	RotateSH(plm1, alpha, beta, gamma, flip);
	ISHT(plm1, p);	
}


void AlignEngine::SHT(preal& p, dcomplex* plm)
{
	p.eng->FFTrealload(p.val, p.eng->FFTrealin);
	p.eng->FFTreal();
	p.eng->FFTtoALTreal(p.eng->FFTrealout,p.eng->ALTrealin);
	p.eng->ALTreal();	
	
	
	for (int n = 0, ind = 0; n < N; ++n)
	{
		for (int m = 0; m < Ln[n]; ++m)
		{
			for (int l = Ln[n]-Lsnm[n][m]; l < Ln[n]; ++l)
			{
				plm[n + m*N + N*indl[l]] = p.eng->ALTrealout[ind++];
			}
			for (int l = Ln[n]-Lsnm[n][m]; l < Ln[n]; ++l)
			{
				plm[n + m*N + N*indl[l]] += p.eng->ALTrealout[ind++]*im;
			}
		}
	}

	
}

void AlignEngine::ISHT(dcomplex* plm, preal& p)
{
	
	for (int n = 0, ind = 0; n < N; ++n)
	{
		for (int m = 0; m < Ln[n]; ++m)
		{
			for (int l = Ln[n]-Lsnm[n][m]; l < Ln[n]; ++l)
			{
				p.eng->IALTrealin[ind++] = plm[n + m*N + N*indl[l]].real();
			}
			for (int l = Ln[n]-Lsnm[n][m]; l < Ln[n]; ++l)
			{
				p.eng->IALTrealin[ind++] = plm[n + m*N + N*indl[l]].imag();
			}
		}
	}
	
	eng->IALTreal();
	eng->IALTtoIFFTreal(eng->IALTrealout,eng->IFFTrealin);
	eng->IFFTreal();
	eng->IFFTrealunload(eng->IFFTrealout, p.val);	
	
}

void AlignEngine::ComputeFFT()
{
	fftw_execute(IFFT3D_plan0);
	fftw_execute(IFFT3D_plan1);
	//fftw_execute(plan_2DFFT);
	//fftw_execute(plan_1DFFT);
}

void AlignEngine::RotAlign(preal& p1, preal& p2)
{
	double alpha,beta,gamma;
	int flip;
	
	SHT(p1,plm1);
	SHT(p2,plm2);
	
	ComputeC();
	ComputeW();
	ComputeFFT();
	FindRot(alpha, beta, gamma, flip);		
	RotateSH(plm2, alpha, beta, gamma, flip);
	ISHT(plm2, p2);	
}

double AlignEngine::RotAlignVal(preal& p1, preal& p2)
{
	double alpha,beta,gamma;
	int flip;
	double val;
	
	SHT(p1,plm1);
	SHT(p2,plm2);
	
	ComputeC();
	ComputeW();
	ComputeFFT();
	val = FindRotVal(alpha, beta, gamma, flip);		
	RotateSH(plm2, alpha, beta, gamma, flip);
	ISHT(plm2, p2);	
	return val;
}

void AlignEngine::RotAlignAngles(preal& p1, preal& p2, double& alpha, double& beta, double& gamma, int& flip)
{	
	SHT(p1,plm1);
	SHT(p2,plm2);
	
	ComputeC();
	ComputeW();
	ComputeFFT();
	
	FindRot(alpha, beta, gamma, flip);			
}

void AlignEngine::FindMassCenter(preal& p, double& xcen, double& ycen, double& zcen)
{
	double x,y,z,avg;
	double *xi, *wi;
	gsl_integration_glfixed_table* gltable;
	
	xcen = 0, ycen = 0; zcen = 0, avg;
	for (int n = 0, ind = 0; n < p.N; ++n)
	{
		xi = new double[p.Ln[n]], wi = new double[p.Ln[n]];		
		gltable = gsl_integration_glfixed_table_alloc(p.Ln[n]);	
		for (int li = 0; li < p.Ln[n]; ++li)
		{
			gsl_integration_glfixed_point(-1, 1, li, xi + li, wi + li, gltable);
		}
		for (int l = 0; l < p.Ln[n]; ++l)
		{
			for (int m = 0; m < p.Mn[n]; ++m)
			{
				x = p.eng->xr[n][l][m][0], y = p.eng->xr[n][l][m][1], z = p.eng->xr[n][l][m][2];
				xcen += Sqr(p.val[ind])*x*wi[l]*Sqr(n)/p.Mn[n];
				ycen += Sqr(p.val[ind])*y*wi[l]*Sqr(n)/p.Mn[n];
				zcen += Sqr(p.val[ind])*z*wi[l]*Sqr(n)/p.Mn[n];
				avg  += Sqr(p.val[ind])  *wi[l]*Sqr(n)/p.Mn[n];
				ind++;
			}
		}
		gsl_integration_glfixed_table_free(gltable);
		delete [] xi;
		delete [] wi;
	}
	xcen /= avg;
	ycen /= avg;
	zcen /= avg;
	
}

// void AlignEngine::FindMassCenter(preal& p, double& xcen, double& ycen, double& zcen)
// {
	// double x,y,z,avg;
	// double *xi, *wi;
	// gsl_integration_glfixed_table* gltable;
	// double* wr = new double[N];
	
	// for (int n = 0; n < N; ++n)	
	// {
		// wr[n] = 1/6.0;	
		// for (int k = 1; k < N; ++k)
		// {
			// wr[n] += cos(PI*k*n/(1.0*N))*( (PI*PI*k*k-2)*sin(PI*k) + 2*PI*k*cos(PI*k) )/(PI*PI*PI*k*k*k);		
		// }
		// if (n == 0) wr[n] /= 2;
	// }
	
	// xcen = 0, ycen = 0; zcen = 0, avg;
	// for (int n = 0, ind = 0; n < p.N; ++n)
	// {
		// xi = new double[p.Ln[n]], wi = new double[p.Ln[n]];		
		// gltable = gsl_integration_glfixed_table_alloc(p.Ln[n]);	
		// for (int li = 0; li < p.Ln[n]; ++li)
		// {
			// gsl_integration_glfixed_point(-1, 1, li, xi + li, wi + li, gltable);
		// }
		// for (int l = 0; l < p.Ln[n]; ++l)
		// {
			// for (int m = 0; m < p.Mn[n]; ++m)
			// {
				// x = p.eng->xr[n][l][m][0], y = p.eng->xr[n][l][m][1], z = p.eng->xr[n][l][m][2];
				// xcen += Sqr(p.val[ind])*x*wi[l]*wr[n]/p.Mn[n];
				// ycen += Sqr(p.val[ind])*y*wi[l]*wr[n]/p.Mn[n];
				// zcen += Sqr(p.val[ind])*z*wi[l]*wr[n]/p.Mn[n];
				// avg  += Sqr(p.val[ind])  *wi[l]*wr[n]/p.Mn[n];
				// ind++;
			// }
		// }
		// gsl_integration_glfixed_table_free(gltable);
		// delete [] xi;
		// delete [] wi;
	// }
	// xcen /= avg;
	// ycen /= avg;
	// zcen /= avg;
	
	// cout<<xcen<<" "<<ycen<<" "<<zcen<<endl;
// }

// void AlignEngine::FindMassCenter(preal& p, double& xcen, double& ycen, double& zcen)
// {
	// double x,y,z,avg;
	// double *xi, *wi;
	// gsl_integration_glfixed_table* gltable;
	// double* wr = new double[N];
	
	// wr[0] = 0;
	// for (int n = 1; n < N; ++n)	
	// {
		// wr[n] = 0;
		// for (int k = 1; k < N; ++k)
		// {
			// wr[n] += sin(PI*k*n/(1.0*N))*(n/(1.0*N))*(sin(PI*k) - PI*k*cos(PI*k))/(PI*PI*k*k);
		// }
	// }
	
	// xcen = 0, ycen = 0; zcen = 0, avg;
	// for (int n = 0, ind = 0; n < p.N; ++n)
	// {
		// xi = new double[p.Ln[n]], wi = new double[p.Ln[n]];		
		// gltable = gsl_integration_glfixed_table_alloc(p.Ln[n]);	
		// for (int li = 0; li < p.Ln[n]; ++li)
		// {
			// gsl_integration_glfixed_point(-1, 1, li, xi + li, wi + li, gltable);
		// }
		// for (int l = 0; l < p.Ln[n]; ++l)
		// {
			// for (int m = 0; m < p.Mn[n]; ++m)
			// {
				// x = p.eng->xr[n][l][m][0], y = p.eng->xr[n][l][m][1], z = p.eng->xr[n][l][m][2];
				// xcen += Sqr(p.val[ind])*x*wi[l]*wr[n]/p.Mn[n];
				// ycen += Sqr(p.val[ind])*y*wi[l]*wr[n]/p.Mn[n];
				// zcen += Sqr(p.val[ind])*z*wi[l]*wr[n]/p.Mn[n];
				// avg  += Sqr(p.val[ind])  *wi[l]*wr[n]/p.Mn[n];
				// ind++;
			// }
		// }
		// gsl_integration_glfixed_table_free(gltable);
		// delete [] xi;
		// delete [] wi;
	// }
	// xcen /= avg;
	// ycen /= avg;
	// zcen /= avg;
	
	// cout<<xcen<<" "<<ycen<<" "<<zcen<<endl;
// }

void AlignEngine::Translate(preal& p, double x, double y, double z)
{
	pfourier phat(*(p.eng));
	p.PFT(phat);
	double q[3];
	
	for (int n = 0, ind = 0; n < phat.N; ++n)
	{
		for (int l = 0; l < (phat.L+1)/2; ++l)
		{
			for (int m = 0; m < phat.M; ++m)
			{
				for (int i = 0; i < 3; ++i) q[i] = phat.eng->xf[n][l][m][i];
				
				phat.val[ind] *= exp(-2*PI*im*(q[0]*x + q[1]*y + q[2]*z));
				ind++;
			}
		}
	}
	
	phat.IPFT(p);
}

void AlignEngine::MassCenterAlign(preal& p)
{
	double x,y,z;
	FindMassCenter(p, x, y, z);
	Translate(p, -x, -y, -z);		
	FindMassCenter(p, x, y, z);
	Translate(p, -x, -y, -z);	
	FindMassCenter(p, x, y, z);
	Translate(p, -x, -y, -z);	
}

void AlignEngine::TransAlignSub(preal& p1, preal& p2)
{
	preal pS1 = p1;
	preal pS2 = p2;
	
	for (int i = 0; i < p1.size; ++i)
	{
		pS1.val[i] = Sqr(p1.val[i]);
		pS2.val[i] = Sqr(p2.val[i]);
	}
	pfourier pShat1(*(pS1.eng));
	pfourier pShat2(*(pS2.eng));
	pS1.PFT(pShat1);
	pS2.PFT(pShat2);
	
	preal Corr(*(pS1.eng));
	pfourier Corrhat(*(pS1.eng));
	
	for (int i = 0; i < Corrhat.size; ++i)
	{
		Corrhat.val[i] = pShat1.val[i]*conj(pShat2.val[i]);
	}
	
	Corrhat.IPFT(Corr);
	
	
	double x, y, z;
	double maxval = 0;
	
	for (int n = 0, ind = 0; n < Corr.N; ++n)
	{
		for (int l = 0; l < Corr.Ln[n]; ++l)
		{
			for (int m = 0; m < Corr.Mn[n]; ++m)
			{
				if (Corr.val[ind] > maxval)
				{
					maxval = Corr.val[ind];
					x = Corr.eng->xr[n][l][m][0];
					y = Corr.eng->xr[n][l][m][1];
					z = Corr.eng->xr[n][l][m][2];
				}
				ind++;
			}
		}
	}
	
	double dx = .5/p1.N;
	
	
	double xmin,ymin,zmin;
	for (int iter = 0; iter < 1; ++iter)
	{
		dx = dx/2;
		preal* parr = new preal[7];
		for (int i = 0; i < 7; ++i)
		{
			parr[i] = p2;
		}
		
		
		double xs[7] = {0,-dx,dx,0,0,0,0};
		double ys[7] = {0,0,0,-dx,dx,0,0};
		double zs[7] = {0,0,0,0,0,-dx,dx};
		double err[7] = {0,0,0,0,0,0};
		
		double errmin = 1e100;
		
		for (int i = 0; i < 7; ++i)
		{
			Translate (parr[i], x + xs[i], y + ys[i], z + zs[i]);
			for (int j = 0; j < p1.size; ++j)
			{
				err[i] += Sqr(p1.val[j]-parr[i].val[j]);			
			}
			if (err[i] < errmin)
			{
				errmin = err[i];
				xmin = x + xs[i], ymin = y + ys[i], zmin = z + zs[i];
			}
		}
		delete [] parr;	
		x = xmin, y = ymin, z = zmin;
	}
	
	Translate(p2, xmin, ymin, zmin);
		
	
}

void AlignEngine::TransAlign(preal& p1, preal& p2)
{
	TransAlignSub(p1, p2);
	TransAlignSub(p1, p2);
	TransAlignSub(p1, p2);
}
