# Supplementary material for: GPU-accelerated multitiered iterative phasing algorithm for fluctuation X-ray scattering
Source: J Appl Crystallogr. 2021 Jul 30;54(Pt 4):1179–88. doi: 10.1107/S1600576721005744 (PMC8366419; doi:10.1107/S1600576721005744)
Supplement: Supplementary file 2 [file j-54-01179-sup2.zip › berkeleylab-lbl_fxs_mtip-feca344fc5d9/MTIP_FXS_initGeneration/Ifourier.cpp]

#include "fftw3.h"
#include "matrix.h"
#include "pft.h"

#include <iostream>
#include <fstream>
#include <string>
#include <iomanip>
#include <cstdio>
#include <cstring>
#include <sstream>
#include <cstdio>
#include <ctime>
#include <time.h>
#include <complex>
#include <string>
#include <algorithm>


Ifourier::Ifourier(pftengine &engin)
{
	eng = &engin;
	N = eng->N;
	L = eng->Ln[N-1]; // was a -1 here???
	M = 2*L-1;
	size = eng->sizef;
	val = new double[size];
}

Ifourier::Ifourier(const Ifourier& other)
{
	eng = other.eng;
	N = other.N;
	L = other.L;
	M = 2*L-1;
	size = other.size;
	val = new double[size];
	for (int i = 0; i < size; ++i) val[i] = other.val[i];
}

Ifourier& Ifourier::operator=(const Ifourier& other)
{
	eng = other.eng;
	N = other.N;
	L = other.L;
	M = 2*L-1;
	size = other.size;
	val = new double[size];
	for (int i = 0; i < size; ++i) val[i] = other.val[i];
	return *this;
}

Ifourier::~Ifourier()
{
	delete [] val;
}

void Ifourier::SHT(Isphere& Ilm)
{
	eng->FFTintensityload(val, eng->FFTintensityin);
	eng->FFTintensity();
	eng->FFTtoALTintensity(eng->FFTintensityout, eng->ALTintensityin);
	eng->ALTintensity();
	eng->ALTintensityunload(eng->ALTintensityout, Ilm.val, Ilm.valsave);
}
