# Supplementary material for: GPU-accelerated multitiered iterative phasing algorithm for fluctuation X-ray scattering
Source: J Appl Crystallogr. 2021 Jul 30;54(Pt 4):1179–88. doi: 10.1107/S1600576721005744 (PMC8366419; doi:10.1107/S1600576721005744)
Supplement: Supplementary file 2 [file j-54-01179-sup2.zip › berkeleylab-lbl_fxs_mtip-feca344fc5d9/MTIP_FXS_initGeneration/Isphere.cpp]

#include "fftw3.h"
#include "matrix.h"
#include "pft.h"

#include <iostream>
#include <fstream>
#include <string>
#include <iomanip>
#include <cstdio>
#include <cstring>
#include <sstream>
#include <cstdio>
#include <ctime>
#include <time.h>
#include <complex>
#include <string>
#include <algorithm>

Isphere::Isphere()
{
	eng = 0;
	N = 0;
	lmax = 0;
	size = 0; 
	val = 0;
	valsave = 0;
}

Isphere::Isphere(pftengine &engin)
{
	eng = &engin;
	N = engin.N;
	lmax = engin.lmax;
	size = engin.sizeI;
	val = new dcomplex[size];
	valsave = new dcomplex[size];
}

Isphere::Isphere(const Isphere& other)
{
	eng = other.eng;
	N = other.N;
	lmax = other.lmax;
	size = other.size;
	val = new dcomplex[size];
	valsave = new dcomplex[size];
	for (int i = 0; i < size; ++i) val[i] = other.val[i];
	for (int i = 0; i < size; ++i) valsave[i] = other.valsave[i];
}

Isphere& Isphere::operator=(const Isphere& other)
{
	eng = other.eng;
	N = other.N;
	lmax = other.lmax;
	size = other.size;
	val = new dcomplex[size];
	valsave = new dcomplex[size];
	for (int i = 0; i < size; ++i) val[i] = other.val[i];
	for (int i = 0; i < size; ++i) valsave[i] = other.valsave[i];
	
	return* this;
}

Isphere::~Isphere()
{
	delete [] val;
	delete [] valsave;
}

void Isphere::ISHT(Ifourier& I)
{
	eng->IALTintensityload(val, valsave, eng->IALTintensityin);
	eng->IALTintensity();
	eng->IALTtoIFFTintensity(eng->IALTintensityout, eng->IFFTintensityin);
	eng->IFFTintensity();
	eng->IFFTintensityunload(eng->IFFTintensityout, I.val);
}
