# Supplementary material for: GPU-accelerated multitiered iterative phasing algorithm for fluctuation X-ray scattering
Source: J Appl Crystallogr. 2021 Jul 30;54(Pt 4):1179–88. doi: 10.1107/S1600576721005744 (PMC8366419; doi:10.1107/S1600576721005744)
Supplement: Supplementary file 2 [file j-54-01179-sup2.zip › berkeleylab-lbl_fxs_mtip-feca344fc5d9/MTIP_FXS_initGeneration/README.md]

# Details about how to generate the init.mtip file

Main files:
1. fxsippar.cpp
2. pfteng.cpp

1. fxsippar.cpp: Change the value of N in the main() function to generate respective 'init.mtip' for the number of radial nodes.
                 For example, using N = 80 generates init.mtip for 80 radial nodes.
				 
2. pfteng.cpp: This file contains the code which computes the values and generate 'init.mtip' file with the values.

Information to build, compile, and execute the code to generate the dataset:
1. Load all the required modules/libraries. The required modules/libraries are 
   Any compiler, FFTW library, GSL library, MKL library (might not be needed), OpenMPI library.

2. Export PATH and LD_LIBRARY_PATH if needed.

3. Below are the sample build and compilation commands which can be used. Include -I and -L as needed.
icc -std=c++11 -O3 -g -restrict -c matrix.cpp pfteng.cpp preal.cpp pfourier.cpp Ifourier.cpp Isphere.cpp AlignEngine.cpp fxsippar.cpp prealint.cpp -I/path-to-openMPI-include-directory/ -L/path-to-openMPI-lib-directory/ -I/path-to-FFTW-include-directory/ -L/path-to-FFTW-lib-directory/ -I/path-to-GSL-include-directory/ -L/path-to-GSL-lib-directory/ -I/path-to-MKL-include-directory/ -L/path-to-MKL-lib-directory/ -lmpi -lgsl -lgslcblas -lfftw3 -mkl -lm

icc -std=c++11 -O3 -g -restrict -o fxsippar matrix.o pfteng.o preal.o pfourier.o Ifourier.o Isphere.o fxsippar.o AlignEngine.o prealint.o -I/path-to-openMPI-include-directory/ -L/path-to-openMPI-lib-directory/ -I/path-to-FFTW-include-directory/ -L/path-to-FFTW-lib-directory/ -I/path-to-MKL-include-directory/ -L/path-to-MKL-lib-directory/ -I$GSL_DIR/include -L$GSL_DIR/lib -lmpi -lgsl -lgslcblas -lfftw3 -mkl -lm

4. Execute the code with 1 MPI rank
mpirun -n 1 --npernode 1 ./fxsippar

The successful execution of the code should produce 'init.mtip' file.
