# Supplementary material for: GPU-accelerated multitiered iterative phasing algorithm for fluctuation X-ray scattering
Source: J Appl Crystallogr. 2021 Jul 30;54(Pt 4):1179–88. doi: 10.1107/S1600576721005744 (PMC8366419; doi:10.1107/S1600576721005744)
Supplement: Supplementary file 2 [file j-54-01179-sup2.zip › berkeleylab-lbl_fxs_mtip-feca344fc5d9/MTIP_FXS_initGeneration/fxsippar.cpp]

#include <iostream>
#include <fstream>
#include <string>
#include <iomanip>
#include <cmath>
#include <cstdio>
#include <cstring>
#include <sstream>
#include <cstdio>
#include <ctime>
#include <time.h>
#include <stdlib.h>
#include <complex>
#include <string>
#include <algorithm>
#include "fftw3.h"
#include "matrix.h"
#include "pft.h"
#include <gsl/gsl_rng.h>
#include <mpi.h>
#include <vector>
#include <gsl/gsl_integration.h>
#include <gsl/gsl_sf_legendre.h>
#include <chrono>

using namespace std;
using namespace std::chrono;

#define PI M_PI

int CORRTYPE, ITERMAX, HIOITER, ERITER;
double sigma, eps;
dcomplex** VS;
dcomplex** SVDD;
dcomplex** SVDDI;
dcomplex** Il;
int rank1, mpiRanks;
double* SAXS;

int Nnew = 85;
int Nold = 80;

int cut1 = 10*(Nnew/(1.0*Nold));
int cut2 = 70*(Nnew/(1.0*Nold));
int cut3 = 21*(Nnew/(1.0*Nold));
int cut4 = 30*(Nnew/(1.0*Nold));

extern "C"
{
	void zgesdd_(char* jobz, int* M, int* N, dcomplex* A, int* M2, double* sing, dcomplex* U, int* M3, dcomplex* Vt, int* N2, dcomplex* work, int* lwork, double* rwork, int* iwork, int* info);
	double dznrm2_(int* N, dcomplex* z, int* incx);
	void zgemm_(char* trans, char* trans2, int* N1, int* N2, int* N3, dcomplex* alpha, dcomplex* A, int* N, dcomplex* B, int* M1, dcomplex* beta, dcomplex* C, int* M2);	
	void dsyevd_(char* jobz, char* uplo, int* N, double* A, int* lda, double* w, double* work, int* lwork, int* iwork, int* liwork, int* info);
}

void ComputeBlmodel(Isphere& Ilm, double** Blmodel);

inline double Sqr(double x)
{
	return x*x;
}

void MatMultz(int M, int N, int K, dcomplex* A, dcomplex* B, dcomplex* C)
{
	dcomplex alpha = 1.0;
	dcomplex beta = 0;
	char trans = 'N';

	zgemm_(&trans, &trans, &M, &N, &K, &alpha, A, &M, B, &K, &beta, C, &M);
}

void Uproject(dcomplex* A, int N)
{
	int M = N;
	char jobz = 'A';
	double* sing = new double[min(M, N)];
	dcomplex* U = new dcomplex[M*M];
	dcomplex* VT = new dcomplex[N*N];
	int lwork = 2*10 * (min(M, N)*min(M, N) + 2 * min(M, N) + max(M, N));
	dcomplex* work = new dcomplex[lwork];
	double* rwork = new double[2*min(M, N)*max(5 * min(M, N) + 7, 2 * max(M, N) + 2 * min(M, N) + 1)];
	int* iwork = new int[2*8 * min(M, N)];
	int info;

	zgesdd_(&jobz, &M, &N, A, &M, sing, U, &M, VT, &N, work, &lwork, rwork, iwork, &info);
	
	MatMultz(M, M, M, U, VT, A);
		
	delete[] sing;
	delete[] VT;
	delete[] U;
	delete[] work;
	delete[] rwork;
	delete[] iwork;
}

void EigenDecomp(double* A, dcomplex* V, int N, int M)
{
	char jobz = 'V';
	char uplo = 'U';
	double* w = new double[N];
	int lwork;
	int liwork;
	int* iwork; 
	double* work;
	int info;
	
	double workopt;
	int iworkopt;
	int lworkopt = -1;
	int liworkopt = -1;

	dsyevd_(&jobz, &uplo, &N, A, &N, w, &workopt, &lworkopt, &iworkopt, &liworkopt, &info);
	
	lwork = workopt;
	liwork = iworkopt;
	
	work  = new double[lwork ];
	iwork = new int   [liwork];

	dsyevd_(&jobz, &uplo, &N, A, &N, w, work, &lwork, iwork, &liwork, &info);	

	
	for (int m = N-1; m >= N-M; --m)
	{
		if (w[m] < 0) w[m] = 0;
		for (int n = 0; n < N; ++n)
		{
			V[n + (N-1-m)*N] = sqrt(w[m])*A[n + m*N];
		}
	}

	delete[] w;
	delete[] iwork;
	delete[] work;
}

void MakeVTKreal(preal& p, int iter)
{
	
	stringstream str(stringstream::out);
	
	int size = 0;
	for (int n = 0; n < p.N; ++n)
	{
		size += p.Ln[n]*(2*p.Ln[n]-1);
	}
	
	

	str << "<VTKFile type =\"UnstructuredGrid\">" << '\n';
	str << "<UnstructuredGrid>" << '\n';
	str << "<Piece NumberOfPoints=\"" << size << "\" NumberOfCells=\"" << size << "\">" << '\n';
	str << "<PointData>" << '\n';;
	str << "<DataArray type=\"Float64\" Name=\"p\" NumberOfComponents=\"1\" format=\"ascii\">" << '\n';
	int ind = 0;
	for (int n = 0; n < p.N; ++n)
	{
		for (int l = 0; l < p.Ln[n]; ++l)
		{
			for (int m = 0; m < 2*p.Ln[n]-1; ++m)
			{
				str << p.val[ind++] << endl;
			}
		}
	}


	str << "</DataArray>" << '\n';
	str << "</PointData>" << '\n';
	str << "<CellData>" << '\n';
	str << "</CellData>" << '\n';
	str << "<Points>" << '\n';
	str << "<DataArray type=\"Float64\" Name=\"Coordinates\" NumberOfComponents=\"3\" format=\"ascii\">" << '\n';
	for (int n = 0; n < p.N; ++n)
	{
		for (int l = 0; l < p.Ln[n]; ++l)
		{
			for (int m = 0; m < 2*p.Ln[n]-1; ++m)
			{
				str << p.eng->xr[n][l][m][0] << " " << p.eng->xr[n][l][m][1] << " " << p.eng->xr[n][l][m][2] << endl;
			}
		}
	}

	str << "</DataArray>" << '\n';
	str << "</Points>" << '\n';
	str << "<Cells>" << '\n';
	str << "<DataArray type=\"Int32\" Name=\"connectivity\" format=\"ascii\">" << '\n';
	ind = 0;
	for (int n = 0; n < size; ++n)
	{
		str << ind << endl;
		ind++;
	}
	str << "</DataArray>" << '\n';
	str << "<DataArray type=\"Int32\" Name=\"offsets\" format=\"ascii\">" << '\n';
	ind = 0;
	for (int n = 0; n < size; ++n)
	{
		str << ind + 1 << endl;
		ind++;
	}
	str << "</DataArray>" << '\n';
	str << "<DataArray type=\"Int32\" Name=\"types\" format=\"ascii\">" << '\n';
	for (int n = 0; n < size; ++n)
	{
		str << 1 << endl;
	}
	str << "</DataArray>" << '\n';
	str << "</Cells>" << '\n';
	str << "</Piece>" << '\n';
	str << "</UnstructuredGrid>" << '\n';
	str << "</VTKFile>" << '\n';
	

	ofstream myfile;
	char file[255];
	char snum[255];
	strcpy(file, "preal");
	sprintf(snum, "%d", iter);
	strcat(file, snum);
	strcat(file, ".vtu");

	
	
	myfile.open(file);
	myfile.write(str.str().c_str(),str.str().length());
	myfile.close();

}

void Init(preal& p, prealint& S)
{
	gsl_rng* rng = gsl_rng_alloc(gsl_rng_ranlxs0);
	gsl_rng_set(rng, rank1);

	

	for (int n = 0, ind = 0; n < S.N; ++n)
	{
		for (int l = 0; l < S.Ln[n]; ++l)
		{
			for (int m = 0; m < S.Mn[n]; ++m)
			{
//				if (n < S.N/4)
                                if (n < ((S.N/4)*(Nold/(1.0*Nnew))))
				{
					S.val[ind] = 1;
				}
				else
				{
					S.val[ind] = 0;
				}
				ind++;
			}
		}
	}
	
	for (int n = 0, ind = 0; n < p.N; ++n)
	{
		for (int l = 0; l < p.Ln[n]; ++l)
		{
			for (int m = 0; m < p.Mn[n]; ++m)
			{
				if (S.val[ind] == 1)
				{
					p.val[ind] = 2*(700 + 200*gsl_rng_uniform(rng))/1.0;
				}
				else
				{
					p.val[ind] = 0;
				}
				ind++;
			}
		}
	}
}


void HIO(preal& p, preal& Fp, prealint& S, double beta, double tolu)
{
	for (int n = 0, ind = 0; n < p.N; ++n)
	{
		for (int l = 0; l < p.Ln[n]; ++l)
		{
			for (int m = 0; m < p.Mn[n]; ++m)
			{
				if (S.val[ind] && Fp.val[ind] >= 0 && Fp.val[ind] <= tolu)
				{
					p.val[ind] = Fp.val[ind];
				}
				else if (!S.val[ind] || Fp.val[ind] < 0)
				{
					p.val[ind] = p.val[ind] - beta*Fp.val[ind];					
				}
				else
				{
					p.val[ind] = p.val[ind] - beta*(Fp.val[ind]-tolu);
				}
				ind++;
			}
		}
	}
}

void CF(preal& p, preal& Fp, prealint& S, double tolu)
{
	for (int n = 0, ind = 0; n < p.N; ++n)
	{
		for (int l = 0; l < p.Ln[n]; ++l)
		{
			for (int m = 0; m < p.Mn[n]; ++m)
			{
				if (S.val[ind] && Fp.val[ind] >= 0)
				{
					p.val[ind] = Fp.val[ind];
				}
				else 
				{
					p.val[ind] = -Fp.val[ind];
				}

				ind++;
			}
		}
	}
}

void ER(preal& p, preal& Fp, prealint& S, double tolu)
{
	for (int n = 0, ind = 0; n < p.N; ++n)
	{
		for (int l = 0; l < p.Ln[n]; ++l)
		{
			for (int m = 0; m < p.Mn[n]; ++m)
			{
				if (S.val[ind] && Fp.val[ind] >= 0 && Fp.val[ind] <= tolu)
				{
					p.val[ind] = Fp.val[ind];
				}
				else if (!S.val[ind] || Fp.val[ind] < 0)
				{
					p.val[ind] = 0;
				}
				else
				{
					p.val[ind] = tolu;
				}
				ind++;
			}
		}
	}
}

void ERSmooth(preal& p, preal& Fp, prealint& S, double tolu, int i)
{
	for (int n = 0, ind = 0; n < p.N; ++n)
	{
		for (int l = 0; l < p.Ln[n]; ++l)
		{
			for (int m = 0; m < p.Mn[n]; ++m)
			{
				if (S.val[ind] && Fp.val[ind] >= 0 && Fp.val[ind] <= tolu)
				{
					p.val[ind] = Fp.val[ind];
				}
				else if (!S.val[ind] || Fp.val[ind] < 0)
				{
					if (i < 20)
					{
						p.val[ind] = (p.val[ind] - .2*Fp.val[ind])*(1-i/20.0);					
					}					
					else
					{
						p.val[ind] = 0;
					}
				}
				else
				{
					p.val[ind] = tolu;
				}
				ind++;
			}
		}
	}
}


void Pmhat(pfourier& phat, Ifourier& I)
{
	for (int n = 0, ind = 0; n < phat.N; ++n)
	{
		for (int l = 0; l < (phat.L+1)/2; ++l)
		{
			for (int m = 0; m < phat.M; ++m)			
			{
				phat.val[ind] = sqrt(max(0.0,I.val[ind]))*exp(im*arg(phat.val[ind]));
				ind++;
			}
		}		
	}
}

double normF(dcomplex* z, int N)
{
	dcomplex z0 = z[0];
	z[0] /= sqrt(2);
	int incx = 1;
	
	double ret = dznrm2_(&N, z, &incx);
	
	z[0] = z0;
	
	return ret*sqrt(2);	
}


void Pa2(Isphere& Ilm, double** Bl)
{
	int N = Ilm.N;
	double Ilnorm;
	double fac = 0, den = 0;
	for (int n = 0, ind = 0; n < Ilm.N; ++n)
	{
		for (int l = 0; l <= Ilm.lmax; l+=2)
		{
			if (l == 0 || !(n >= cut1 && n <= cut2 && !(cut3 < n && n < cut4)) || l ==2 || l ==4 || l == 8)
			{
				ind += l+1;
				continue;
			}
			Ilnorm = normF(Ilm.val+ind, l+1);
			fac += Ilnorm*sqrt(Bl[l/2][n+n*N])*n*n;
			den += Bl[l/2][n+n*N]*n*n;
			ind += l+1;
		}
	}		
	fac /= den;
	fac = max(1.0,fac);
	fac = min(100.0,fac);
	cout<<fac*fac<<endl;
	
	
	
	for (int n = 0, ind = 0; n < Ilm.N; ++n)
	{
		for (int l = 0; l <= Ilm.lmax; l+=2)
		{			
			Ilnorm = normF(Ilm.val+ind, l+1);
			for (int m = 0; m <= l; ++m)
			{
			    if (l != 0 && (n >= cut1 && n <= cut2 && !(cut3 < n && n < cut4)))
				{
					if (Ilnorm != 0)
					{
						Ilm.val[ind] *= sqrt(Bl[l/2][n+n*N])/Ilnorm;
					}
					else
					{
						Ilm.val[ind] = sqrt(Bl[l/2][n+n*N])/sqrt(2*l+1);
					}
					if (l != 0)
					{
						Ilm.val[ind] *= fac;
					}
				}
				if (l == 0)
				{
					Ilm.val[ind] = SAXS[n];
				}
				ind++;
			}
		}
	}
}


void Pc(Isphere& Ilm, double** Bl)
{
	int N = Ilm.N;
	int lmax = Ilm.lmax;


	for (int n = 0, ind = 0; n < Ilm.N; ++n)
	{
		for (int l = 0; l <= Ilm.lmax; l+=2)
		{
			for (int m = 0; m <= l; ++m)
			{
				Il[l/2][n + m*Ilm.N] = Ilm.val[ind];
				if (m != 0)				
				{
					Il[l/2][n + (2*l+1 - m)*Ilm.N] = conj(Ilm.val[ind]);
				}
				if (!(n >= cut1 && n <= cut2 && !(cut3 < n && n < cut4)))
				{
					Il[l/2][n + m*Ilm.N] = 0;
					if (m!= 0) Il[l/2][n + (2*l+1 - m)*Ilm.N] = 0;
				}
				ind++;
			}
		}
	}
	
	
	for (int l = 0; l<= Ilm.lmax; l+=2)
	{
		MatMultz(2*l+1, 2*l+1, Ilm.N, SVDD[l/2], Il[l/2], SVDDI[l/2]);		
		Uproject(SVDDI[l/2], 2*l+1);			
		MatMultz(Ilm.N, 2*l+1, 2*l+1, VS[l/2], SVDDI[l/2], Il[l/2]);
	}	

	
	double** Blmodel = new double*[lmax/2+1];
	for (int l = 0; l <= lmax; l +=2)
	{
		Blmodel[l/2] = new double[N*N];
	}
	
	ComputeBlmodel(Ilm, Blmodel);
	
	double scalenum = 0, scaleden = 0;
	for (int l = 0; l <= lmax; l +=2)
	{
		for (int n = 0; n < N; ++n)
		{
			if (n >= cut1 && n <= cut2 && !(cut3 < n && n < cut4) && l != 0)
			{
				scalenum += Blmodel[l/2][n+n*N]*Bl[l/2][n+n*N]*n*n;
				scaleden += Sqr(Bl[l/2][n+n*N])*n*n;
			}
		}
	}
	
	for (int l = 0; l <= lmax; l +=2)
	{
		delete[] Blmodel[l/2];
	}
	delete[] Blmodel;
	
	
	
	
	
	double scale = scalenum/scaleden;	
	
	scale = sqrt(scale);
	scale = min(scale,sqrt(200.0));
	scale = max(scale,sqrt(50.0));
	
	for (int n = 0, ind = 0; n < Ilm.N; ++n)
	{
		for (int l = 0; l <= Ilm.lmax; l+=2)
		{
			for (int m = 0; m <= l; ++m)
			{

				if (n >= cut1 && n <= cut2 && !(cut3 < n && n < cut4) && l !=0)
				{
					Ilm.val[ind] = scale*Il[l/2][n + m*Ilm.N];
				}
				if (l == 0)
				{
//					if (SAXS[n] > 1e-10 && n > 3)
                                        if (SAXS[n] > 1e-10 && n > (3*(Nnew/(1.0*Nold))))
					{
						Ilm.val[ind] = SAXS[n];
					}
				}
				ind++;
			}
		}
	}
	

}

void ComputeBlmodel(Isphere& Ilm, double** Blmodel)
{
	int N = Ilm.N;
	int lmax = Ilm.lmax;
	dcomplex*** Ilmarr = new dcomplex**[lmax/2+1];
	for (int l = 0; l <= lmax; l+=2)
	{
		Ilmarr[l/2] = new dcomplex*[N];
		for (int n = 0; n < N; ++n)
		{
			Ilmarr[l/2][n] = new dcomplex[lmax+1];
		}
	}
	
	for (int n = 0, ind = 0; n < N; ++n)
	{
		for (int l = 0; l <= lmax; l += 2)
		{
			for (int m = 0; m <= l; ++m)
			{
				Ilmarr[l/2][n][m] = Ilm.val[ind++];
			}
		}
	}

	
	for (int n1 = 0; n1 < N; ++n1)
	{
		for (int n2 = 0; n2 < N; ++n2)
		{
			for (int l = 0; l <= lmax; l +=2)
			{
				Blmodel[l/2][n1 + n2*N] = (Ilmarr[l/2][n1][0]*Ilmarr[l/2][n2][0]).real();
				for (int m = 1; m <= lmax; ++m)
				{
					Blmodel[l/2][n1 + n2*N]	+= 2*(Ilmarr[l/2][n1][m]*conj(Ilmarr[l/2][n2][m])).real();
				}
			}
		}
	}
	
	
	for (int l = 0; l <= lmax; l+=2)
	{
		for (int n = 0; n < N; ++n)
		{
			delete [] Ilmarr[l/2][n];
		}
		delete [] Ilmarr[l/2];
	}
	delete [] Ilmarr;
}


void PCAfilter(double** Bl, int N, int lmax)
{
	
	double* Bmat = new double[N*N];
	for (int l = 0; l <= lmax; l += 2)
	{
		for (int i = 0; i < N*N; ++i)
		{
			int n1 = i/N, n2 = i%N;
			if ( min(n1,n2) >= cut1 && max(n1, n2) <= cut2 && !(cut3 < n1 && n1 < cut4) && !(cut3 < n2 && n2 < cut4))// && !(l==2 && (n1 < cut4 || n2 < cut4)))
			{
				Bmat[i] = (Bl[l / 2][i]+ Bl[l/2][i/N + (i%N)*N] )/2.0;
			}
			else
			{
				Bmat[i] = 0;
			}
		}
		
		EigenDecomp(Bmat, VS[l / 2], N,  2*l+1);		
	}
	
	
	for (int l = 0; l <= lmax; l+=2)
	{
		for (int i = 0; i < 2*l+1; ++i)
		{
			for (int j = 0; j < N; ++j)
			{
				SVDD[l/2][i + j*(2*l+1)] = VS[l/2][j + i*N]*j*j;
			}
		}
	}
	
	
	delete[] Bmat;

}


void F(preal& p, preal& Fp, double** Bl)
{
        clock_t tic1, toc1, tic2, toc2, tic3, toc3, tic4, toc4, tic5, toc5;

        //if (rank1 == 0){
        //    tic1 = clock();
        //}
        //printf("*** F ***\n");
	pfourier phat(*(p.eng));
	Ifourier I(*(p.eng));
	Isphere Ilm(*(p.eng));
	
	p.PFT(phat);	
	phat.Intensity(I);

        //if (rank1 == 0) {
        //    toc1 = clock();
        //    double elapsed_secs1 = double(toc1-tic1)/CLOCKS_PER_SEC;
        //    printf("Time for initialization and PFT and Intensity in F in ER: %f\n", elapsed_secs1);
        //}

        //if (rank1 == 0){
        //    tic2 = clock();
        //}
	I.SHT(Ilm);	
        //if (rank1 == 0) {
        //    toc2 = clock();
        //    double elapsed_secs2 = double(toc2-tic2)/CLOCKS_PER_SEC;
        //    printf("Time for SHT in F in ER: %f\n", elapsed_secs2);
        //}	

        //if (rank1 == 0){
        //    tic3 = clock();
        //}
	if (CORRTYPE == 0)
	{
		Pa2(Ilm, Bl);
	}
	else if (CORRTYPE == 1)
	{
		int N = I.N;
		int lmax = Ilm.lmax;

		PCAfilter(Bl, N, lmax);		
		Pc(Ilm, Bl);

	}
        //if (rank1 == 0) {
        //    toc3 = clock();
        //    double elapsed_secs3 = double(toc3-tic3)/CLOCKS_PER_SEC;
        //    printf("Time for PCAfiler and Pc in F in ER: %f\n", elapsed_secs3);
        //}

        //if (rank1 == 0){
        //    tic4 = clock();
        //}
	Ilm.ISHT(I);
        //if (rank1 == 0) {
        //    toc4 = clock();
        //    double elapsed_secs4 = double(toc4-tic4)/CLOCKS_PER_SEC;
        //    printf("Time for ISHT in F in ER: %f\n", elapsed_secs4);
        //}

        //if (rank1 == 0){
        //    tic5 = clock();
        //}
	Pmhat(phat, I);

	
	phat.IPFT(Fp);
	//if (rank1 == 0) {
        //    toc5 = clock();
        //    double elapsed_secs5 = double(toc5-tic5)/CLOCKS_PER_SEC;
        //    printf("Time for Pmhat and IPFT in F in ER: %f\n", elapsed_secs5);
        //}
}

void Ffilter(preal& p, preal& Fp, double** Bl, prealint& S, double tolu, Ifourier& Isave)
{
        clock_t tic1, toc1, tic2, toc2, tic3, toc3, tic4, toc4, tic5, toc5, tic6, toc6, tic7, toc7, tic8, toc8, tic9, toc9, tic10, toc10;
        //if (rank1 == 0){
        //    tic1 = clock();
        //}
        //if (rank1 == 0){
        //    tic4 = clock();
        //}
        //printf("*** Ffilter ***\n");
	pfourier phat(*(p.eng));
	Ifourier I(*(p.eng));
	Isphere Ilm(*(p.eng));
	preal pER = p;
	
	p.PFT(phat);	
	pfourier phatER = phat;
	
	Pmhat(phatER, Isave);
	phatER.IPFT(pER);

        //if (rank1 == 0) {
        //    toc4 = clock();
        //    double elapsed_secs4 = double(toc4-tic4)/CLOCKS_PER_SEC;
        //    printf("Time forinitialization in 1st part in Ffilter: %f\n", elapsed_secs4);
        //}
        //printf("\nFunction Ffilter ************************************************************");
        //printf("\nN value is %d",pER.N);	
        //if (rank1 == 0){
        //    tic5 = clock();
        //}
	for (int n = 0, ind = 0; n < pER.N; ++n)
	{
                //printf("\nfor n=%d value is %d",n,pER.Ln[n]);	
		for (int l = 0; l < pER.Ln[n]; ++l)
		{
                        //printf("\nfor n=%d and l=%d value is %d",n,l,pER.Mn[n]);	
			for (int m = 0; m < pER.Mn[n]; ++m)
			{
				if (S.val[ind] && (pER.val[ind] >= 0) && pER.val[ind] <= tolu)
				{
					pER.val[ind] = pER.val[ind];
				}
				else if (!S.val[ind] || (pER.val[ind] < 0))
				{
					pER.val[ind] = 0;
				}
				else
				{
					pER.val[ind] = tolu;
				}
				ind++;
			}
		}
	}
	
        //if (rank1 == 0) {
        //    toc5 = clock();
        //    double elapsed_secs5 = double(toc5-tic5)/CLOCKS_PER_SEC;
        //    printf("Time fornested for loop in 1st part in Ffilter: %f\n", elapsed_secs5);
        //}
        //if (rank1 == 0){
        //    tic6 = clock();
        //}
	pER.PFT(phatER);
	phatER.Intensity(I);
        //if (rank1 == 0) {
        //    toc6 = clock();
        //    double elapsed_secs6 = double(toc6-tic6)/CLOCKS_PER_SEC;
        //    printf("Time for PFT and Intensity in 1st part in Ffilter: %f\n", elapsed_secs6);
        //}
	
	//if (rank1 == 0) {
        //    toc1 = clock();
        //    double elapsed_secs1 = double(toc1-tic1)/CLOCKS_PER_SEC;
        //    printf("Time for 1st part in Ffilter: %f\n", elapsed_secs1);
        //}
	

	
        //if (rank1 == 0){
        //    tic2 = clock();
        //}
        //if (rank1 == 0){
        //    tic7 = clock();
        //}
	I.SHT(Ilm);	
        //if (rank1 == 0) {
        //    toc7 = clock();
        //    double elapsed_secs7 = double(toc7-tic7)/CLOCKS_PER_SEC;
        //    printf("Time for 2nd part in Ffilter: %f\n", elapsed_secs7);
        //}
        //if (rank1 == 0){
        //    tic8 = clock();
        //}
	if (CORRTYPE == 0)
	{
		Pa2(Ilm, Bl);
	}
	else if (CORRTYPE == 1)
	{
		int N = I.N;
		int lmax = Ilm.lmax;

		
		PCAfilter(Bl, N, lmax);		
		Pc(Ilm, Bl);

	} 
        //if (rank1 == 0) {
        //    toc8 = clock();
        //    double elapsed_secs8 = double(toc8-tic8)/CLOCKS_PER_SEC;
        //    printf("Time for 2nd part in Ffilter: %f\n", elapsed_secs8);
        //}
        //if (rank1 == 0) {
        //    toc2 = clock();
        //    double elapsed_secs2 = double(toc2-tic2)/CLOCKS_PER_SEC;
        //    printf("Time for 2nd part in Ffilter: %f\n", elapsed_secs2);
        //}

        //if (rank1 == 0){
        //    tic3 = clock();
        //}
        //if (rank1 == 0){
        //    tic9 = clock();
        //}
	Ilm.ISHT(I);
	
	for (int i = 0; i < I.size; ++i) Isave.val[i] = I.val[i];
        //if (rank1 == 0) {
        //    toc9 = clock();
        //    double elapsed_secs9 = double(toc9-tic9)/CLOCKS_PER_SEC;
        //    printf("Time for 2nd part in Ffilter: %f\n", elapsed_secs9);
        //}

        //if (rank1 == 0){
        //    tic10 = clock();
        //}
	Pmhat(phat, I);

	
	phat.IPFT(Fp);
        //if (rank1 == 0) {
        //    toc10 = clock();
        //    double elapsed_secs10 = double(toc10-tic10)/CLOCKS_PER_SEC;
        //    printf("Time for 2nd part in Ffilter: %f\n", elapsed_secs10);
        //}
	//if (rank1 == 0) {
        //    toc3 = clock();
        //    double elapsed_secs3 = double(toc3-tic3)/CLOCKS_PER_SEC;
        //    printf("Time for 3rd part in Ffilter: %f\n", elapsed_secs3);
        //}
	
}

void PrintBl2(double** Bl, int N, int lmax, int iter)
{
	stringstream str(stringstream::out);
	double cmin = -.5;
	double cmax = .5;


	str << "<VTKFile type =\"RectilinearGrid\">" << '\n';
	str << "<RectilinearGrid WholeExtent=\"" << 1 << " " << N << " " << 1 << " " << N << " " << 1 << " " << 1 << "\">" << '\n';
	str << "<Piece Extent=\"" << 1 << " " << N << " " << 1 << " " << N << " " << 1 << " " << 1 << "\">" << '\n';
	str << "<PointData>" << '\n';
	for (int l = 0; l <= lmax; l += 2)
	{
		str << "<DataArray type=\"Float64\" Name=\"B" << l <<"\" NumberOfComponents=\"1\" format=\"ascii\">" << '\n';
		for (int i = 0; i < N; ++i)
		{
			for (int j = 0; j < N; ++j)
			{
				str << Bl[l/2][i + j*N] << endl;
			}
		}
		str << "</DataArray>" << '\n';
	}
	str << "</PointData>" << '\n';
	str << "<CellData>" << '\n';
	str << "</CellData>" << '\n';
	str << "<Coordinates>" << '\n';
	str << "<DataArray type=\"Float64\" Name=\"X\" NumberOfComponents=\"1\" format=\"ascii\">" << '\n';
	for (int i = 0; i < N; ++i)
	{
		str << cmin + i*((cmax - cmin) / (1.0*N - 1)) << endl;
	}
	str << "</DataArray>" << '\n';
	str << "<DataArray type=\"Float64\" Name=\"Y\" NumberOfComponents=\"1\" format=\"ascii\">" << '\n';
	for (int i = 0; i < N; ++i)
	{
		str << cmin + i*((cmax - cmin) / (1.0*N - 1)) << endl;
	}
	str << "</DataArray>" << '\n';
	str << "<DataArray type=\"Float64\" Name=\"Z\" NumberOfComponents=\"1\" format=\"ascii\">" << '\n';

	str << 0<< endl;

	str << "</DataArray>" << '\n';
	str << "</Coordinates>" << '\n';
	str << "</Piece>" << '\n';
	str << "</RectilinearGrid>" << '\n';
	str << "</VTKFile>" << '\n';


	ofstream myfile;
	char file[255];
	char snum[255];
	strcpy(file, "Blmodel");
	sprintf(snum, "%d", iter);
	strcat(file, snum);
	strcat(file, ".vtr");
	myfile.open(file);
	myfile.write(str.str().c_str(), str.str().length());
	myfile.close();

}

void PrintModelBl(preal& p, int num)
{
	pfourier phat(*(p.eng));
	Ifourier I(*(p.eng));
	Isphere Ilm(*(p.eng));
	
	p.PFT(phat);
	phat.Intensity(I);
	I.SHT(Ilm);
	
	double** Blmodel = new double*[Ilm.lmax/2 + 1];
	for (int l = 0; l <= Ilm.lmax; l+=2)
	{
		Blmodel[l/2] = new double[p.N];
	}

	double Ilnorm;
	for (int n = 0, ind = 0; n < Ilm.N; ++n)
	{
		for (int l = 0; l <= Ilm.lmax; l+=2)
		{
			Ilnorm = normF(Ilm.val+ind, l+1);
			Blmodel[l/2][n] = Sqr(Ilnorm);
			ind += l+1;
		}
	}
	
	
	ofstream myfile;
	char file[255];
	char snum[255];
	strcpy(file, "Bl");
	sprintf(snum, "%d", num);
	strcat(file, snum);
	strcat(file, ".txt");
	stringstream str(stringstream::out);

	for (int l = 0; l <= Ilm.lmax; l+=2)
	{
		str<<"B"<<l<<endl;
		for (int n = 0; n < p.N; ++n)
		{
			str<<Blmodel[l/2][n]<<endl;
		}
	}
		
	myfile.open(file);
	myfile.write(str.str().c_str(),str.str().length());
	myfile.close();
	
	

	for (int l = 0; l <= Ilm.lmax; l+=2)
	{
		delete [] Blmodel[l/2];
	}
	delete [] Blmodel;
	
}

void PrintModelBl2(preal& p, int num)
{
	pfourier phat(*(p.eng));
	Ifourier I(*(p.eng));
	Isphere Ilm(*(p.eng));
	
	p.PFT(phat);
	phat.Intensity(I);
	I.SHT(Ilm);
	
	int N = p.N;
	int lmax = Ilm.lmax;
	
	double** Blmodel = new double*[lmax/2+1];
	for (int l = 0; l <= lmax; l+=2)
	{
		Blmodel[l/2] = new double[N*N];
	}
	
	ComputeBlmodel(Ilm, Blmodel);

	PrintBl2(Blmodel, N, lmax, num);
	
	for (int l = 0; l <= Ilm.lmax; l+=2)
	{
		delete [] Blmodel[l/2];
	}
	delete [] Blmodel;
	
}

void PrintReconstruction(preal& p, int num)
{
	ofstream myfile;
	char file[255];
	char snum[255];
	strcpy(file, "Reconstruction");
	sprintf(snum, "%d", num);
	strcat(file, snum);
	strcat(file, ".txt");
	stringstream str(stringstream::out);
	
	for (int i = 0; i < p.size; ++i)
	{
		str << p.val[i]<<endl;
	}
	
	myfile.open(file);
	myfile.write(str.str().c_str(),str.str().length());
	myfile.close();
}

void Smear(preal& p, double sigma)
{
	pfourier phat(*(p.eng));
	p.PFT(phat);
	
	
	for (int n = 0, ind = 0; n < phat.N; ++n)
	{
		double r = phat.eng->qf[n];
		for (int l = 0; l < (phat.L+1)/2; ++l)
		{
			for (int m = 0; m < phat.M; ++m)
			{
				phat.val[ind] *= exp(-2*Sqr(r*PI*sigma));
				ind++;
			}
		}
	}
	
	phat.IPFT(p);	
}

void Shrinkwrap(preal& p, prealint& S)
{
	preal psmear = p;
	Smear(psmear, sigma);
	for (int n = 0, ind = 0; n < p.N; ++n)
	{
		for (int l = 0; l < p.Ln[n]; ++l)
		{
			for (int m = 0; m < p.Mn[n]; ++m)
			{
				if (psmear.val[ind] < eps)
				{
					S.val[ind] = 0;
				}
				else
				{
					S.val[ind] = 1;
				}
				ind++;
			}
		}
	}
}

void Atomwrap(preal& p, prealint& S)
{
	preal psmear = p;
	Smear(psmear, sigma);
	
	vector<double> pvals(p.size);	
	for (int i = 0; i < p.size; ++i) pvals[i] = p.val[i];//psmear.val[i];	
	sort(pvals.begin(),pvals.end());
	
	double aeps = pvals[(int)(p.size*.99)];
	

	for (int n = 0, ind = 0; n < p.N; ++n)
	{
		for (int l = 0; l < p.Ln[n]; ++l)
		{
			for (int m = 0; m < p.Mn[n]; ++m)
			{
				if (p.val[ind] < aeps || n > p.N/2)
				{
					S.val[ind] = 0;
				}
				else
				{
					S.val[ind] = 1;
				}
				ind++;
			}
		}
	}
}


void ReadBl2(double** Bl, int N, int lmax, string file)
{
	ifstream infile;
	infile.open(file.c_str());
	
	int dummy;
	double dd;
	int Nr, lr;
	infile >> Nr;
	infile >> lr;
	
	
	for (int l = 0; l <= lr; l +=2)
	{
		for (int n1 = 0; n1 < Nr; ++n1)
		{
			for (int n2 = 0; n2 < Nr; ++n2)
			{
				if (n1 < N && n2 < N && l <= lmax)
				{
					infile >> Bl[l/2][n1 + n2*N];
				}
				else
				{
					infile >> dd;
				}
			}
			
		}
	}
	
	SAXS = new double[N];
	for (int n = 0; n < Nr; ++n)
	{
		if (n < N)
		{
			infile >> SAXS[n];
		}
		else
		{
			infile >> dd;
		}
	}
	
	infile.close();		
}


//rename me !!!!
void PCA(double** Bl, int N, int lmax, double* q)
{
	VS = new dcomplex*[lmax/2+1];
	
	for (int l = 0; l <= lmax; l+=2)
	{
		VS[l/2] = new dcomplex[N*(2*l+1)];
		//EigenDecomp(Bl[l/2], VS[l/2], N, 2*l+1);
	}
	
	SVDD = new dcomplex*[lmax/2+1];
	
	for (int l = 0; l <= lmax; l+=2)
	{
		SVDD[l/2] = new dcomplex[N*(2*l+1)];
		for (int i = 0; i < 2*l+1; ++i)
		{
			for (int j = 0; j < N; ++j)
			{
				//SVDD[l/2][i + j*(2*l+1)] = VS[l/2][j + i*N]*Sqr(q[j]);
			}
		}
	}
	
	Il = new dcomplex*[lmax/2+1];
	SVDDI = new dcomplex*[lmax/2+1];
	for (int l = 0; l <= lmax; l+=2)
	{
		Il[l/2] = new dcomplex[(2*l+1)*N];	
		SVDDI[l/2] = new dcomplex[(2*l+1)*(2*l+1)];	
	}
	
}


void ItPhase(pftengine& eng, double** Bl, double beta, double tolu)
{
        clock_t tic4, toc4, tic5, toc5, tic6, toc6, tic7, toc7, tic8, toc8, tic9, toc9, tic10, toc10, tic11, toc11, tic12, toc12, tic13, toc13;

        //***********************************************************
        //if (rank1 == 0){
        //    tic4 = clock();
        //}
	prealint S(eng); // This initialization takes 0.06 seconds.
	preal p(eng);
	preal Fp(eng);
	Ifourier Isave(eng);
	pfourier phat(eng);
	
	Init(p, S);
	
	//if (rank1 == 0) {
        //    toc4 = clock();
        //    double elapsed_secs4 = double(toc4-tic4)/CLOCKS_PER_SEC;
        //    printf("Time for initialization in ItPhase: %f\n", elapsed_secs4);
        //}
        //if (rank1 == 0){
        //    tic10 = clock();
        //}
	p.PFT(phat); // This PFT and Intensity rakes 0.92 seconds.
	phat.Intensity(Isave);
        //if (rank1 == 0) {
        //    toc10 = clock();
        //    double elapsed_secs10 = double(toc10-tic10)/CLOCKS_PER_SEC;
        //    printf("Time for PFT and Intensity in ItPhase before: %f\n", elapsed_secs10);
        //}
        //***********************************************************
	
	//if (rank1 == 0){
        //    tic5 = clock();
        //}
	for (int iter = 0; iter < ITERMAX; ++iter)
	{
		cout<<"\niteration "<<iter<<endl;
		cout<<"\nHIO"<<endl;
        //***********************************************************
                //if (rank1 == 0){
                //    tic8 = clock();
                //}
		for (int i = 0; i < HIOITER; ++i) //Takes around 227.92 seconds - 60 iterations.
		{
                        //if (rank1 == 0){
                        //    tic4 = clock();
                        //}			
			Ffilter(p, Fp, Bl, S, tolu, Isave);
                        //if (rank1 == 0) {
                        //    toc4 = clock();
                        //    double elapsed_secs4 = double(toc4-tic4)/CLOCKS_PER_SEC;
                        //    printf("Time for Ffilter in ItPhase: %f\n", elapsed_secs4);
                        //}
                        //if (rank1 == 0){
                        //    tic4 = clock();
                        //}
                        //auto hstart = high_resolution_clock::now();
			HIO(p, Fp, S, beta, tolu);				
                        //auto hstop = high_resolution_clock::now();
                        //auto hduration = duration_cast<nanoseconds>(hstop - hstart);
                        //cout<<"[HIO Seq Loop] Time taken is "<<hduration.count()<<" ns."<<endl;
                        //if (rank1 == 0) {
                        //    toc4 = clock();
                        //    double elapsed_secs4 = double(toc4-tic4)/CLOCKS_PER_SEC;
                        //    printf("Time for HIO in ItPhase: %f\n", elapsed_secs4);
                        //}
		}
                //if (rank1 == 0) {
                //    toc8 = clock();
                //    double elapsed_secs8 = double(toc8-tic8)/CLOCKS_PER_SEC;
                //    printf("Time for HIOITER:%d in ItPhase: %f\n", HIOITER, elapsed_secs8);
                //}
        //***********************************************************
                //auto istart = high_resolution_clock::now();
		for (int n = 0, ind = 0; n < p.N; ++n)
		{
			for (int l = 0; l < p.Ln[n]; ++l)
			{
				for (int m = 0; m < p.Mn[n]; ++m)
				{
					if (S.val[ind] /*&& p.val[ind] >= 0*/ && p.val[ind] <= tolu)
					{
						p.val[ind] = p.val[ind];
					}
					else if (!S.val[ind])// || p.val[ind] < 0)
					{
						p.val[ind] = 0;
					}
					else
					{
						p.val[ind] = tolu;
					}
					ind++;
				}
			}
		}
                //auto istop = high_resolution_clock::now();
                //auto iduration = duration_cast<nanoseconds>(istop - istart);
                //cout<<"[ItPhase Seq Loop] Time taken is "<<iduration.count()<<" ns."<<endl;
        //***********************************************************
                //if (rank1 == 0){
                //    tic9 = clock();
                //}
		cout<<"ER"<<endl;
		for (int i = 0; i < ERITER; ++i) //Takes around 81.16 seconds - 40 iterations.
		{
                        //if (rank1 == 0){
                        //    tic9 = clock();
                        //}
			F(p, Fp, Bl);		
                        //if (rank1 == 0) {
                        //    toc9 = clock();
                        //    double elapsed_secs9 = double(toc9-tic9)/CLOCKS_PER_SEC;
                        //    printf("Time for F in ItPhase: %f\n", elapsed_secs9);
                        //}
                        //if (rank1 == 0){
                        //    tic9 = clock();
                        //}
			ER(p, Fp, S, tolu);			
                        //if (rank1 == 0) {
                        //    toc9 = clock();
                        //    double elapsed_secs9 = double(toc9-tic9)/CLOCKS_PER_SEC;
                        //    printf("Time for ER in ItPhase: %f\n", elapsed_secs9);
                        //}
		}
		//if (rank1 == 0) {
                //    toc9 = clock();
                //    double elapsed_secs9 = double(toc9-tic9)/CLOCKS_PER_SEC;
                //    printf("Time for ERITER:%d in ItPhase: %f\n", ERITER, elapsed_secs9);
                //}
        //***********************************************************

		//if (rank1 == 0){
                //    tic13 = clock();
                //}
		double avg = 0;
		for (int i = 0; i < p.size; ++i) avg += p.val[i];
		
		avg = avg/fabs(avg);
		
		for (int i = 0; i < p.size; ++i) p.val[i] *= avg;
		
		if (rank1 == 0)
		{
			MakeVTKreal(p,iter);
			PrintModelBl(p, iter);	
			PrintModelBl2(p, iter);	
		}		
		
		Shrinkwrap(p, S);		
		//if (rank1 == 0) {
                //    toc13 = clock();
                //    double elapsed_secs13 = double(toc13-tic13)/CLOCKS_PER_SEC;
                //    printf("Time for shrink and other in ItPhase: %f\n", ERITER, elapsed_secs13);
                //}
		for (int i = 0; i < ERITER; ++i)
		{
			F(p, Fp, Bl);		
			ER(p, Fp, S, tolu);
			
		}
		
		p.PFT(phat);
		phat.Intensity(Isave);
	}
        //if (rank1 == 0) {
        //    toc5 = clock();
        //    double elapsed_secs5 = double(toc5-tic5)/CLOCKS_PER_SEC;
        //    printf("Time for %d iterations of HIO in ItPhase: %f\n", ITERMAX,elapsed_secs5);
        //}
	
        //***********************************************************
        //if (rank1 == 0){
        //    tic6 = clock();
        //}
	cout<<"Refine"<<endl;
	for (int i = 0; i < 200; ++i)
	{
		F(p, Fp, Bl);
		ER(p, Fp, S, tolu);
	}
	//if (rank1 == 0) {
        //    toc6 = clock();
        //    double elapsed_secs6 = double(toc6-tic6)/CLOCKS_PER_SEC;
        //    printf("Time for refine in ItPhase: %f\n", elapsed_secs6);
        //}
        //***********************************************************
	//printf("\nCompleted Refine in rank %d.",rank1);
	if (rank1 == 0)
	{
		MakeVTKreal(p, ITERMAX);
	}

        //***********************************************************
        //if (rank1 == 0){
        //    tic7 = clock();
        //}
        //printf("\nStarting ti print in rank %d.",rank1);
	PrintModelBl(p, rank1);	
	PrintModelBl2(p, rank1);	
	PrintReconstruction(p,rank1);
        //printf("---Done--- in rank %d.",rank1);
        //if (rank1 == 0) {
        //    toc7 = clock();
        //    double elapsed_secs7 = double(toc7-tic7)/CLOCKS_PER_SEC;
        //    printf("Time for print in ItPhase: %f\n", elapsed_secs7);
        //}
        //***********************************************************
        printf("\nCompleted to print in rank %d.",rank1);
}

int main()
{	
	int N = 80; //Change value accordingly to generate the respective init.mtip
	int* Ln = new int[N];
	int lmax = 20;
	CORRTYPE = 1;
	ITERMAX = 15;
	HIOITER = 60;
	ERITER = 40;
	sigma = 1.0/N;
	eps = 3e2;
	double beta = .5;	
	double tolu = 1e100;
	
	for (int n = 0; n < N; ++n)
	{
		Ln[n] = ceil(PI*n) + 15;
		if (n == 0) Ln[n] = 1;
	}
	double** Bl = new double*[lmax/2 + 1];
	for (int l = 0; l <= lmax; l+=2)
	{
		if      (CORRTYPE == 0) Bl[l/2] = new double[N];
		else if (CORRTYPE == 1) Bl[l/2] = new double[N*N];
	}
        //***********************************************************
        //clock_t tic0, toc0;
        //if (rank1 == 0) {
        //    tic0 = clock();
        //}	
	//pftengine eng(N,Ln,lmax); //Takes around 900 seconds - only 1 iteration.
        //if (rank1 == 0) {
        //    toc0 = clock();
        //    double elapsed_secs0 = double(toc0-tic0)/CLOCKS_PER_SEC;
        //    printf("Time for pftengine eng: %f\n", elapsed_secs0);
        //}
        //***********************************************************
	 
/*	int argc = 0;
	char **argv = 0;
	MPI_Init(&argc,&argv);
        MPI_Comm_rank(MPI_COMM_WORLD,&rank1);
        MPI_Comm_size(MPI_COMM_WORLD,&mpiRanks);
        printf("Rank %d of total %d MPI Ranks.\n", rank1,mpiRanks);
        //clock_t tic, toc, tic1, toc1, tic2, toc2, tic3, toc3;
        auto start = high_resolution_clock::now();
*/	pftengine eng(N,Ln,lmax,rank1); //Takes around 900 seconds - only 1 iteration.
 /*       auto stop = high_resolution_clock::now();
        auto duration = duration_cast<milliseconds>(stop - start);
        cout<<"[eng] Time taken for pftengine eng is "<<duration.count()<<" ms."<<endl;
	if (rank1 == 0) {
            //tic = clock();
            start = high_resolution_clock::now();
        }
        //***********************************************************
        //if (rank1 == 0){
        //    tic1 = clock();
        //}
	ReadBl2(Bl, N, lmax, "PBCVBldata.txt"); //Both Read and Print takes around 0.03 seconds - only 1 iteration.
	PrintBl2(Bl, N, lmax,-1);
        //if (rank1 == 0) {
        //    toc1 = clock();
        //    double elapsed_secs1 = double(toc1-tic1)/CLOCKS_PER_SEC;
        //    printf("Time for Read and Print: %f\n", elapsed_secs1);
        //}
        //***********************************************************
	
        //if (rank1 == 0){
        //    tic2 = clock();
        //}
	PCA(Bl, N, lmax, eng.qf); //Its negliible < 0.00 seconds
        printf("\nPCA function completed in rank %d.",rank1);
        //if (rank1 == 0) {
        //    toc2 = clock();
        //    double elapsed_secs2 = double(toc2-tic2)/CLOCKS_PER_SEC;
        //    printf("Time for PCA: %f\n", elapsed_secs2);
        //}
        //***********************************************************
        //if (rank1 == 0){
        //    tic3 = clock();
        //}
	ItPhase(eng, Bl, beta, tolu);
        printf("\nItPhase function completed in rank %d.\n",rank1);
        //if (rank1 == 0) {
        //    toc3 = clock();
        //    double elapsed_secs3 = double(toc3-tic3)/CLOCKS_PER_SEC;
        //    printf("Time for ItPhase: %f\n", elapsed_secs3);
        //}
        //***********************************************************
	
	MPI_Barrier(MPI_COMM_WORLD);
        if (rank1 == 0) {
            //toc = clock();
            //double elapsed_secs = double(toc-tic)/CLOCKS_PER_SEC;
            //printf("Total time for the code: %f\n", elapsed_secs);
            stop = high_resolution_clock::now();
            duration = duration_cast<milliseconds>(stop - start);
            cout<<"Time taken for ItPhase is "<<duration.count()<<" ms."<<endl;
        }
	MPI_Finalize();
*/        printf("Code Execution Completed.\n");	
	return 0;
}
