# Supplementary material for: GPU-accelerated multitiered iterative phasing algorithm for fluctuation X-ray scattering
Source: J Appl Crystallogr. 2021 Jul 30;54(Pt 4):1179–88. doi: 10.1107/S1600576721005744 (PMC8366419; doi:10.1107/S1600576721005744)
Supplement: Supplementary file 2 [file j-54-01179-sup2.zip › berkeleylab-lbl_fxs_mtip-feca344fc5d9/MTIP_FXS_initGeneration/matrix.cpp]

#include "fftw3.h"
#include "matrix.h"

#include <iostream>
#include <fstream>
#include <string>
#include <iomanip>
#include <cmath>
#include <cstdio>
#include <cstring>
#include <sstream>

using namespace std;

extern "C"
{
	void dgemv_(char* trans, int* N1, int* N2, double* alpha, double* A, int* N, double* x, int* M1, double* beta, double* y, int* M2);	
	void dgemm_(char* trans, char* trans2, int* N1, int* N2, int* N3, double* alpha, double* A, int* N, double* x, int* M1, double* beta, double* y, int* M2);	
}


MMMultplan::MMMultplan()
{
}

MMMultplan::MMMultplan(int nummatsin, int* Min, int* Nin, int* Kin)
{
	nummats = nummatsin;
	M = Min;
	N = Nin;
	K = Kin;
        Aptr = 0;
        Xptr = 0;
        Bptr = 0;	
}

void MMMultplan::Initplan(int nummatsin, int* Min, int* Nin, int* Kin,  int* Ainptr, int* Xinptr, int* Binptr)
{
	nummats = nummatsin;
	M = Min;
	N = Nin;
	K = Kin;
	Aptr = Ainptr;
	Xptr = Xinptr;	
	Bptr = Binptr;
	
}

MVMultplan::MVMultplan()
{
}

MVMultplan::MVMultplan(int nummatsin, int* Min, int* Nin, double** Ain, double** xin, double** bin)
{
	nummats = nummatsin;
	M = Min;
	N = Nin;
	A = Ain;
	x = xin;	
	b = bin;	
}

void MVMultplan::Initplan(int nummatsin, int* Min, int* Nin, double** Ain, double** xin, double** bin)
{
	nummats = nummatsin;
	M = Min;
	N = Nin;
	A = Ain;
	x = xin;	
	b = bin;	
}


void MatVecMult(MVMultplan& p)
{
	double alpha = 1.0;
	double beta = 0;
	char trans = 'N';
	int inc = 1;
	int M, N;
	double* A;
	double* x;
	double* b;
	
	for (int i = 0; i < p.nummats; ++i)
	{		
		M = p.M[i], N = p.N[i], A = p.A[i], x = p.x[i], b = p.b[i];
		memset(b, 0, sizeof(double)*M);
		dgemv_(&trans, &M, &N, &alpha, A, &M, x, &inc, &beta, b, &inc);
	}
	
}

void MatMatMult1(int m, int n, int k, double* A, double* X, double* B)
{
	double alpha = 1.0;
	double beta = 0;
	char trans = 'N';
	int inc = 1;

	memset(B, 0, sizeof(double)*m*n);
	dgemm_(&trans, &trans, &m, &n, &k, &alpha, A, &m, X, &k, &beta, B, &m);
	
}

void MatMatMult(MMMultplan& p, double* Amat, double* Xmat, double* Bmat)
{
	double alpha = 1.0;
	double beta = 0;
	char trans = 'N';
	int inc = 1;
	int M, N, K, ptrA, ptrX, ptrB;

        //printf("\nMatMatMult...\n");	
	for (int i = 0; i < p.nummats; ++i)
	{
                //printf("*** Number of mats: %d\n",p.nummats);
		M = p.M[i], N = p.N[i], K = p.K[i], ptrA = p.Aptr[i], ptrX = p.Xptr[i]; ptrB = p.Bptr[i];
                //printf("*** Matrix A: rows = %d and columns = %d || Matrix B: rows = %d and columns = %d\n",M,K,K,N);		
                //printf("*** Matrix B: rows = %d and columns = %d\n",K,N);		
		memset(&Bmat[ptrB], 0, sizeof(double)*M*N);
		dgemm_(&trans, &trans, &M, &N, &K, &alpha, &Amat[ptrA], &M, &Xmat[ptrX], &K, &beta, &Bmat[ptrB], &M);
	}
	
}

void fftw_multi_execute(fftw_plan* p, int N)
{
        //printf("\nfftw_multi_execute...\n");
	for (int n = 0; n < N; ++n)
	{
		fftw_execute(p[n]);
	}
}
