# Supplementary material for: GPU-accelerated multitiered iterative phasing algorithm for fluctuation X-ray scattering
Source: J Appl Crystallogr. 2021 Jul 30;54(Pt 4):1179–88. doi: 10.1107/S1600576721005744 (PMC8366419; doi:10.1107/S1600576721005744)
Supplement: Supplementary file 2 [file j-54-01179-sup2.zip › berkeleylab-lbl_fxs_mtip-feca344fc5d9/MTIP_FXS_initGeneration/matrix.h]

#pragma once

class MMMultplan
{
public:
	int nummats;
	int* M;
	int* N;
	int* K;
        int* Aptr;
        int* Xptr;
        int* Bptr;
	
	MMMultplan();
	MMMultplan(int nummatsin, int* Min, int* Nin, int* Kin);
	void Initplan(int nummatsin, int* Min, int* Nin, int* Kin,  int* Ainptr, int* Xinptr, int* Binptr);
	
};

class MVMultplan
{
public:
	int nummats;
	int* M;
	int* N;
	double** A;
	double** x;
	double** b;

	MVMultplan();
	MVMultplan(int nummatsin, int* Min, int* Nin, double** Ain, double** xin, double** bin);
	void Initplan(int nummatsin, int* Min, int* Nin, double** Ain, double** xin, double** bin);
	
};

void MatVecMult(MVMultplan& p);
void MatMatMult(MMMultplan& p, double* Amat, double* Xmat, double* Bmat);
void MatMatMult1(int m, int n, int k, double* A, double* X, double* B);

void fftw_multi_execute(fftw_plan* p, int N);
