# Supplementary material for: GPU-accelerated multitiered iterative phasing algorithm for fluctuation X-ray scattering
Source: J Appl Crystallogr. 2021 Jul 30;54(Pt 4):1179–88. doi: 10.1107/S1600576721005744 (PMC8366419; doi:10.1107/S1600576721005744)
Supplement: Supplementary file 2 [file j-54-01179-sup2.zip › berkeleylab-lbl_fxs_mtip-feca344fc5d9/MTIP_FXS_initGeneration/pfourier.cpp]

#include "fftw3.h"
#include "matrix.h"
#include "pft.h"

#include <iostream>
#include <fstream>
#include <string>
#include <iomanip>
#include <cstdio>
#include <cstring>
#include <sstream>
#include <cstdio>
#include <ctime>
#include <time.h>
#include <complex>
#include <string>
#include <algorithm>


pfourier::pfourier(pftengine& engin)
{
	eng = &engin;
	N = eng->N;
	L = eng->Ln[N-1];
	M = 2*L-1;
	size = eng->sizef;	
	val = new dcomplex[size];		
}

pfourier::pfourier(const pfourier& other)
{
	eng = other.eng;
	N = other.N;
	L = other.L;
	M = 2*L-1;
	size = other.size;	
	val = new dcomplex[size];	
	for (int i = 0; i < size; ++i) val[i] = other.val[i];
}

pfourier& pfourier::operator=(const pfourier& other)
{
	eng = other.eng;
	N = other.N;
	L = other.L;
	M = 2*L-1;
	size = other.size;	
	val = new dcomplex[size];
	for (int i = 0; i < size; ++i) val[i] = other.val[i];
	
	return *this;
}

pfourier::~pfourier()
{
	delete [] val;
}

void pfourier::Intensity(Ifourier& I)
{
	for (int i = 0; i < size; ++i) I.val[i] = norm(val[i]);
}


void pfourier::IPFT(preal& p)
{
	eng->FFTfourierload(val,eng->FFTfourierin);
	eng->FFTfourier();
	eng->FFTtoALTfourier(eng->FFTfourierout,eng->ALTfourierin);
	eng->ALTfourier();
	eng->ALTtoIHT(eng->ALTfourierout,eng->IHTin);
	eng->IHT();
	eng->IHTtoIALT(eng->IHTout,eng->IALTrealin);
	eng->IALTreal();
	eng->IALTtoIFFTreal(eng->IALTrealout,eng->IFFTrealin);
	eng->IFFTreal();
	eng->IFFTrealunload(eng->IFFTrealout, p.val);
}
