# Supplementary material for: GPU-accelerated multitiered iterative phasing algorithm for fluctuation X-ray scattering
Source: J Appl Crystallogr. 2021 Jul 30;54(Pt 4):1179–88. doi: 10.1107/S1600576721005744 (PMC8366419; doi:10.1107/S1600576721005744)
Supplement: Supplementary file 2 [file j-54-01179-sup2.zip › berkeleylab-lbl_fxs_mtip-feca344fc5d9/MTIP_FXS_initGeneration/pft.h]

#pragma once

#ifndef PFT_H
#define PFT_H
#include <complex>
using namespace std;
typedef complex<double> dcomplex;
#include "align.h"

#define im complex<double>(0,1)

class preal;
class pcircreal;
class pspherereal;
class pspherefourier;
class pcircfourier;
class pfourier;
class Ifourier;
class Isphere;

class pftengine
{
public:
	int N;
	int L;
	int M;
	int* Ln;
	int* Mn;
	int** Lsnm;
	int* Lsm;
	int* Nl;
	int sizer;
	int sizef;
	int sizeI;
	int lmax;
	int* LIsm;
	double* rr;
	double** thetar;
	double*** phir;
	double**** xr;
	double**** xf;
	double* qf;
	double* ALTrealmat;
	double* ALTfouriermat;
	double* IALTrealmat;
	double* IALTfouriermat;
	double* HTmat;
	double* IHTmat;	
        double* ALTintensitymat;
        double* IALTintensitymat;
	fftw_plan* plan_FFT_real;
	fftw_plan* plan_IFFT_real;
	fftw_plan plan_FFT_fourier;	
	fftw_plan plan_IFFT_fourier;
	fftw_plan plan_FFT_intensity;	
	fftw_plan plan_IFFT_intensity;
	MMMultplan plan_ALT_real;
	MMMultplan plan_IALT_real;
	MMMultplan plan_HT;
	MMMultplan plan_IHT;
	MMMultplan plan_ALT_fourier;
	MMMultplan plan_IALT_fourier;
	MMMultplan plan_ALT_intensity;
	MMMultplan plan_IALT_intensity;
	double* FFTrealin;
	double* FFTrealout;
	dcomplex* FFTfourierin;
	dcomplex* FFTfourierout;
	double* FFTintensityin;
	double* FFTintensityout;
	double* IFFTrealin;
	double* IFFTrealout;
	dcomplex* IFFTfourierin;
	dcomplex* IFFTfourierout;	
	double* IFFTintensityin;
	double* IFFTintensityout;
	double* ALTrealin;
	double* ALTrealout;
	double* IALTrealin;
	double* IALTrealout;
	double* ALTfourierin;
	double* ALTfourierout;
	double* IALTfourierin;
	double* IALTfourierout;
	double* ALTintensityin;
	double* ALTintensityout;
	double* IALTintensityin;
	double* IALTintensityout;
	double* HTin;
	double* HTout;
	double* IHTin;
	double* IHTout;
	int* altrindmap;
	int* ialtfindmap;
	int* ialtfoutmap;
	int* fftroutmap;
	int* ialtroutmap;
	int* ialtrinmap;
	int* altfoutmap;
	int* altfinmap;
	int* fftioutmap;
	int* altioutmap;
	
public:	
	void MakeCoords();
	void MakeALTreal(ofstream& file);
	void MakeALTreal_gpu();
	void MakeIALTreal(ofstream& file);
	void MakeALTfourier(ofstream& file);
	void MakeIALTfourier(ofstream& file);
	void MakeALTintensity();
	void MakeIALTintensity();
	void MakeHT(ofstream& file);
	void MakeFFTreal();
	void MakeFFTfourier();
	void MakeFFTintensity();
	pftengine();
	pftengine(int Nin, int* Lnin, int lmax,int rank1);
	void FFTrealload(double *restrict rin, double *restrict rout);
	void FFTreal();
	void FFTtoALTreal(double *restrict cin, double *restrict rout);
	void ALTreal();
	void MakeMaps();
	void ALTtoHT(double *restrict rin, double *restrict rout);
	void HT();
	void HTtoIALT(double *restrict ri, double *restrict rout);
	void IALTfourier();
	void IALTtoIFFTfourier(double *restrict rin ,dcomplex *restrict cout);
	void IFFTfourier();
	void IFFTfourierunload(dcomplex *restrict cin, dcomplex *restrict cout);
	void FFTfourierload(dcomplex *restrict cin, dcomplex *restrict cout);
	void FFTfourier();
	void FFTtoALTfourier(dcomplex *restrict cin, double *restrict rout);
	void ALTfourier();
	void ALTtoIHT(double *restrict rin, double *restrict rout);
	void IHT();
	void IHTtoIALT(double *restrict rin, double *restrict rout);
	void IALTreal();
	void IALTtoIFFTreal(double *restrict rin, double *restrict cout);
	void IFFTreal();
	void IFFTrealunload(double *restrict rin, double* restrict rout);
	void FFTintensityload(double *restrict rin, double *restrict rout);
	void FFTintensity();
	void FFTtoALTintensity(double *restrict rin, double *restrict rout);
	void ALTintensity();
	void ALTintensityunload(double *restrict rin, dcomplex *restrict cplxout1, dcomplex *restrict cplxout2);
	void IALTintensityload(dcomplex *restrict cplxin1, dcomplex *restrict cplxin2, double *restrict rout);
	void IALTintensity();
	void IALTtoIFFTintensity(double *restrict rin, double *restrict rout);
	void IFFTintensity();
	void IFFTintensityunload(double *restrict rin, double *restrict rout);
};

class preal
{
public:
	int N;
	int* Ln;
	int* Mn;
	double* val;
	int size;
	pftengine* eng;
	dcomplex** PG;
	AlignEngine Aeng;
public:	
	preal();
	preal(pftengine &engin);
	~preal();
	preal(const preal&);
	preal& operator=(const preal&);
	void PFT(pfourier& phat);
	void symproject(int k);
	void Icosproject();
	void PolarToCartesian(double*** pcart, int Nc, double cmin, double cmax, int Lcmax, int Kcmax);
private:
	void MakePG();
};

class prealint
{
public:
	int N;
	int* Ln;
	int* Mn;
	int* val;
	int size;
	pftengine* eng;
public:	
	prealint();
	prealint(pftengine &engin);
	~prealint();
	prealint(const prealint&);
	prealint& operator=(const prealint&);
};


class pspherereal
{
public:
	int N;
	int L;
	int* Ln;
	int* Mn;
	int* Nl;
	int** Lsnm;	
	dcomplex* val;
	pftengine* eng;	
public:	
	pspherereal(pftengine &engin);
	~pspherereal();
	pspherereal(const pspherereal&);
	pspherereal& operator=(const pspherereal&);
	void ALTreorder(double* r);
	void HTreorder(double* r);
	pspherefourier HT();
	void IHTreorder(double* r);
	void IALTreorder(double* r);
	pcircreal IALT();
};

class pspherefourier
{
public:
	int N;
	int L;	
	int M;
	int* Lsm;	
	dcomplex*** val;
	pftengine* eng;
public:	
	pspherefourier(pftengine &engin);
	~pspherefourier();
	pspherefourier(const pspherefourier&);
	pspherefourier& operator=(const pspherefourier&);
	void HTreorder(double* r);
	void IALTreorder(double* r);
	pcircfourier IALT();
	void ALTreorder(double* r);
	void IHTreorder(double* r);
	pspherereal IHT();
};


class pfourier
{
public:
	int N;
	int L;
	int M;
	int size;
	dcomplex* val;
	pftengine* eng;
public:	
	pfourier(pftengine &engin);
	~pfourier();
	pfourier(const pfourier&);
	pfourier& operator=(const pfourier&);
	void IPFT(preal& p);
	void Intensity(Ifourier&);
};

class Ifourier
{
public:
	int N;
	int L;
	int M;
	int size;
	double* val;
	pftengine* eng;
public:
	Ifourier(pftengine &engin);
	~Ifourier();
	Ifourier(const Ifourier&);
	Ifourier& operator=(const Ifourier&);
	void SHT(Isphere& Ilm);	
};

class Isphere
{
public:
	int N;
	int lmax;
	int size;
	dcomplex* val;
	dcomplex* valsave;
	pftengine* eng;
public:
	Isphere(pftengine &engin);
	Isphere();
	~Isphere();
	Isphere(const Isphere&);
	Isphere& operator=(const Isphere&);
	void ISHT(Ifourier& I);
};

#endif
