# Supplementary material for: GPU-accelerated multitiered iterative phasing algorithm for fluctuation X-ray scattering
Source: J Appl Crystallogr. 2021 Jul 30;54(Pt 4):1179–88. doi: 10.1107/S1600576721005744 (PMC8366419; doi:10.1107/S1600576721005744)
Supplement: Supplementary file 2 [file j-54-01179-sup2.zip › berkeleylab-lbl_fxs_mtip-feca344fc5d9/MTIP_FXS_initGeneration/pfteng.cpp]

#include <stdlib.h>
#include <cmath>
#include <complex>
#include "fftw3.h"
#include "matrix.h"
#include "pft.h"
#include <gsl/gsl_sf_legendre.h>
#include <gsl/gsl_sf_bessel.h>
#include <gsl/gsl_integration.h>
#include <gsl/gsl_errno.h>


#include <iostream>
#include <fstream>
#include <string>
#include <iomanip>
#include <cstdio>
#include <cstring>
#include <sstream>
#include <cstdio>
#include <ctime>
#include <time.h>
#include <complex>
#include <string>
#include <algorithm>
#include <chrono>

using namespace std;
using namespace std::chrono;
#define PI M_PI
#define rc reinterpret_cast<fftw_complex*>
#define PRINT

pftengine::pftengine()
{
}

void pftengine::MakeCoords()
{

	xr = new double***[N];
	for (int n = 0; n < N; ++n)
	{
		xr[n] = new double**[Ln[n]];
		for (int l = 0; l < Ln[n]; ++l)
		{
			xr[n][l] = new double*[2*Ln[n]-1];
			for (int m = 0; m < 2*Ln[n]-1; ++m)
			{
				xr[n][l][m] = new double[3];
			}
		}
	}
	
	rr = new double[N];
	thetar = new double*[N];
	phir = new double**[N];
	for (int n = 0; n < N; ++n)
	{
		thetar[n] = new double[Ln[n]];
		phir[n] = new double*[Ln[n]];
		for (int l = 0; l < Ln[n]; ++l)
		{
			phir[n][l] = new double[2*Ln[n]-1];
		}
	}
	

	double x, w;
	double r, theta, phi;
	gsl_integration_glfixed_table* gltable;
	
	for (int n = 0; n < N; ++n)
	{		
		r = n/(1.0*N);
		rr[n] = r;
		gltable = gsl_integration_glfixed_table_alloc(Ln[n]);		
		
		for (int l = 0; l < Ln[n]; ++l)
		{
			gsl_integration_glfixed_point(-1, 1, l, &x, &w, gltable);
			theta = acos(x);
			thetar[n][l] = theta;
			for (int m = 0; m < 2*Ln[n]-1; ++m)			
			{
				phi = 2*PI*m/(2.0*Ln[n]-1);
				phir[n][l][m] = phi;
				xr[n][l][m][0] = r*sin(theta)*cos(phi);
				xr[n][l][m][1] = r*sin(theta)*sin(phi);
				xr[n][l][m][2] = r*cos(theta);
			}
		}
		
		gsl_integration_glfixed_table_free(gltable);
	}
	
	xf = new double***[N];
	for (int n = 0; n < N; ++n)
	{
		xf[n] = new double**[L];
		for (int l = 0; l < L; ++l)
		{
			xf[n][l] = new double*[2*L-1];
			for (int m = 0; m < 2*L-1; ++m)
			{
				xf[n][l][m] = new double[3];
			}
		}
	}

	
	
	for (int n = 0; n < N; ++n)
	{		
		r = n/2.0;
		gltable = gsl_integration_glfixed_table_alloc(L);		
		
		for (int l = 0; l < L; ++l)
		{
			gsl_integration_glfixed_point(-1, 1, l, &x, &w, gltable);
			theta = acos(x);
			for (int m = 0; m < 2*L-1; ++m)			
			{
				phi = 2*PI*m/(2.0*L-1);
				xf[n][l][m][0] = r*sin(theta)*cos(phi);
				xf[n][l][m][1] = r*sin(theta)*sin(phi);
				xf[n][l][m][2] = r*cos(theta);
			}
		}
		
		gsl_integration_glfixed_table_free(gltable);
	}
	
	
	qf = new double[N];
	for (int n = 0; n < N; ++n)
	{
		qf[n] = n/2.0;
	}

}

void ComputeDelta(double** Delta, int lmax)
{
	Delta[0][0] = 1;
	int* Ml = new int[lmax + 1];
	for (int l = 0; l <= lmax; ++l)
	{
		Ml[l] = 2 * l + 1;
	}


	for (int l = 1; l <= lmax; ++l)
	{
		Delta[l][l + 0 * Ml[l]] = -sqrt((2 * l - 1) / (2.0*l))*Delta[l - 1][l - 1 + 0 * Ml[l - 1]];
		for (int m2 = 1; m2 <= l; ++m2)
		{
			Delta[l][l + m2*Ml[l]] = sqrt(((l / 2.0)*(2.0*l - 1)) / ((l + m2)*(l + m2 - 1)))*Delta[l - 1][l - 1 + (m2 - 1)*Ml[l - 1]];
		}

		for (int m2 = 0; m2 <= l; ++m2)
		{
			for (int m1 = l - 1; m1 >= m2; --m1)
			{
				if (m1 == l - 1)
				{
					Delta[l][l - 1 + m2*Ml[l]] = 2.0*m2 / sqrt((2.0*l))*Delta[l][l + m2*Ml[l]];
				}
				else
				{
					Delta[l][m1 + m2*Ml[l]] = 2.0*m2 / sqrt((l - m1)*(l + m1 + 1))*Delta[l][m1 + 1 + m2*Ml[l]] - sqrt(((l - m1 - 1.0)*(l + m1 + 2.0)) / ((l - m1)*(l + m1 + 1)))*Delta[l][m1 + 2 + m2*Ml[l]];
				}
			}
		}
		for (int m2 = 0; m2 <= l; ++m2)
		{
			for (int m1 = 0; m1 < m2; ++m1)
			{
				Delta[l][m1 + m2*Ml[l]] = Delta[l][m2 + m1*Ml[l]] * pow(-1, m2 - m1);
			}

			for (int m1 = -l; m1 < 0; ++m1)
			{
				Delta[l][Ml[l] + m1 + m2*Ml[l]] = Delta[l][-m1 + m2*Ml[l]] * pow(-1, l - m2);
			}
		}
		for (int m2 = -l; m2 < 0; ++m2)
		{
			for (int m1 = -l; m1 < 0; ++m1)
			{
				Delta[l][Ml[l] + m1 + (Ml[l] + m2)*Ml[l]] = Delta[l][Ml[l] + m1 - m2*Ml[l]] * pow(-1, l - m1);
			}
			for (int m1 = 0; m1 <= l; ++m1)
			{
				Delta[l][m1 + (Ml[l] + m2)*Ml[l]] = Delta[l][m1 - m2*Ml[l]] * pow(-1, l - m1);
			}
		}
	}


	delete[] Ml;
}

double AssLeg(double** Delta, int l, int m, double beta)
{
	double d;
	double* tcosb = new double[l+1];
	double* tsinb = new double[l+1];
	int Ml = 2 * l + 1;

	for (int m = 0; m <= l; ++m)
	{
		tcosb[m] = 2 * cos(beta*m);
		tsinb[m] = 2 * sin(beta*m);
	}


	int sgn = (3 * m) % 4;
	if (sgn == 0)
	{
		d = Delta[l][0 + m*Ml] * Delta[l][0];
		for (int u = 1; u <= l; ++u)
		{
			d += tcosb[u] * Delta[l][u + m*Ml] * Delta[l][u];
		}
	}
	else if (sgn == 1)
	{
		d = 0;
		for (int u = 1; u <= l; ++u)
		{
			d -= tsinb[u] * Delta[l][u + m*Ml] * Delta[l][u];
		}
	}
	else if (sgn == 2)
	{
		d = -Delta[l][0 + m*Ml] * Delta[l][0];
		for (int u = 1; u <= l; ++u)
		{
			d -= tcosb[u] * Delta[l][u + m*Ml] * Delta[l][u];
		}
	}
	else if (sgn == 3)
	{
		d = 0;
		for (int u = 1; u <= l; ++u)
		{
			d += tsinb[u] * Delta[l][u + m*Ml] * Delta[l][u];
		}
	}

	delete[] tcosb;
	delete[] tsinb;


	return d*sqrt((2*l+1)/(4*PI));

}

void pftengine::MakeALTreal(ofstream& file)
{
#ifdef PRINT
        file << "print: MakeALTreal" << endl;
#endif

	double* x;
	double* w;
	gsl_integration_glfixed_table* gltable;
        int ljshift;
	
//	int ind = 0;
//	for (int n = 0; n < N; ++n) ind += Ln[n];
	
//	ALTrealmat = new double*[ind];
	
	
	int altsize = 0;
	int sizein  = 0;
	int sizeout = 0;
	for (int n = 0; n < N; ++n)
	{
		for (int m = 0; m < Ln[n]; ++m)
		{
			altsize += Ln[n]*Lsnm[n][m];
			//ALTrealmat[ind++] = new double[Ln[n]*Lsnm[n][m]];
			sizein  += Ln[n];
			sizeout += Lsnm[n][m];
		}
	}
	ALTrealmat = new double[altsize];
	ALTrealin  = new double[2*sizein ];
	ALTrealout = new double[2*sizeout];

	cout<<"[MakeALTreal] altsize: "<<altsize<<", sizein: "<<2*sizein<<", sizeout: "<<2*sizeout<<endl;

	double** Delta = new double*[L];
	for (int i = 0; i < L; ++i)
	{
		Delta[i] = new double[(2 * i + 1)*(2 * i + 1)];
	}
	ComputeDelta(Delta, L-1);
	
	
	int ind = 0;
	int altind = 0;
	for (int n = 0; n < N; ++n)
	{
		x = new double[Ln[n]], w = new double[Ln[n]];		
		gltable = gsl_integration_glfixed_table_alloc(Ln[n]);	
		for (int li = 0; li < Ln[n]; ++li)
		{
			gsl_integration_glfixed_point(-1, 1, li, x + li, w + li, gltable);
		}


		for (int m = 0; m < Ln[n]; ++m)
		{
			ljshift = Ln[n]-Lsnm[n][m];
			for (int li = 0; li < Ln[n]; ++li)
			{			
				for (int lj = Ln[n]-Lsnm[n][m]; lj < Ln[n]; ++lj)
				{
					ALTrealmat[altind + (lj-ljshift) + li*Lsnm[n][m]] = AssLeg(Delta, lj,m,acos(x[li])) * w[li] * 2 * PI/Mn[n];//gsl_sf_legendre_sphPlm(lj, m, x[li]) * w[li] * 2 * PI/Mn[n];
				}
			}
			ind++;
			altind += Ln[n]*Lsnm[n][m];
		}
		
		gsl_integration_glfixed_table_free(gltable);
		delete[] x;
		delete[] w;
	}

#ifdef PRINT
        file << "print: ALTrealmat"<< endl;
#endif
        file << "sALTrealmat" <<endl;
        file << altsize << endl;
        file << (2*sizein) << endl;
        file << (2*sizeout) <<endl;
        for(int i=0;i<altsize;i++) file << ALTrealmat[i] << endl;
        file << ind << endl;
        file << "eALTrealmat" <<endl;

        printf("[MakeALTreal-ALTrealmat]: altsize is %d, ind is %d and altind is %d\n",altsize,ind,altind); //altsie and altind same
	
	for (int i = 0; i < L; ++i)
	{
		delete[] Delta[i];
	}
	delete[] Delta;
	

	int* Lnarr = new int[ind];
	int* Lsnmarr = new int[ind];
	int* twoarr = new int[ind];
	ind = 0;
	for (int n = 0; n < N; ++n)
	{
		for (int m = 0; m < Ln[n]; ++m)
		{
			Lnarr[ind] = Ln[n];
			Lsnmarr[ind] = Lsnm[n][m];
			twoarr[ind] = 2;
			ind++;
		}
	}
        printf("[MakeALTreal-arr]: altsize is %d and ind is %d\n",altsize,ind);
	
	int* ALTrealmatptr = new int[ind];
	int* ALTrealinptr  = new int[ind];
	int* ALTrealoutptr = new int[ind];

	
	ind = 0;
	int counter1 = 0;
	int counter2 = 0;
	int counter3 = 0;
	for (int n = 0; n < N; ++n)
	{
		for (int m = 0; m < Ln[n]; ++m)
		{
			ALTrealmatptr[ind] = counter3;
			ALTrealinptr[ind]  = counter1;
			ALTrealoutptr[ind] = counter2;					
			ind++;
			counter1 += 2*Ln[n];
			counter2 += 2*Lsnm[n][m];									
			counter3 += Ln[n]*Lsnm[n][m];
		}
	}
        printf("[MakeALTreal-ptr]: altsize is %d and ind is %d\n",altsize,ind);
	plan_ALT_real.Initplan(ind, Lsnmarr, twoarr, Lnarr, ALTrealmatptr, ALTrealinptr, ALTrealoutptr);	
}

void pftengine::MakeIALTreal(ofstream& file)
{
#ifdef PRINT
        file << "print: MakeIALTreal"<<endl;
#endif

	double* x;
	double* w;
	gsl_integration_glfixed_table* gltable;
	int ljshift;

//	int ind = 0;
	
//	for (int n = 0; n < N; ++n) ind += Ln[n];
	
	//IALTrealmat = new double*[ind];
	
	int ialtsize = 0;
	int sizein  = 0;
	int sizeout = 0;
	for (int n = 0; n < N; ++n)
	{
		for (int m = 0; m < Ln[n]; ++m)
		{
			ialtsize += Ln[n]*Lsnm[n][m];
			//IALTrealmat[ind++] = new double[Ln[n]*Lsnm[n][m]];
			sizein  += Lsnm[n][m];
			sizeout += Ln[n];
		}
	}
	IALTrealmat = new double[ialtsize];
	IALTrealin  = new double[2*sizein ];
	IALTrealout = new double[2*sizeout];

	cout<<"[MakeIALTreal] ialtsize: "<<ialtsize<<", sizein: "<<2*sizein<<", sizeout: "<<2*sizeout<<endl;
	
	double** Delta = new double*[L];
	for (int i = 0; i < L; ++i)
	{
		Delta[i] = new double[(2 * i + 1)*(2 * i + 1)];
	}
	ComputeDelta(Delta, L-1);
	
	
	int ind = 0;	
	int ialtind = 0;
	for (int n = 0; n < N; ++n)
	{
		x = new double[Ln[n]], w = new double[Ln[n]];		
		gltable = gsl_integration_glfixed_table_alloc(Ln[n]);	
		for (int li = 0; li < Ln[n]; ++li)
		{
			gsl_integration_glfixed_point(-1, 1, li, x + li, w + li, gltable);
		}
		
		
		for (int m = 0; m < Ln[n]; ++m)
		{
			ljshift = Ln[n]-Lsnm[n][m];
			for (int li = 0; li < Ln[n]; ++li)
			{			
				for (int lj = Ln[n]-Lsnm[n][m]; lj < Ln[n]; ++lj)		
				{
					IALTrealmat[ialtind + li + (lj-ljshift)*Ln[n]] = AssLeg(Delta, lj,m,acos(x[li]));//gsl_sf_legendre_sphPlm(lj, m, x[li]);
				}
			}			
			ind++;
			ialtind += Ln[n]*Lsnm[n][m];
		}
		
		gsl_integration_glfixed_table_free(gltable);
		delete[] x;
		delete[] w;	
	}
#ifdef PRINT
        file << "print: IALTrealmat"<< endl;
#endif
        file << "sIALTrealmat" << endl;
        file << ialtsize << endl;
        file << (2*sizein) << endl;
        file << (2*sizeout) <<endl;
        for(int i=0;i<ialtsize;i++) file << IALTrealmat[i] << endl;
        file << ind << endl;
        file << "eIALTrealmat" << endl;

        printf("[MakeIALTreal-IALTrealmat]: ialtsize is %d, ind is %d and ialtind is %d\n",ialtsize,ind,ialtind); //ialtsize and ialtind same
	
	for (int i = 0; i < L; ++i)
	{
		delete[] Delta[i];
	}
	delete[] Delta;
	
	int* Lnarr = new int[ind];
	int* Lsnmarr = new int[ind];
	int* twoarr = new int[ind];
	ind = 0;
	for (int n = 0; n < N; ++n)
	{
		for (int m = 0; m < Ln[n]; ++m)
		{
			Lnarr[ind] = Ln[n];
			Lsnmarr[ind] = Lsnm[n][m];
			twoarr[ind] = 2;
			ind++;
		}
	}
        printf("[MakeIALTreal-arr]: ialtsize is %d and ind is %d\n",ialtsize,ind);
	
	
	int* IALTrealmatptr = new int[ind];
	int* IALTrealinptr  = new int[ind];
	int* IALTrealoutptr = new int[ind];
	
	ind = 0;
	int counter1 = 0;
	int counter2 = 0;
	int counter3 = 0;
	for (int n = 0; n < N; ++n)
	{
		for (int m = 0; m < Ln[n]; ++m)
		{
			IALTrealmatptr[ind] = counter3;
			IALTrealinptr[ind]  = counter1;
			IALTrealoutptr[ind] = counter2;
			ind++;
			counter1 += 2*Lsnm[n][m];
			counter2 += 2*Ln[n];
			counter3 += Ln[n]*Lsnm[n][m];
		}
	}
        printf("[MakeIALTreal-ptr]: ialtsize is %d and ind is %d\n",ialtsize,ind);
	
	plan_IALT_real.Initplan(ind, Lnarr, twoarr, Lsnmarr, IALTrealmatptr, IALTrealinptr, IALTrealoutptr);
	
}


void pftengine::MakeALTfourier(ofstream& file)
{
#ifdef PRINT
        file << "print: MakeALTfourier"<<endl;
#endif
	int sizein  = L*N*L;
	int sizeout = 0;
        int sizemat = 0;
	for (int m = 0; m < L; ++m)
	{
		sizeout += Lsm[m]*N;		
                sizemat += L*Lsm[m];
	}
	
	ALTfouriermat = new double[sizemat];
	ALTfourierin  = new double[2*sizein ];
	ALTfourierout = new double[2*sizeout];
	
	cout<<"[MakeALTfourier] sizemat: "<<sizemat<<", sizein: "<<2*sizein<<", sizeout: "<<2*sizeout<<endl;

	double* x;
	double* w;
	gsl_integration_glfixed_table* gltable;
	int ljshift;
	
	x = new double[L], w = new double[L];		
	gltable = gsl_integration_glfixed_table_alloc(L);	
	for (int li = 0; li < L; ++li)
	{
		gsl_integration_glfixed_point(-1, 1, li, x + li, w + li, gltable);
	}
	
	
	double** Delta = new double*[L];
	for (int i = 0; i < L; ++i)
	{
		Delta[i] = new double[(2 * i + 1)*(2 * i + 1)];
	}
	ComputeDelta(Delta, L-1);
	
        int indmat = 0;
	for (int m = 0; m < L; ++m)
	{
		ljshift = L-Lsm[m];
		for (int li = 0; li < L; ++li)
		{			
			for (int lj = L-Lsm[m]; lj < L; ++lj)
			{
				ALTfouriermat[indmat + (lj-ljshift) + li*Lsm[m]] = AssLeg(Delta, lj,m,acos(x[li])) * w[li] * 2 * PI/M;//gsl_sf_legendre_sphPlm(lj, m, x[li]) * w[li] * 2 * PI/M;
			}
		}
                indmat += L*Lsm[m];
	}

#ifdef PRINT
        file <<"print: ALTfouriermat"<<endl;
#endif
        file<<"sALTfouriermat"<<endl;
        file<<sizemat<<endl;
        file<<(2*sizein)<<endl;
        file<<(2*sizeout)<<endl;
        for(int i=0;i<sizemat;i++) file<<ALTfouriermat[i]<<endl;
        file<<"eALTfouriermat"<<endl;
	
        printf("[MakeALTfourier-ALTfouriermat]: sizemat is %d and indmat is %d\n",sizemat,indmat); //size

	gsl_integration_glfixed_table_free(gltable);
	delete[] x;
	delete[] w;		

	
	for (int i = 0; i < L; ++i)
	{
		delete[] Delta[i];
	}
	delete[] Delta;
	
	
	int* Lsmarr = new int[L];
	int* Narr   = new int[L];
	int* Larr   = new int[L];
	

	for (int m = 0; m < L; ++m)
	{	
		Larr[m]   = L;			
		Narr[m]   = 2*N;
		Lsmarr[m] = Lsm[m];	
	}

	int* ALTfourierinptr  = new int[L];
	int* ALTfourieroutptr = new int[L];
        int* ALTfouriermatptr = new int[L];
	
	int counter1 = 0;
	int counter2 = 0;
        int counter3 = 0;
	
	for (int m = 0; m < L; ++m)
	{
		ALTfourierinptr[m]  = counter1;
		ALTfourieroutptr[m] = counter2;
                ALTfouriermatptr[m] = counter3;
		counter1 += 2*L*N;
		counter2 += 2*Lsm[m]*N;
                counter3 += L*Lsm[m];
	}
	
	plan_ALT_fourier.Initplan(L, Lsmarr, Narr, Larr, ALTfouriermatptr, ALTfourierinptr, ALTfourieroutptr);

}


void pftengine::MakeIALTfourier(ofstream& file)
{
#ifdef PRINT
        file<<"print:MakeIALTfourier"<<endl;
#endif
	int sizein  = 0;
	int sizeout = L*N*L;
        int sizemat = 0;
	for (int m = 0; m < L; ++m)
	{
		sizein += Lsm[m]*N;
                sizemat += L*Lsm[m];		
	}
	
	IALTfouriermat = new double[sizemat];
	IALTfourierin  = new double[2*sizein ];
	IALTfourierout = new double[2*sizeout];
	
	cout<<"[MakeIALTfourier] sizemat: "<<sizemat<<", sizein: "<<2*sizein<<", sizeout: "<<2*sizeout<<endl;

	double* x;
	double* w;
	gsl_integration_glfixed_table* gltable;
	int ljshift;
	
	x = new double[L], w = new double[L];
	gltable = gsl_integration_glfixed_table_alloc(L);	
	for (int li = 0; li < L; ++li)
	{
		gsl_integration_glfixed_point(-1, 1, li, x + li, w + li, gltable);
	}
	
	double** Delta = new double*[L];
	for (int i = 0; i < L; ++i)
	{
		Delta[i] = new double[(2 * i + 1)*(2 * i + 1)];
	}
	ComputeDelta(Delta, L-1);
	
        int indmat = 0;
	for (int m = 0; m < L; ++m)
	{
		ljshift = L-Lsm[m];
		for (int li = 0; li < L; ++li)
		{			
			for (int lj = L-Lsm[m]; lj < L; ++lj)		
			{
				IALTfouriermat[indmat + li + (lj-ljshift)*L] = AssLeg(Delta, lj,m,acos(x[li]));//gsl_sf_legendre_sphPlm(lj, m, x[li]);
			}
		}
                indmat += L*Lsm[m];
	}
#ifdef PRINT
        file<<"print:IALTfouriermat"<<endl;
#endif
        file<<"sIALTfouriermat"<<endl;
        file<<sizemat<<endl;
        file<<(2*sizein)<<endl;
        file<<(2*sizeout)<<endl;
        for(int i=0;i<sizemat;i++) file<<IALTfouriermat[i]<<endl; 
        file<<"eIALTfouriermat"<<endl;

        printf("[MakeIALTfourier]: sizemat is %d and indmat is %d\n",sizemat,indmat); //same
	
	gsl_integration_glfixed_table_free(gltable);
	delete[] x;
	delete[] w;	
	
	for (int i = 0; i < L; ++i)
	{
		delete[] Delta[i];
	}
	delete[] Delta;
	
	
	
	int* Lsmarr = new int[L];
	int* Narr   = new int[L];
	int* Larr   = new int[L];
	

	for (int m = 0; m < L; ++m)
	{	
		Larr[m]   = L;			
		Narr[m]   = 2*N;
		Lsmarr[m] = Lsm[m];
	}

	int* IALTfourierinptr  = new int[L];
	int* IALTfourieroutptr = new int[L];
        int* IALTfouriermatptr = new int[L];
	
	int counter1 = 0;
	int counter2 = 0;
        int counter3 = 0;
	
	for (int m = 0; m < L; ++m)
	{
		IALTfourierinptr[m]  = counter1;
		IALTfourieroutptr[m] = counter2;
                IALTfouriermatptr[m] = counter3;
		counter1 += 2*Lsm[m]*N;
		counter2 += 2*L*N;
                counter3 += L*Lsm[m];
	}
	
	plan_IALT_fourier.Initplan(L, Larr, Narr, Lsmarr, IALTfouriermatptr, IALTfourierinptr, IALTfourieroutptr);
	
}


void pftengine::MakeALTintensity()
{

	int sizein  = ((L+1)/2)*N*(lmax+1);
	int sizeout = 0;
        int sizemat = 0;
	for (int m = 0; m <= lmax; ++m)
	{
		sizeout += N*LIsm[m];		
                sizemat += ((L+1)/2)*LIsm[m];
	}
	
	ALTintensitymat = new double[sizemat];
	ALTintensityin  = new double[2*sizein ];
	ALTintensityout = new double[2*sizeout];
	
	cout<<"[MakeALTintensity] sizemat: "<<sizemat<<", sizein: "<<2*sizein<<", sizeout: "<<2*sizeout<<endl;

	double* x;
	double* w;
	gsl_integration_glfixed_table* gltable;
	int ljshift;
	
	x = new double[L], w = new double[L];		
	gltable = gsl_integration_glfixed_table_alloc(L);	
	for (int li = 0; li < L; ++li)
	{
		gsl_integration_glfixed_point(-1, 1, li, x + li, w + li, gltable);
	}
	
	double** Delta = new double*[L];
	for (int i = 0; i < L; ++i)
	{
		Delta[i] = new double[(2 * i + 1)*(2 * i + 1)];
	}
	ComputeDelta(Delta, L-1);

        int indmat = 0;	
	for (int m = 0; m <= lmax; ++m)
	{
		for (int li = 0; li < (L+1)/2; ++li)
		{			
			for (int lj = 0; lj < LIsm[m]; ++lj)
			{
				if (m%2 == 0)
				{
					ALTintensitymat[indmat + lj + li*LIsm[m]] = 2*AssLeg(Delta, m + 2*lj,m,acos(x[li])) * w[li] * 2 * PI/M;//2*gsl_sf_legendre_sphPlm(m + 2*lj, m, x[li]) * w[li] * 2 * PI/M;
				}
				else
				{
					ALTintensitymat[indmat + lj + li*LIsm[m]] =  2*AssLeg(Delta, m+1 + 2*lj,m,acos(x[li])) * w[li] * 2 * PI/M;//2*gsl_sf_legendre_sphPlm(m+1 + 2*lj, m, x[li]) * w[li] * 2 * PI/M;
				}
				if (L-1-li == li)
				{
					ALTintensitymat[indmat + lj + li*LIsm[m]] /= 2;
				}
			}
		}
                indmat += ((L+1)/2)*LIsm[m];
	}
        printf("[MakeALTintensity-ALTintensitymat]: sizemat is %d and ind is %d\n",sizemat,indmat); //same
	
	gsl_integration_glfixed_table_free(gltable);
	delete[] x;
	delete[] w;		
	
	for (int i = 0; i < L; ++i)
	{
		delete[] Delta[i];
	}
	delete[] Delta;

	
	int* LIsmarr = new int[lmax+1];
	int* Narr   = new int[lmax+1];
	int* Larr   = new int[lmax+1];
	

	for (int m = 0; m <= lmax; ++m)
	{	
		Larr[m]   = (L+1)/2;			
		Narr[m]   = 2*N;
		LIsmarr[m] = LIsm[m];	
	}

	int* ALTintensityinptr  = new int[lmax+1];
	int* ALTintensityoutptr = new int[lmax+1];
        int* ALTintensitymatptr = new int[lmax+1];
	
	int counter1 = 0;
	int counter2 = 0;
        int counter3 = 0;
	
	for (int m = 0; m <= lmax; ++m)
	{
		ALTintensityinptr[m]  = counter1;
		ALTintensityoutptr[m] = counter2;
                ALTintensitymatptr[m] = counter3;
		counter1 += 2*((L+1)/2)*N;
		counter2 += 2*LIsm[m]*N;
                counter3 += ((L+1)/2)*LIsm[m];
	}
	
	plan_ALT_intensity.Initplan(lmax+1, LIsmarr, Narr, Larr, ALTintensitymatptr, ALTintensityinptr, ALTintensityoutptr);

}

void pftengine::MakeIALTintensity()
{

	int sizein  = 0;
	int sizeout = (L+1)/2*N*(lmax+1);
        int sizemat = 0;
	for (int m = 0; m <= lmax; ++m)
	{
		sizein += LIsm[m]*N;		
                sizemat += ((L+1)/2)*LIsm[m];
	}
	
	IALTintensitymat = new double[sizemat];
	IALTintensityin  = new double[2*sizein ];
	IALTintensityout = new double[2*sizeout];
	
	cout<<"[MakeIALTintensity] sizemat: "<<sizemat<<", sizein: "<<2*sizein<<", sizeout: "<<2*sizeout<<endl;

	double* x;
	double* w;
	gsl_integration_glfixed_table* gltable;
	int ljshift;
	
	x = new double[L], w = new double[L];
	gltable = gsl_integration_glfixed_table_alloc(L);	
	for (int li = 0; li < L; ++li)
	{
		gsl_integration_glfixed_point(-1, 1, li, x + li, w + li, gltable);
	}
	
	double** Delta = new double*[L];
	for (int i = 0; i < L; ++i)
	{
		Delta[i] = new double[(2 * i + 1)*(2 * i + 1)];
	}
	ComputeDelta(Delta, L-1);
	
        int indmat = 0;
	for (int m = 0; m <= lmax; ++m)
	{
		for (int li = 0; li < (L+1)/2; ++li)
		{			
			for (int lj = 0; lj < LIsm[m]; ++lj)		
			{
				if (m%2 == 0)
				{
					IALTintensitymat[indmat + li + lj*((L+1)/2)] = AssLeg(Delta, m + 2*lj,m,acos(x[li]));//gsl_sf_legendre_sphPlm(m + 2*lj, m, x[li]);
				}
				else
				{
					IALTintensitymat[indmat + li + lj*((L+1)/2)] = AssLeg(Delta, m +1+ 2*lj,m,acos(x[li]));//gsl_sf_legendre_sphPlm(m +1+ 2*lj, m, x[li]);
				}
			}
		}
                indmat += ((L+1)/2)*LIsm[m];
	}
        printf("[MakeIALTintensity]: sizemat is %d and indmat is %d\n",sizemat,indmat); //same
	
	gsl_integration_glfixed_table_free(gltable);
	delete[] x;
	delete[] w;	
	
	for (int i = 0; i < L; ++i)
	{
		delete[] Delta[i];
	}
	delete[] Delta;
	
	int* LIsmarr = new int[lmax+1];
	int* Narr   = new int[lmax+1];
	int* Larr   = new int[lmax+1];
	

	for (int m = 0; m <= lmax; ++m)
	{	
		Larr[m]   = (L+1)/2;			
		Narr[m]   = 2*N;
		LIsmarr[m] = LIsm[m];
	}

	int* IALTintensityinptr  = new int[lmax+1];
	int* IALTintensityoutptr = new int[lmax+1];
        int* IALTintensitymatptr = new int[lmax+1];
	
	int counter1 = 0;
	int counter2 = 0;
        int counter3 = 0;
	
	for (int m = 0; m <= lmax; ++m)
	{
		IALTintensityinptr[m]  = counter1;
		IALTintensityoutptr[m] = counter2;
                IALTintensitymatptr[m] = counter3;
		counter1 += 2*LIsm[m]*N;
		counter2 += 2*((L+1)/2)*N;
                counter3 += ((L+1)/2)*LIsm[m];
	}
	
	plan_IALT_intensity.Initplan(lmax+1, Larr, Narr, LIsmarr, IALTintensitymatptr, IALTintensityinptr, IALTintensityoutptr);
	
}


double jl(double x, double q, int l) {
	double f = 8 * PI * gsl_sf_bessel_jl(l, 2 * PI*x*q)*x*x;
	return f;
}


void pftengine::MakeHT(ofstream& file)
{
#ifdef PRINT
        file <<"print: MakeHT"<<endl;
#endif
	gsl_set_error_handler_off();
	int Ngl = 10*L;
	double Q = N/2.0;

	double* jlinte = new double[((L+1)/2)*N*Ngl];
	double* jlinto = new double[( L   /2)*N*Ngl];
	
	double* cosmat = new double[N*Ngl];
	double* sinmat = new double[N*Ngl];
	

	
	double* x = new double[Ngl];
	double* w = new double[Ngl];
	
	
	gsl_integration_glfixed_table* gltable = gsl_integration_glfixed_table_alloc(Ngl);	
	for (int i = 0; i < Ngl; ++i)
	{
		gsl_integration_glfixed_point(0, 1, i, x + i, w + i, gltable);
	}
	
	
	for (int l = 0; l < L; ++l)
	{
		for (int n = 0; n < N; ++n)
		{
			for (int i = 0; i < Ngl; ++i)
			{
				if (l%2 == 0)
				{
					jlinte[i + n*Ngl + (l/2)*Ngl*N] = jl(x[i],n/2.0,l)*w[i]/N;
				}
				else
				{
					jlinto[i + n*Ngl + (l/2)*Ngl*N] = jl(x[i],n/2.0,l)*w[i]/N;
				}
			}
		}		
	}
	
	for (int i = 0; i < Ngl; ++i)
	{		
		for (int k = 0; k < N; ++k)
		{
			cosmat[k + i*N] = cos(PI*k*x[i]);
			sinmat[k + i*N] = sin(PI*k*x[i]);
		}
	}
	
	
	double* Hmate = new double[N*N*((L+1)/2)];
	double* Hmato = new double[N*N*(L/2)];
	
	
	int cosN = N*((L+1)/2);
	int sinN = N*(L/2);
	//MMMultplan cosplan(1, &N, &cosN, &Ngl);
	//MMMultplan sinplan(1, &N, &sinN, &Ngl);	
	

	MatMatMult1(N, cosN, Ngl, cosmat, jlinte, Hmate);
	MatMatMult1(N, sinN, Ngl, sinmat, jlinto, Hmato);
	
	delete [] jlinte;
	delete [] jlinto;
	delete [] cosmat;
	delete [] sinmat;
	
	int sizereal    = 0;
	int sizefourier = 0;
        int sizeHTIHT = 0;
	
	for (int l = 0; l < L; ++l)
	{
		sizereal += Nl[l]*(l+1);
                sizefourier += N*(l+1);
                sizeHTIHT += N*Nl[l];
	}
	
        HTmat = new double[sizeHTIHT];
        IHTmat = new double[sizeHTIHT];
	HTin = new double[2*sizereal];
	HTout = new double[2*sizefourier];
	IHTin = HTout;
	IHTout = HTin;
	

	int indHTIHT = 0;
	for (int l = 0; l < L; ++l)
	{
		for (int nj = 0; nj < Nl[l]; ++nj)
		{
			for (int ni = 0; ni < N; ++ni)
			{
				int njshift = N-Nl[l];
				if (l%2 == 0)
				{		
					HTmat[indHTIHT + ni + nj*N] = Hmate[0 + ni*N + (l/2)*N*N]/2;
					for (int k = 1; k < N; ++k)
					{
						HTmat[indHTIHT + ni + nj*N] += Hmate[k + ni*N + (l/2)*N*N]*cos(PI*k*(nj + njshift)/(1.0*N));
					}
				}
				else
				{
					HTmat[indHTIHT + ni + nj*N] = 0;
					for (int k = 1; k < N; ++k)
					{
						HTmat[indHTIHT + ni + nj*N] += Hmato[k + ni*N + (l/2)*N*N]*sin(PI*k*(nj + njshift)/(1.0*N));
					}
				}		
				if (nj+njshift == 0)
				{
					HTmat[indHTIHT + ni + nj*N] /= 2;
				}
			}
		}
                indHTIHT += N*Nl[l];
	}
        printf("[MakeHT]: sizeHTIHT is %d and ind is %d\n",sizeHTIHT,indHTIHT); //same

	indHTIHT = 0;
	for (int l = 0; l < L; ++l)
	{
		for (int ni = 0; ni < N; ++ni)
		{
			for (int nj = 0; nj < Nl[l]; ++nj)				
			{
				int njshift = N-Nl[l];				
				if (l%2 == 0)
				{					
					IHTmat[indHTIHT + nj + ni*Nl[l]] = Hmate[0 + (nj+njshift)*N + (l/2)*N*N]/2;
					for (int k = 1; k < N; ++k)
					{
						IHTmat[indHTIHT + nj + ni*Nl[l]] += Hmate[k + (nj+njshift)*N + (l/2)*N*N]*cos(PI*k*ni/(1.0*N));
					}
				}
				else
				{
					IHTmat[indHTIHT + nj + ni*Nl[l]] = 0;
					for (int k = 1; k < N; ++k)
					{
						IHTmat[indHTIHT + nj + ni*Nl[l]] += Hmato[k + (nj+njshift)*N + (l/2)*N*N]*sin(PI*k*ni/(1.0*N));
					}
				}
				if (ni == 0)
				{
					IHTmat[indHTIHT + nj + ni*Nl[l]] /= 2;
				}
				IHTmat[indHTIHT + nj + ni*Nl[l]] *= Q*Q*Q;
			}
		}
                indHTIHT += N*Nl[l];
	}

#ifdef PRINT
        file << "print: HTmat and IHTmat"<< endl;
#endif
        file << "sHTIHTmat" << endl;
        file << sizeHTIHT << endl;
        file << (2*sizereal) << endl;
        file << (2*sizefourier) <<endl;
        for(int i=0;i<sizeHTIHT;i++) file << HTmat[i] << endl;
        for(int i=0;i<sizeHTIHT;i++) file << IHTmat[i] << endl;
        file << "eHTIHTmat" << endl;

        printf("[MakeIHT]: sizeHTIHT is %d and ind is %d\n",sizeHTIHT,indHTIHT); //same

	cout<<"[MakeHT] sizeHTIHT: "<<sizeHTIHT<<", sizereal: "<<2*sizereal<<", sizefourier: "<<2*sizefourier<<endl;
	
	gsl_integration_glfixed_table_free(gltable);
	delete [] x;
	delete [] w;	
	delete [] Hmate;
	delete [] Hmato;
	
	
	int* Narr = new int[L];
	int* larr = new int[L];
	int* Nlarr = new int[L];
	
	for (int l = 0; l < L; ++l)
	{	
		Narr [l] = N;
		larr [l] = 2*(l+1);
		Nlarr[l] = Nl[l];
	}
	
	
	
	int* HTinptr = new int[L];
	int* HToutptr = new int[L];
	int* IHTinptr = new int[L];
	int* IHToutptr = new int[L];
        int* HTIHTmatptr = new int[L];
	
	int counter1 = 0;
	int counter2 = 0;
        int counter3 = 0;
	
	for (int l = 0; l < L; ++l)
	{

		HTinptr[l]   = counter1;
		HToutptr[l]  = counter2;
		IHTinptr[l]  = counter2;
		IHToutptr[l] = counter1;
                HTIHTmatptr[l] = counter3;
		counter1 += 2*Nl[l]*(l+1);
		counter2 += 2*N*(l+1);
		counter3 += N*Nl[l];
	}
	

	plan_HT.Initplan(L, Narr, larr, Nlarr, HTIHTmatptr, HTinptr, HToutptr);	
	
	plan_IHT.Initplan(L, Nlarr, larr, Narr, HTIHTmatptr, IHTinptr, IHToutptr);
	
}


void pftengine::MakeFFTreal()
{
	
	int sizer = 0;
	for (int n = 0; n < N; ++n)
	{
		sizer += Ln[n]*(2*Ln[n]-1);
	}
	
	
	FFTrealin = fftw_alloc_real((size_t)sizer);//new dcomplex[size];
	FFTrealout = fftw_alloc_real((size_t)sizer);
	IFFTrealin = FFTrealout;
	IFFTrealout = FFTrealin;
	
	fftw_set_timelimit(360);
	
	plan_FFT_real  = new fftw_plan[N];
	plan_IFFT_real = new fftw_plan[N];
	int indr = 0;
	
	fftw_r2r_kind forkind = FFTW_R2HC;
	fftw_r2r_kind backkind = FFTW_HC2R;
	for(int n = 0; n < N; ++n)
	{
		int sizelr = 2*Ln[n]-1;

		plan_FFT_real [n] = fftw_plan_many_r2r(1, &sizelr, Ln[n], FFTrealin + indr, &sizelr, 
							 				   1, sizelr, FFTrealout + indr, &sizelr, 
							 				   1, sizelr, &forkind, FFTW_PATIENT | FFTW_DESTROY_INPUT);	

		plan_IFFT_real[n] = fftw_plan_many_r2r(1, &sizelr, Ln[n], IFFTrealin + indr, &sizelr, 
											   1, sizelr, IFFTrealout + indr, &sizelr, 
											   1, sizelr, &backkind, FFTW_PATIENT | FFTW_DESTROY_INPUT);
											  
		indr += Ln[n]*(2*Ln[n]-1);
	}

}


void pftengine::MakeFFTfourier()
{
	FFTfourierin = (dcomplex*)fftw_alloc_complex(N*((L+1)/2)*(2*L-1));
	FFTfourierout = (dcomplex*)fftw_alloc_complex(N*((L+1)/2)*(2*L-1));
	IFFTfourierin = FFTfourierin;
	IFFTfourierout = FFTfourierout;

	fftw_set_timelimit(360);
	
	int size = 2*L-1;
	plan_FFT_fourier  = fftw_plan_many_dft(1, &size, N*((L+1)/2), rc(FFTfourierin), &size, 
							 			   1, size, rc(FFTfourierout), &size, 
							 			   1, size, FFTW_FORWARD , FFTW_PATIENT | FFTW_DESTROY_INPUT );
	
	plan_IFFT_fourier = fftw_plan_many_dft(1, &size, N*((L+1)/2), rc(IFFTfourierin), &size,
							 			   1, size, rc(IFFTfourierout), &size,
							 			   1, size, FFTW_BACKWARD, FFTW_PATIENT | FFTW_DESTROY_INPUT );
											   
}


void pftengine::MakeFFTintensity()
{
	FFTintensityin  = fftw_alloc_real(N*((L+1)/2)*(2*L-1));
	FFTintensityout = fftw_alloc_real(N*((L+1)/2)*(2*L-1));
	IFFTintensityin  = FFTintensityin;
	IFFTintensityout = FFTintensityout;

	fftw_set_timelimit(360);
	
	fftw_r2r_kind forkind = FFTW_R2HC;
	fftw_r2r_kind backkind = FFTW_HC2R;
	
	int size = 2*L-1;
	plan_FFT_intensity  = fftw_plan_many_r2r(1, &size, N*((L+1)/2), FFTintensityin, &size, 
							 			   1, size, FFTintensityout, &size, 
							 			   1, size, &forkind , FFTW_PATIENT | FFTW_DESTROY_INPUT );
	
	plan_IFFT_intensity = fftw_plan_many_r2r(1, &size, N*((L+1)/2), IFFTintensityin, &size,
							 			   1, size, IFFTintensityout, &size,
							 			   1, size, &backkind, FFTW_PATIENT | FFTW_DESTROY_INPUT );
											   
}

pftengine::pftengine(int Nin, int* Lnin, int lmaxin, int rank1)
{
        //clock_t tic1, toc1, tic2, toc2, tic3, toc3, tic4, toc4, tic5, toc5, tic6, toc6, tic7, toc7, tic8, toc8, tic9, toc9, tic10, toc10, tic11, toc11, tic12, toc12;

        //******************************************************
        //tic0 = clock();
        
        //Create init file
        ofstream file;
        file.open("init.mtip");
	N = Nin;
	Ln = new int[N];
	for (int n = 0; n < N; ++n)
	{
		Ln[n] = Lnin[n];
	}
	lmax = lmaxin;
	L = Ln[N-1];
	M = 2*L-1;
	Mn = new int[N];
	for (int n = 0; n < N; ++n)
	{
		Mn[n] = 2*Ln[n] - 1;
	}
 
	Lsnm = new int*[N];
	for (int n = 0; n < N; ++n)	
	{
		Lsnm[n] = new int[(Mn[n]+1)/2];
		for (int m = 0; m < (Mn[n]+1)/2; ++m)
		{
			Lsnm[n][m] = Ln[n]-m;
		}
	}
	Lsm = new int[M];
	for (int m = 0; m < M; ++m)	
	{
		Lsm[m] = L-m;
	}
	Nl = new int[L];
	for (int l = 0; l < L; ++l) Nl[l] = 0;
	for (int n = 0; n < N; ++n)
	{
		for (int l = 0; l < Ln[n]; ++l)
		{
			Nl[l]++;
		}
	}

	sizer = 0;
	for (int n = 0; n < N; ++n)
	{
		sizer += Ln[n]*(2*Ln[n]-1);
	}
	
	sizef = ((L+1)/2)*(2*L-1)*N;
	
	sizeI = 0;
	for (int n = 0; n < N; ++n)
	{
		for (int l = 0; l <= lmax; l+=2)
		{
			sizeI += l+1;
		}
	}
	
	
	LIsm = new int[lmax+1];
	for (int m = 0; m <= lmax; ++m)
	{
		LIsm[m] = (lmax/2)+1 - (m+1)/2;
	}
	
	gsl_set_error_handler_off();

        //toc0 = clock();
        //double elapsed_secs0 = double(toc0-tic0)/CLOCKS_PER_SEC;
        //printf("Time for initialization in pftengine eng: %f\n", elapsed_secs0);
        //******************************************************

        //tic1 = clock();
        //if(rank1 == 0){
        //    tic1 = clock();
        //}
	MakeMaps();
        //if(rank1 == 0){
        //    toc1 = clock();
        //    double elapsed_secs1 = double(toc1-tic1)/CLOCKS_PER_SEC;
        //    printf("Time for MakeMaps in pftengine eng: %f\n", elapsed_secs1);
        //}
        //if(rank1 == 0){
        //    tic2 = clock();
        //}
	MakeCoords();
        //if(rank1 == 0){
        //    toc2 = clock();
        //    double elapsed_secs2 = double(toc2-tic2)/CLOCKS_PER_SEC;
        //    printf("Time for MakeCoords in pftengine eng: %f\n", elapsed_secs2);
        //}
        //if(rank1 == 0){
        //    tic3 = clock();
        //}
	MakeFFTreal();
        //if(rank1 == 0){
        //    toc3 = clock();
        //    double elapsed_secs3 = double(toc3-tic3)/CLOCKS_PER_SEC;
        //    printf("Time for MakeFFTreal in pftengine eng: %f\n", elapsed_secs3);
        //}
        //if(rank1 == 0){
        //    tic4 = clock();
        //}
	MakeFFTfourier();
        //if(rank1 == 0){
        //    toc4 = clock();
        //    double elapsed_secs4 = double(toc4-tic4)/CLOCKS_PER_SEC;
        //    printf("Time for MakeFFTfourier in pftengine eng: %f\n", elapsed_secs4);
        //}
        //if(rank1 == 0){
        //    tic5 = clock();
        //}
	MakeFFTintensity();
        //if(rank1 == 0){
        //    toc5 = clock();
        //    double elapsed_secs5 = double(toc5-tic5)/CLOCKS_PER_SEC;
        //    printf("Time for MakeFFTintensity in pftengine eng: %f\n", elapsed_secs5);
        //}
        //if(rank1 == 0){
        //    tic6 = clock();
        //}
	MakeALTreal(file);	
        //if(rank1 == 0){
        //    toc6 = clock();
        //    double elapsed_secs6 = double(toc6-tic6)/CLOCKS_PER_SEC;
        //    printf("Time for MakeALTreal in pftengine eng: %f\n", elapsed_secs6);
        //}
        //if(rank1 == 0){
        //    tic7 = clock();
        //}
	MakeALTfourier(file);
        //if(rank1 == 0){
        //    toc7 = clock();
        //    double elapsed_secs7 = double(toc7-tic7)/CLOCKS_PER_SEC;
        //    printf("Time for MakeALTfourier in pftengine eng: %f\n", elapsed_secs7);
        //}
        //if(rank1 == 0){
        //    tic8 = clock();
        //}
	MakeALTintensity();
        //if(rank1 == 0){
        //    toc8 = clock();
        //    double elapsed_secs8 = double(toc8-tic8)/CLOCKS_PER_SEC;
        //    printf("Time for MakeALTintensity in pftengine eng: %f\n", elapsed_secs8);
        //}
        //if(rank1 == 0){
        //    tic9 = clock();
        //}
	MakeIALTreal(file);
        //if(rank1 == 0){
        //    toc9 = clock();
        //    double elapsed_secs9 = double(toc9-tic9)/CLOCKS_PER_SEC;
        //    printf("Time for MakeIALTreal in pftengine eng: %f\n", elapsed_secs9);
        //}
        //if(rank1 == 0){
        //    tic10 = clock();
        //}
	MakeIALTfourier(file);
        //if(rank1 == 0){
        //    toc10 = clock();
        //    double elapsed_secs10 = double(toc10-tic10)/CLOCKS_PER_SEC;
        //    printf("Time for MakeIALTfourier in pftengine eng: %f\n", elapsed_secs10);
        //}
        //if(rank1 == 0){
        //    tic11 = clock();
        //}
	MakeIALTintensity();
        //if(rank1 == 0){
        //    toc11 = clock();
        //    double elapsed_secs11 = double(toc11-tic11)/CLOCKS_PER_SEC;
        //    printf("Time for MakeIALTintensity in pftengine eng: %f\n", elapsed_secs11);
        //}
        //if(rank1 == 0){
        //    tic12 = clock();
        //}
	MakeHT(file);
        //if(rank1 == 0){
        //    toc12 = clock();
        //    double elapsed_secs12 = double(toc12-tic12)/CLOCKS_PER_SEC;
        //    printf("Time for MakeHT in pftengine eng: %f\n", elapsed_secs12);
        //}
        //toc1 = clock();
        //double elapsed_secs1 = double(toc1-tic1)/CLOCKS_PER_SEC;
        //printf("Time for functions in pftengine eng: %f\n", elapsed_secs1);
        //******************************************************
	file.close();
}


void pftengine::MakeMaps()
{

	int**** tmap = new int***[N];
	for (int n = 0; n < N; ++n)
	{
		tmap[n] = new int**[(Mn[n]+1)/2];
		for (int m = 0; m < (Mn[n]+1)/2; ++m)
		{
			tmap[n][m] = new int*[Lsnm[n][m]];
			for (int l = 0; l < Lsnm[n][m]; ++l)
			{
				tmap[n][m][l] = new int[2];
			}
		}
	}

	int ind = 0;
	for (int n = 0; n < N; ++n)
	{
		for (int m = 0; m < (Mn[n]+1)/2; ++m)
		{
			for (int l = 0; l < Lsnm[n][m]; ++l)
			{
				tmap[n][m][l][0] = ind++;
			}
			for (int l = 0; l < Lsnm[n][m]; ++l)
			{
				tmap[n][m][l][1] = ind++;
			}
		}
	}

	int asize = 0;
	for (int l = 0; l < L; ++l)
	{
		for (int m = 0; m <= l; ++m)
		{
			asize += 2*Nl[l];
		}
	}

	altrindmap = new int[asize];
	
	ind = 0;
	for (int l = 0; l < L; ++l)
	{
		for (int m = 0; m <= l; ++m)
		{
			for (int n = N-Nl[l]; n < N; ++n)
			{
				altrindmap[ind++] = tmap[n][m][l-Ln[n]+Lsnm[n][m]][0];
			}
			for (int n = N-Nl[l]; n < N; ++n)
			{
				altrindmap[ind++] = tmap[n][m][l-Ln[n]+Lsnm[n][m]][1];
			}			
		}
	}

        printf("[MakeMaps-altrindmap]: asize is %d and ind is %d\n",asize,ind); //same
	
	for (int n = 0; n < N; ++n)
	{
		for (int m = 0; m < (Mn[n]+1)/2; ++m)
		{
			for (int l = 0; l < Lsnm[n][m]; ++l)
			{
				delete [] tmap[n][m][l];
			}
			delete [] tmap[n][m];
		}
		delete [] tmap[n];
	}
	delete [] tmap;

	
	tmap = new int***[L];
	for (int m = 0; m < L; ++m)
	{	
		tmap[m] = new int**[N];
		for (int n = 0; n < N; ++n)
		{
			tmap[m][n] = new int*[L];
			for (int l = 0; l < L; ++l)
			{
				tmap[m][n][l] = new int[2];
			}			
		}
	}
	
	ind = 0;
	for (int m = 0; m < L; ++m)
	{	
		for (int n = 0; n < N; ++n)
		{
			for (int l = L-Lsm[m]; l < L; ++l)
			{
				tmap[m][n][l][0] = ind++;
			}			
			for (int l = L-Lsm[m]; l < L; ++l)
			{
				tmap[m][n][l][1] = ind++;
			}			
		}
	}
	
	asize = 0;
	for (int m = 0; m < L; ++m)
	{
		asize += 2*Lsm[m]*N;
	}

	ialtfindmap = new int[asize];
	
	ind = 0;
	int lm4;
	for (int l = 0; l < L; ++l)
	{
		lm4 = l %4;
		for (int m = 0; m <= l; ++m)
		{
			for (int n = 0; n < N; ++n)
			{
				if     (lm4 == 0) ialtfindmap[ind++] = tmap[m][n][l][0];
				else if(lm4 == 1) ialtfindmap[ind++] = tmap[m][n][l][1];
				else if(lm4 == 2) ialtfindmap[ind++] = tmap[m][n][l][0];
				else              ialtfindmap[ind++] = tmap[m][n][l][1];			
			}
			for (int n = 0; n < N; ++n)
			{
				if     (lm4 == 0) ialtfindmap[ind++] = tmap[m][n][l][1];
				else if(lm4 == 1) ialtfindmap[ind++] = tmap[m][n][l][0];
				else if(lm4 == 2) ialtfindmap[ind++] = tmap[m][n][l][1];
				else              ialtfindmap[ind++] = tmap[m][n][l][0];				
			}			
		}
	}	

        printf("[MakeMaps-ialtfindmap]: asize is %d and ind is %d\n",asize,ind); //same

	for (int m = 0; m < L; ++m)
	{	
		for (int n = 0; n < N; ++n)
		{
			for (int l = 0; l < L; ++l)
			{
				delete [] tmap[m][n][l];
			}			
			delete [] tmap[m][n];
		}
		delete [] tmap[m];
	}
	delete [] tmap;
	
	
	//ialtfoutmap = new int[N*((L+1)/2)*L*4];
	asize = N*((L+1)/2)*2*(2*L-1);
	ialtfoutmap = new int[asize];
	
	ind = 0;
	for (int n = 0; n < N; ++n)
	{
		for (int l = 0; l < (L+1)/2; ++l)
		{
			for (int m = 0; m < L; ++m)
			{
				ialtfoutmap[ind++] = l + n*2*L + m*2*N*L;
				ialtfoutmap[ind++] = l+L + n*2*L + m*2*N*L;
				
			}
			for (int m = L-1; m > 0; --m)
			{
				ialtfoutmap[ind++] = L-1-l + n*2*L + m*2*N*L;
				ialtfoutmap[ind++] = 2*L-1-l + n*2*L + m*2*N*L;
			}
		}
	}

        printf("[MakeMaps-ialtfoutmap]: asize is %d and ind is %d\n",asize,ind); //same
	
	asize = 0;
	for (int n = 0; n < N; ++n)
	{
		asize += 2*Ln[n]*Ln[n];
	}
	
	fftroutmap = new int[asize];
		
	ind = 0;
	int indf = 0;
	for (int n = 0; n < N; ++n)
	{
		for (int l = 0; l < Ln[n]; ++l)
		{	
			fftroutmap[ind++] = indf + l*(2*Ln[n]-1);
		}
		//ind+= Ln[n];
		for (int l = 0; l < Ln[n]; ++l)
                {
                        fftroutmap[ind++] = 0;
                }
		for (int m = 1; m < Ln[n]; ++m)
		{
			for (int l = 0; l < Ln[n]; ++l)
			{	
				fftroutmap[ind++] = indf + l*(2*Ln[n]-1) + m;
			}
			for (int l = 0; l < Ln[n]; ++l)
			{
				fftroutmap[ind++] = indf + (l+1)*(2*Ln[n]-1) - m;
			}
		}
		indf += (2*Ln[n]-1)*Ln[n];
	}

        printf("[MakeMaps-fftroutmap]: asize is %d, ind is %d and indf is %d\n",asize,ind,indf); //same

        asize = N*((L+1)/2)*L*4;	
	altfinmap = new int[asize];
	ind = 0;
	for (int n = 0; n < N; ++n)
	{
		for (int l = 0; l < (L+1)/2; ++l)
		{
				altfinmap[ind++] = l + n*2*L;
				altfinmap[ind++] = l+L + n*2*L;
				altfinmap[ind++] = L-1-l + n*2*L;
				altfinmap[ind++] = 2*L-1-l + n*2*L;
			for (int m = 1; m < L; ++m)
			{
				altfinmap[ind++] = l + n*2*L + m*N*2*L;
				altfinmap[ind++] = l+L + n*2*L + m*N*2*L;
			}
			for (int m = L-1; m > 0; --m)
			{
				altfinmap[ind++] = L-1-l + n*2*L + m*N*2*L;
				altfinmap[ind++] = 2*L-1-l + n*2*L + m*N*2*L;
			}
		}
	}

        printf("[MakeMaps-altfinmap]: asize is %d and ind is %d\n",asize,ind); //same

	
	tmap = new int***[L];
	for (int m = 0; m < L; ++m)
	{
		tmap[m] = new int**[N];
		for (int n = 0; n < N; ++n)
		{
			tmap[m][n] = new int*[Lsm[m]];
			for (int l = 0; l < Lsm[m]; ++l)
			{
				tmap[m][n][l] = new int[2];
			}
		}
	}
	
	ind = 0;
	for (int m = 0; m < L; ++m)
	{
		for (int n = 0; n < N; ++n)		
		{
			for (int l = 0; l < Lsm[m]; ++l)
			{
				tmap[m][n][l][0] = ind++;
			}
			for (int l = 0; l < Lsm[m]; ++l)
			{
				tmap[m][n][l][1] = ind++;
			}
		}
	}
	
	asize = 0;
	for (int m = 0; m < L; ++m)
	{
		asize += 2*Lsm[m]*N;
	}
	
	altfoutmap = new int[asize];
	
	ind = 0;
	for (int l = 0; l < L; ++l)	
	{
		for (int m = 0; m <= l; ++m)
		{
			for (int n = 0; n < N; ++n)			
			{
				altfoutmap[ind++] = tmap[m][n][l-L+Lsm[m]][0];
			}
			for (int n = 0; n < N; ++n)
			{
				altfoutmap[ind++] = tmap[m][n][l-L+Lsm[m]][1];
			}
		}
	}

        printf("[MakeMaps-altfoutmap]: asize is %d and ind is %d\n",asize,ind); //same
	
	for (int m = 0; m < L; ++m)
	{
		for (int n = 0; n < N; ++n)		
		{
			for (int l = 0; l < Lsm[m]; ++l)
			{
				delete [] tmap[m][n][l];
			}
			delete [] tmap[m][n];
		}
		delete [] tmap[m];
	}
	delete [] tmap;
	
	
	tmap = new int***[N];
	for (int n = 0; n < N; ++n)
	{
		tmap[n] = new int**[Ln[n]];
		for (int m = 0; m < Ln[n]; ++m)
		{
			tmap[n][m] = new int*[Lsnm[n][m]];
			for (int l = 0; l < Lsnm[n][m]; ++l)
			{
				tmap[n][m][l] = new int[2];
			}			
		}
	}
	
	ind = 0;
	for (int n = 0; n < N; ++n)
	{
		for (int m = 0; m < Ln[n]; ++m)
		{
			for (int l = 0; l < Lsnm[n][m]; ++l)
			{	
				tmap[n][m][l][0] = ind++;
			}			
			for (int l = 0; l < Lsnm[n][m]; ++l)
			{	
				tmap[n][m][l][1] = ind++;
			}			
		}
	}
	
	
	
	
	asize = 0;
	for (int n = 0; n < N; ++n)	
	{
		for (int m = 0; m < Ln[n]; ++m)
		{
			asize += 2*Lsnm[n][m];
		}
	}
	
	ialtrinmap = new int[asize];
	
	ind = 0;
	for (int l = 0; l < L; ++l)
	{
		lm4 = l%4;
		for (int m = 0; m <= l; ++m)
		{
			for (int n = N-Nl[l]; n < N; ++n)
			{
				if     (lm4 == 0) ialtrinmap[ind++] = tmap[n][m][l-Ln[n]+Lsnm[n][m]][0];
				else if(lm4 == 1) ialtrinmap[ind++] = tmap[n][m][l-Ln[n]+Lsnm[n][m]][1];
				else if(lm4 == 2) ialtrinmap[ind++] = tmap[n][m][l-Ln[n]+Lsnm[n][m]][0];
				else              ialtrinmap[ind++] = tmap[n][m][l-Ln[n]+Lsnm[n][m]][1];	
			}
			for (int n = N-Nl[l]; n < N; ++n)
			{
				if     (lm4 == 0) ialtrinmap[ind++] = tmap[n][m][l-Ln[n]+Lsnm[n][m]][1];
				else if(lm4 == 1) ialtrinmap[ind++] = tmap[n][m][l-Ln[n]+Lsnm[n][m]][0];
				else if(lm4 == 2) ialtrinmap[ind++] = tmap[n][m][l-Ln[n]+Lsnm[n][m]][1];
				else              ialtrinmap[ind++] = tmap[n][m][l-Ln[n]+Lsnm[n][m]][0];	
			}
		}
	}
	
        printf("[MakeMaps-ialtrinmap]: asize is %d and ind is %d\n",asize,ind); //same
	
	for (int n = 0; n < N; ++n)
	{
		for (int m = 0; m < Ln[n]; ++m)
		{
			for (int l = 0; l < Lsnm[n][m]; ++l)
			{
				delete [] tmap[n][m][l];
			}	
			delete [] tmap[n][m];			
		}
		delete [] tmap[n];
	}
	delete [] tmap;
	
	asize = 0;
	for (int n = 0; n < N; ++n)
	{
		asize += Ln[n]*(2*Ln[n]-1);
	}
	
	ialtroutmap = new int[asize];

	ind = 0;
	int indl = 0;
	for (int n = 0; n < N; ++n)
	{
		for (int l = 0; l < Ln[n]; ++l)
		{
			for (int m = 0; m < Ln[n]; ++m)
			{
				ialtroutmap[ind++] = l + m*2*Ln[n] + indl;
			}
			for (int m = Ln[n]-1; m > 0; --m)
			{
				ialtroutmap[ind++] = l + Ln[n] + m*2*Ln[n] + indl;
			}
		}
		indl += 2*Ln[n]*Ln[n];
	}

        printf("[MakeMaps-ialtroutmap]: asize is %d, ind is %d and indl is %d\n",asize,ind,indl); //same
	
	asize = 2*(lmax+1)*N*((L+1)/2);	
	fftioutmap = new int[asize];
	
	ind = 0;
	for (int n = 0; n < N; ++n)
	{
		for (int l = 0; l < (L+1)/2; ++l)
		{
			fftioutmap[ind++] = l*M + n*M*((L+1)/2);
		}
		ind += (L+1)/2;
	}

	for (int m = 1; m <= lmax; ++m)
	{		
		for (int n = 0; n < N; ++n)
		{
			for (int l = 0; l < (L+1)/2; ++l)
			{
				fftioutmap[ind++] = m + l*M + n*M*((L+1)/2);
			}
			for (int l = 0; l < (L+1)/2; ++l)
			{
				fftioutmap[ind++] = M-m + l*M + n*M*((L+1)/2);
			}
		}
	}

        printf("[MakeMaps-fftioutmap]: asize is %d and ind is %d\n",asize,ind); //same
	
	asize = 0;
	for (int n = 0; n < N; ++n)
	{
		for (int l = 0; l <= lmax; l+=2)
		{
			asize += l+1;
		}
	}
	
	altioutmap = new int[2*asize];
	
	
	tmap = new int***[lmax+1];
	for (int m = 0; m <= lmax; ++m)
	{
		tmap[m] = new int**[N];
		for (int n = 0; n < N; ++n)		
		{
			tmap[m][n] = new int*[LIsm[m]];
			for (int l = 0; l < LIsm[m]; ++l)
			{
				tmap[m][n][l] = new int[2];
			}
		}
	}
	
	ind = 0;
	for (int m = 0; m <= lmax; ++m)
	{
		for (int n = 0; n < N; ++n)		
		{
			for (int l = 0; l < LIsm[m]; ++l)
			{
				tmap[m][n][l][0] = ind++;
			}
			for (int l = 0; l < LIsm[m]; ++l)
			{
				tmap[m][n][l][1] = ind++;
			}
		}
	}
	
	
	ind = 0;
	for (int n = 0; n < N; ++n)
	{
		for (int l = 0; l <= lmax; l+=2)
		{
			for (int m = 0; m <= l; ++m)
			{
				altioutmap[ind++] = tmap[m][n][l/2 - (lmax/2+1) + LIsm[m]][0];
				altioutmap[ind++] = tmap[m][n][l/2 - (lmax/2+1) + LIsm[m]][1];
			}			
		}
	}

        printf("[MakeMaps-altioutmap]: asize is %d and ind is %d\n",2*asize,ind); //same

	for (int m = 0; m <= lmax; ++m)
	{
		for (int n = 0; n < N; ++n)		
		{
			for (int l = 0; l < LIsm[m]; ++l)
			{
				delete [] tmap[m][n][l];
			}
			delete [] tmap[m][n];
		}
		delete [] tmap[m];
	}
	delete [] tmap;
	
	
}

void pftengine::FFTrealload(double *restrict rin, double *restrict rout)
{
	memcpy(rout, rin, sizeof(double)*sizer);	
}

void pftengine::FFTreal()
{
	fftw_multi_execute(plan_FFT_real, N);	
}


void pftengine::FFTtoALTreal(double *restrict rin, double *restrict rout)
{
	int ind = 0;
	for (int n = 0; n < N; ++n)
	{
		for (int l = 0; l < Ln[n]; ++l)
		{
			rout[ind] = rin[fftroutmap[ind]];
			ind++;
		}			
		for (int l = 0; l < Ln[n]; ++l)
		{
			rout[ind] = 0;
			ind++;
		}	
		for (int m = 1; m < Ln[n]; ++m)
		{
			for (int l = 0; l < 2*Ln[n]; ++l)
			{
				rout[ind] = rin[fftroutmap[ind]];
				ind++;
			}			
		}
	}
}


void pftengine::ALTreal()
{
        ofstream file;
        file.open("ALTreal.txt");
        //auto start = high_resolution_clock::now();
	MatMatMult(plan_ALT_real,ALTrealmat,ALTrealin,ALTrealout);
        //auto stop = high_resolution_clock::now();
        //auto duration = duration_cast<milliseconds>(stop - start);
        //cout<<"[ALTreal] Time taken for "<<plan_ALT_real.nummats <<" iteratons is "<<duration.count()<<" ms."<<endl;
        
        //for(int i=0;i<plan_ALT_real.nummats;i++) printf(" [ALTreal] Matrix A: rows = %d and columns = %d || Matrix B: rows = %d and columns = %d\n",plan_ALT_real.M[i],plan_ALT_real.K[i],plan_ALT_real.K[i],plan_ALT_real.N[i]);		
        file<<plan_ALT_real.nummats<<"\n";
        for(int i=0;i<plan_ALT_real.nummats;i++) file<<plan_ALT_real.M[i]<<"\t"<<plan_ALT_real.K[i]<<"\t"<<plan_ALT_real.N[i]<<"\n";
        file.close();
}


void pftengine::ALTtoHT(double *restrict rin, double *restrict rout)
{
	int ind = 0;
	for (int l = 0; l < L; ++l)
	{
		for (int m = 0; m <= l; ++m)
		{
			for (int n = 0; n < 2*Nl[l]; ++n)
			{
				rout[ind] = rin[altrindmap[ind]];
				ind++;
			}	
		}
	}
}

void pftengine::HT()
{
        ofstream file;
        file.open("HT.txt");
        //auto start = high_resolution_clock::now();
	MatMatMult(plan_HT,HTmat,HTin,HTout);
        //auto stop = high_resolution_clock::now();
        //auto duration = duration_cast<milliseconds>(stop - start);
        //cout<<"[HT] Time taken for "<<plan_HT.nummats <<" iteratons is "<<duration.count()<<" ms."<<endl;

        //for(int i=0;i<plan_HT.nummats;i++) printf(" [HT] Matrix A: rows = %d and columns = %d || Matrix B: rows = %d and columns = %d\n",plan_HT.M[i],plan_HT.K[i],plan_HT.K[i],plan_HT.N[i]);
        file<<plan_HT.nummats<<"\n";
        for(int i=0;i<plan_HT.nummats;i++) file<<plan_HT.M[i]<<"\t"<<plan_HT.K[i]<<"\t"<<plan_HT.N[i]<<"\n";
        file.close();
}

void pftengine::HTtoIALT(double *restrict rin, double *restrict rout)
{
	int ind = 0;
	int lm4;
	for (int l = 0; l < L; ++l)
	{
		lm4 = l%4;
		for (int m = 0; m <= l; ++m)
		{
			for (int n = 0; n < N; ++n)
			{
			    if     (lm4 == 0) rout[ialtfindmap[ind]] =  rin[ind];
				else if(lm4 == 1) rout[ialtfindmap[ind]] = -rin[ind];
				else if(lm4 == 2) rout[ialtfindmap[ind]] = -rin[ind];
				else if(lm4 == 3) rout[ialtfindmap[ind]] =  rin[ind];
				ind++;
			}			
			for (int n = 0; n < N; ++n)
			{
			    if     (lm4 == 0) rout[ialtfindmap[ind]] =  rin[ind];
				else if(lm4 == 1) rout[ialtfindmap[ind]] =  rin[ind];
				else if(lm4 == 2) rout[ialtfindmap[ind]] = -rin[ind];
				else if(lm4 == 3) rout[ialtfindmap[ind]] = -rin[ind];
				ind++;
			}	
		}
	}	
	
}

void pftengine::IALTfourier()
{
        ofstream file;
        file.open("IALTfourier.txt");
        //auto start = high_resolution_clock::now();
	MatMatMult(plan_IALT_fourier,IALTfouriermat,IALTfourierin,IALTfourierout);
        //auto stop = high_resolution_clock::now();
        //auto duration = duration_cast<milliseconds>(stop - start);
        //cout<<"[IALTfourier] Time taken for "<<plan_IALT_fourier.nummats <<" iteratons is "<<duration.count()<<" ms."<<endl;

        //for(int i=0;i<plan_IALT_fourier.nummats;i++) printf(" [IALTfourier] Matrix A: rows = %d and columns = %d || Matrix B: rows = %d and columns = %d\n",plan_IALT_fourier.M[i],plan_IALT_fourier.K[i],plan_IALT_fourier.K[i],plan_IALT_fourier.N[i]);
        file<<plan_IALT_fourier.nummats<<"\n";
        for(int i=0;i<plan_IALT_fourier.nummats;i++) file<<plan_IALT_fourier.M[i]<<"\t"<<plan_IALT_fourier.K[i]<<"\t"<<plan_IALT_fourier.N[i]<<"\n";
        file.close();
}


//doublecheck (-1)^m  backwards
void pftengine::IALTtoIFFTfourier(double *restrict rin, dcomplex *restrict cplxout)
{
	int ind = 0;
	for (int n = 0; n < N; ++n)
	{
		for (int l = 0; l < (L+1)/2; ++l)
		{
			for (int m = 0; m < L; ++m)
			{
				cplxout[ind] = complex<double>(rin[ialtfoutmap[2*ind]],rin[ialtfoutmap[2*ind+1]]);
				ind++;
			}
			if (L%2 == 0)
			{
				for (int m = L-1; m > 1; m-=2)
				{
					cplxout[ind] = complex<double>(-rin[ialtfoutmap[2*ind]],rin[ialtfoutmap[2*ind+1]]);
					ind++;			
					cplxout[ind] = complex<double>(rin[ialtfoutmap[2*ind]],-rin[ialtfoutmap[2*ind+1]]);
					ind++;
				}
				cplxout[ind] = complex<double>(-rin[ialtfoutmap[2*ind]],rin[ialtfoutmap[2*ind+1]]);
				ind++;
			}
			else
			{
				for (int m = L-1; m > 0; m-=2)
				{
					cplxout[ind] = complex<double>(rin[ialtfoutmap[2*ind]],-rin[ialtfoutmap[2*ind+1]]);
					ind++;			
					cplxout[ind] = complex<double>(-rin[ialtfoutmap[2*ind]],rin[ialtfoutmap[2*ind+1]]);
					ind++;
				}
			}
		}
	}
	
}

void pftengine::IFFTfourier()
{
	fftw_execute(plan_IFFT_fourier);
}

void pftengine::IFFTfourierunload(dcomplex *restrict cplxin, dcomplex *restrict cplxout)
{
	memcpy(cplxout, cplxin, sizeof(dcomplex)*N*((L+1)/2)*M);
}

void pftengine::FFTfourierload(dcomplex *restrict cplxin, dcomplex *restrict cplxout)
{
	memcpy(cplxout, cplxin, sizeof(dcomplex)*sizef);
}

void pftengine::FFTfourier()
{
	fftw_execute(plan_FFT_fourier);
}

void pftengine::FFTtoALTfourier(dcomplex *restrict cplxin, double *restrict rout)
{

	int ind = 0;
	int ind2 = 0;
	for (int n = 0; n < N; ++n)
	{
		for (int l = 0; l < (L+1)/2; ++l)
		{
				rout[altfinmap[ind2++]  ] = cplxin[ind].real();
				rout[altfinmap[ind2++]] = cplxin[ind].imag();				
				rout[altfinmap[ind2++]  ] = cplxin[ind].real();
				rout[altfinmap[ind2++]] = -cplxin[ind].imag();				
				ind++;				
		
			for (int m = 1; m < L; ++m)
			{
				rout[altfinmap[ind2++]  ] = cplxin[ind].real();
				rout[altfinmap[ind2++]] = cplxin[ind].imag();				
				ind++;				
			}
			if (L%2 == 0)
			{
				for (int m = L-1; m > 1; m-=2)
				{
					rout[altfinmap[ind2++]  ] = -cplxin[ind].real();
					rout[altfinmap[ind2++]] = cplxin[ind].imag();					
					ind++;
					rout[altfinmap[ind2++]  ] = cplxin[ind].real();
					rout[altfinmap[ind2++]] = -cplxin[ind].imag();					
					ind++;
				}
				rout[altfinmap[ind2++]  ] = -cplxin[ind].real();
				rout[altfinmap[ind2++]] = cplxin[ind].imag();				
				ind++;
			}
			else
			{
				for (int m = L-1; m > 0; m-=2)
				{
					rout[altfinmap[ind2++]  ] = cplxin[ind].real();
					rout[altfinmap[ind2++]] = -cplxin[ind].imag();
					ind++;
					rout[altfinmap[ind2++]  ] = -cplxin[ind].real();
					rout[altfinmap[ind2++]] = cplxin[ind].imag();
					ind++;
				}
			}
		}
	}

	
}

void pftengine::ALTfourier()
{
        ofstream file;
        file.open("ALTfourier.txt");
        //auto start = high_resolution_clock::now();
	MatMatMult(plan_ALT_fourier,ALTfouriermat,ALTfourierin,ALTfourierout);
        //auto stop = high_resolution_clock::now();
        //auto duration = duration_cast<milliseconds>(stop - start);
        //cout<<"[ALTfourier] Time taken for "<<plan_ALT_fourier.nummats <<" iteratons is "<<duration.count()<<" ms."<<endl;

        //for(int i=0;i<plan_ALT_fourier.nummats;i++) printf(" [ALTfourier] Matrix A: rows = %d and columns = %d || Matrix B: rows = %d and columns = %d\n",plan_ALT_fourier.M[i],plan_ALT_fourier.K[i],plan_ALT_fourier.K[i],plan_ALT_fourier.N[i]);
        file<<plan_ALT_fourier.nummats<<"\n";
        for(int i=0;i<plan_ALT_fourier.nummats;i++) file<<plan_ALT_fourier.M[i]<<"\t"<<plan_ALT_fourier.K[i]<<"\t"<<plan_ALT_fourier.N[i]<<"\n";
        file.close();
}


void pftengine::ALTtoIHT(double *restrict rin, double *restrict rout)
{
	int ind = 0;
	for (int l = 0; l < L; ++l)
	{
		for (int m = 0; m <= l; ++m)
		{
			for (int n = 0; n < 2*N; ++n)
			{			
				rout[ind] = rin[altfoutmap[ind]];
				ind++;
			}
		}
	}		

}

void pftengine::IHT()
{
        ofstream file;
        file.open("IHT.txt");
        //auto start = high_resolution_clock::now();
	MatMatMult(plan_IHT,IHTmat,IHTin,IHTout);
        //auto stop = high_resolution_clock::now();
        //auto duration = duration_cast<milliseconds>(stop - start);
        //cout<<"[IHT] Time taken for "<<plan_IHT.nummats <<" iteratons is "<<duration.count()<<" ms."<<endl;

        //for(int i=0;i<plan_IHT.nummats;i++) printf(" [IHT] Matrix A: rows = %d and columns = %d || Matrix B: rows = %d and columns = %d\n",plan_IHT.M[i],plan_IHT.K[i],plan_IHT.K[i],plan_IHT.N[i]);
        file<<plan_IHT.nummats<<"\n";
        for(int i=0;i<plan_IHT.nummats;i++) file<<plan_IHT.M[i]<<"\t"<<plan_IHT.K[i]<<"\t"<<plan_IHT.N[i]<<"\n";
        file.close();
}


void pftengine::IHTtoIALT(double *restrict rin, double *restrict rout)
{
	int ind = 0;
	int lm4;
	for (int l = 0; l < L; ++l)
	{
		lm4 = l%4;
		for (int m = 0; m <= l; ++m)
		{
			for (int n = N-Nl[l]; n < N; ++n)
			{				
				if     (lm4 == 0) rout[ialtrinmap[ind]] =  rin[ind];
				else if(lm4 == 1) rout[ialtrinmap[ind]] =  rin[ind];
				else if(lm4 == 2) rout[ialtrinmap[ind]] = -rin[ind];
				else if(lm4 == 3) rout[ialtrinmap[ind]] = -rin[ind];
				ind++;
			}
			for (int n = N-Nl[l]; n < N; ++n)
			{
				if     (lm4 == 0) rout[ialtrinmap[ind]] =  rin[ind];
				else if(lm4 == 1) rout[ialtrinmap[ind]] = -rin[ind];
				else if(lm4 == 2) rout[ialtrinmap[ind]] = -rin[ind];
				else if(lm4 == 3) rout[ialtrinmap[ind]] =  rin[ind];
				ind++;
			}			
		}
	}	

}

void pftengine::IALTreal()
{
        ofstream file;
        file.open("IALTreal.txt");
        //auto start = high_resolution_clock::now();
	MatMatMult(plan_IALT_real,IALTrealmat,IALTrealin,IALTrealout);	
        //auto stop = high_resolution_clock::now();
        //auto duration = duration_cast<milliseconds>(stop - start);
        //cout<<"[IALTreal] Time taken for "<<plan_IALT_real.nummats <<" iteratons is "<<duration.count()<<" ms."<<endl;

        //for(int i=0;i<plan_IALT_real.nummats;i++) printf(" [IALTreal] Matrix A: rows = %d and columns = %d || Matrix B: rows = %d and columns = %d\n",plan_IALT_real.M[i],plan_IALT_real.K[i],plan_IALT_real.K[i],plan_IALT_real.N[i]);
        file<<plan_IALT_real.nummats<<"\n";
        for(int i=0;i<plan_IALT_real.nummats;i++) file<<plan_IALT_real.M[i]<<"\t"<<plan_IALT_real.K[i]<<"\t"<<plan_IALT_real.N[i]<<"\n";
        file.close();
}


void pftengine::IALTtoIFFTreal(double *restrict rin, double *restrict rout)
{
	int ind = 0;
	for (int n = 0; n < N; ++n)
	{
		for (int l = 0; l < Ln[n]; ++l)
		{
			for (int m = 0; m < 2*Ln[n]-1; ++m)
			{
				rout[ind] = rin[ialtroutmap[ind]];
				ind++;
			}
		}
	}	
}


void pftengine::IFFTreal()
{
	fftw_multi_execute(plan_IFFT_real, N);
}

void pftengine::IFFTrealunload(double *restrict rin, double *restrict rout)
{
	memcpy(rout, rin, sizeof(double)*sizer);
}

void pftengine::FFTintensityload(double *restrict rin, double *restrict rout)
{
	memcpy(rout, rin, sizeof(double)*sizef);
}

void pftengine::FFTintensity()
{
	fftw_execute(plan_FFT_intensity);
}

void pftengine::FFTtoALTintensity(double *restrict rin, double *restrict rout)
{
	int ind = 0;
	
	for (int n = 0; n < N; ++n)
	{
		for (int l = 0; l < (L+1)/2; ++l)
		{
			rout[ind] = rin[fftioutmap[ind]];
			ind++;
		}
		for (int l = 0; l < (L+1)/2; ++l)
		{
			rout[ind] = 0;
			ind++;
		}			
	}
	
	for (int m = 1; m <= lmax; ++m)
	{
		for (int n = 0; n < N; ++n)
		{
			for (int l = 0; l < (L+1)/2; ++l)
			{
				rout[ind] = rin[fftioutmap[ind]];
				ind++;
			}
			for (int l = 0; l < (L+1)/2; ++l)
			{
				rout[ind] = rin[fftioutmap[ind]];
				ind++;
			}			
		}
	}
}

void pftengine::ALTintensity()
{
	MatMatMult(plan_ALT_intensity,ALTintensitymat,ALTintensityin,ALTintensityout);	
}

void pftengine::ALTintensityunload(double *restrict rin, dcomplex *restrict cplxout1, dcomplex *restrict cplxout2)
{
	int ind = 0;
	for (int n = 0; n < N; ++n)
	{
		for (int l = 0; l <= lmax; l+=2)
		{
			for (int m = 0; m <= l; ++m)
			{
				cplxout1[ind] = complex<double>(rin[altioutmap[2*ind]],rin[altioutmap[2*ind+1]]);
				cplxout2[ind] = complex<double>(rin[altioutmap[2*ind]],rin[altioutmap[2*ind+1]]);
				ind++;
			}
		}
	}
}

void pftengine::IALTintensityload(dcomplex *restrict cplxin1, dcomplex *restrict cplxin2, double *restrict rout)
{
	//Optimize me!!!!
	int asize = 0;
	for (int m = 0; m <= lmax; ++m)
	{
		asize += N*LIsm[m]*2;
	}

	memset(rout, 0, asize);
	int ind = 0;
	for (int n = 0; n < N; ++n)
	{
		for (int l = 0; l <= lmax; l+=2)
		{
			for (int m = 0; m <= l; ++m)
			{
				rout[altioutmap[2*ind]  ] = cplxin1[ind].real() - cplxin2[ind].real();
				rout[altioutmap[2*ind+1]] = cplxin1[ind].imag() - cplxin2[ind].imag();
				ind++;
			}
		}
	}
}

void pftengine::IALTintensity()
{
	MatMatMult(plan_IALT_intensity,IALTintensitymat,IALTintensityin,IALTintensityout);
}

void pftengine::IALTtoIFFTintensity(double *restrict rin, double *restrict rout)
{

	memset(rout, 0, sizeof(double)*sizef);

	int ind = 0;
	
	for (int n = 0; n < N; ++n)
	{
		for (int l = 0; l < (L+1)/2; ++l)
		{
			rout[fftioutmap[ind]] = rin[ind];
			ind++;
		}
		ind += (L+1)/2;
	}
	
	for (int m = 1; m <= lmax; ++m)
	{
		for (int n = 0; n < N; ++n)
		{
			for (int l = 0; l < (L+1)/2; ++l)
			{
				rout[fftioutmap[ind]] = rin[ind];
				ind++;
			}
			for (int l = 0; l < (L+1)/2; ++l)
			{
				rout[fftioutmap[ind]] = rin[ind];
				ind++;
			}			
		}
	}
	
}

void pftengine::IFFTintensity()
{
	fftw_execute(plan_IFFT_intensity);
}

void pftengine::IFFTintensityunload(double *restrict rin, double *restrict rout)
{
	for (int i = 0; i < sizef; ++i)
	{
		rout[i] += rin[i];
	}
}
