# Supplementary material for: GPU-accelerated multitiered iterative phasing algorithm for fluctuation X-ray scattering
Source: J Appl Crystallogr. 2021 Jul 30;54(Pt 4):1179–88. doi: 10.1107/S1600576721005744 (PMC8366419; doi:10.1107/S1600576721005744)
Supplement: Supplementary file 2 [file j-54-01179-sup2.zip › berkeleylab-lbl_fxs_mtip-feca344fc5d9/README]

#Folders Information

MTIP_FXS_CUDA					:	This folder contains the CUDA code for MTIP FXS. Has a README file with additional information.

MTIP_FXS_HIP					:	This folder contains the HIP code for MTIP FXS. Has a README file with additional information.

MTIP_FXS_initGeneration				:	This folder contains the code to generate the init.mtip file used to speed up initialization. Has a README file with additional information.

Important Note: Please contact the correspoding authors for any additional information.
